# Supplementary material for: The role of pollination in controlling Ginkgo biloba ovule development
Source: New Phytol. 2021 Oct 11;232(6):2353–68. doi: 10.1111/nph.17753 (PMC9292720; doi:10.1111/nph.17753)
Supplement: Supplementary file 2 — Table S1 Ginkgo biloba genome annotation. [file NPH-232-2353-s004.xlsx]

## Sheet: Foglio2
New Phytologist Supporting Information
Article title: The role of pollination in controlling Ginkgo biloba ovule development
Authors: Greta D'Apice, Silvia Moschin, Fabrizio Araniti, Sebastiano Nigris, Maurizio Di Marzo, Antonella Muto, Camilla Banfi, Leonardo Bruno, Lucia Colombo, Barbara Baldan
Article acceptance date: 13 September 2021

## Sheet: Foglio1
Ginkgo CDS	Annotation made using Trembl as reference database	Annotation made using SwissProt as reference database									Table legend
Gb_00001	tr|A0A166H3K1|A0A166H3K1_DAUCS Fe2OG dioxygenase domain-containing protein OS=Daucus carota subsp. sativus OX=79200 GN=DCAR_002334 PE=3 SV=1	sp|Q9LTH7|ACH12_ARATH 1-aminocyclopropane-1-carboxylate oxidase homolog 12 OS=Arabidopsis thaliana OX=3702 GN=At5g59540 PE=2 SV=1									*	No significant similarity found
Gb_00002	*	sp|P22143|CYAH_ALBVE Cyanamide hydratase OS=Albifimbria verrucaria OX=1859699 GN=CAH PE=1 SV=1
Gb_00003	tr|A0A0A0L899|A0A0A0L899_CUCSA Kinesin motor domain-containing protein OS=Cucumis sativus OX=3659 GN=Csa_3G172990 PE=3 SV=1	sp|Q9LDN0|KN12A_ARATH Kinesin-like protein KIN-12A OS=Arabidopsis thaliana OX=3702 GN=KIN12A PE=1 SV=1
Gb_00004	tr|W1PI76|W1PI76_AMBTC Uncharacterized protein OS=Amborella trichopoda OX=13333 GN=AMTR_s00029p00206820 PE=4 SV=1	sp|F4JAA5|SKI2_ARATH DExH-box ATP-dependent RNA helicase DExH11 OS=Arabidopsis thaliana OX=3702 GN=SKI2 PE=1 SV=1
Gb_00005	tr|A0A2S3HU37|A0A2S3HU37_9POAL Epimerase domain-containing protein OS=Panicum hallii OX=206008 GN=PAHAL_5G233300 PE=4 SV=1	sp|P51108|DFRA_MAIZE Dihydroflavonol 4-reductase OS=Zea mays OX=4577 GN=A1 PE=3 SV=1
Gb_00006	tr|A0A0D2LVC5|A0A0D2LVC5_GOSRA Uncharacterized protein OS=Gossypium raimondii OX=29730 GN=B456_001G058200 PE=4 SV=1	sp|Q8H965|NPC6_ARATH Non-specific phospholipase C6 OS=Arabidopsis thaliana OX=3702 GN=NPC6 PE=2 SV=1
Gb_00007	*	*
Gb_00008	tr|A0A2R6WYU1|A0A2R6WYU1_MARPO Uncharacterized protein OS=Marchantia polymorpha OX=3197 GN=MARPO_0047s0018 PE=4 SV=1	*
Gb_00009	*	*
Gb_00010	sp|Q8W571|ATL32_ARATH RING-H2 finger protein ATL32 OS=Arabidopsis thaliana OX=3702 GN=ATL32 PE=2 SV=3	sp|Q8W571|ATL32_ARATH RING-H2 finger protein ATL32 OS=Arabidopsis thaliana OX=3702 GN=ATL32 PE=2 SV=3
Gb_00011	*	*
Gb_00012	tr|W1NDJ7|W1NDJ7_AMBTC TPR_REGION domain-containing protein OS=Amborella trichopoda OX=13333 GN=AMTR_s00004p00155060 PE=4 SV=1	sp|B7ZWR6|OEP61_ARATH Outer envelope protein 61 OS=Arabidopsis thaliana OX=3702 GN=OEP61 PE=1 SV=1
Gb_00013	*	*
Gb_00014	tr|A0A314L6H2|A0A314L6H2_NICAT Non-specific serine/threonine protein kinase OS=Nicotiana attenuata OX=49451 GN=CIPK5_1 PE=3 SV=1	sp|Q9LWM4|CIPK5_ORYSJ CBL-interacting protein kinase 5 OS=Oryza sativa subsp. japonica OX=39947 GN=CIPK5 PE=2 SV=1
Gb_00015	*	*
Gb_00016	tr|A0A1J7IGF3|A0A1J7IGF3_LUPAN Uncharacterized protein OS=Lupinus angustifolius OX=3871 GN=TanjilG_14178 PE=4 SV=1	sp|P46519|LEA14_SOYBN Desiccation protectant protein Lea14 homolog OS=Glycine max OX=3847 PE=2 SV=1
Gb_00017	*	*
Gb_00018	*	*
Gb_00019	tr|A0A314KJY3|A0A314KJY3_NICAT Putative lrr receptor-like serinethreonine-protein kinase OS=Nicotiana attenuata OX=49451 GN=A4A49_36281 PE=3 SV=1	sp|C0LGP4|Y3475_ARATH Probable LRR receptor-like serine/threonine-protein kinase At3g47570 OS=Arabidopsis thaliana OX=3702 GN=At3g47570 PE=2 SV=1
Gb_00020	*	*
Gb_00021	tr|A0A2R6PZB3|A0A2R6PZB3_ACTCH MLO-like protein OS=Actinidia chinensis var. chinensis OX=1590841 GN=MLO PE=3 SV=1	*
Gb_00022	tr|D7THD8|D7THD8_VITVI Uncharacterized protein OS=Vitis vinifera OX=29760 GN=VIT_08s0007g01560 PE=4 SV=1	*
Gb_00023	*	*
Gb_00024	tr|A0A164XYL2|A0A164XYL2_DAUCS Glycosyltransferase OS=Daucus carota subsp. sativus OX=79200 GN=DCAR_016981 PE=3 SV=1	sp|P56725|ZOX_PHAVU Zeatin O-xylosyltransferase OS=Phaseolus vulgaris OX=3885 GN=ZOX1 PE=2 SV=1
Gb_00025	tr|W1NLW1|W1NLW1_AMBTC Expansin OS=Amborella trichopoda OX=13333 GN=AMTR_s00001p00115760 PE=3 SV=1	sp|Q9LN94|EXPA7_ARATH Expansin-A7 OS=Arabidopsis thaliana OX=3702 GN=EXPA7 PE=3 SV=1
Gb_00026	tr|A0A0D2NW79|A0A0D2NW79_GOSRA Expansin OS=Gossypium raimondii OX=29730 GN=B456_006G210800 PE=3 SV=1	sp|Q8W2X8|EXP30_ORYSJ Putative expansin-A30 OS=Oryza sativa subsp. japonica OX=39947 GN=EXPA30 PE=3 SV=1
Gb_00027	*	*
Gb_00028	tr|M5XQJ0|M5XQJ0_PRUPE Uncharacterized protein OS=Prunus persica OX=3760 GN=PRUPE_1G541200 PE=3 SV=1	sp|Q9T074|PCKA_ARATH Phosphoenolpyruvate carboxykinase (ATP) OS=Arabidopsis thaliana OX=3702 GN=PCKA PE=1 SV=1
Gb_00029	tr|D7T8P5|D7T8P5_VITVI Protein kinase domain-containing protein OS=Vitis vinifera OX=29760 GN=VIT_01s0011g05350 PE=4 SV=1	sp|O65468|CRK8_ARATH Cysteine-rich receptor-like protein kinase 8 OS=Arabidopsis thaliana OX=3702 GN=CRK8 PE=3 SV=2
Gb_00030	tr|A0A251QC58|A0A251QC58_PRUPE GLUE N-terminal domain-containing protein OS=Prunus persica OX=3760 GN=PRUPE_2G061300 PE=4 SV=1	sp|Q9FF81|VPS36_ARATH Vacuolar protein sorting-associated protein 36 OS=Arabidopsis thaliana OX=3702 GN=VPS36 PE=1 SV=1
Gb_00031	tr|A0A1R3I3T9|A0A1R3I3T9_COCAP Aluminum-activated malate transporter OS=Corchorus capsularis OX=210143 GN=CCACVL1_15139 PE=4 SV=1	sp|O49696|ALMTC_ARATH Aluminum-activated malate transporter 12 OS=Arabidopsis thaliana OX=3702 GN=ALMT12 PE=2 SV=1
Gb_00032	tr|A0A2K1YDK6|A0A2K1YDK6_POPTR Uncharacterized protein OS=Populus trichocarpa OX=3694 GN=POPTR_012G144300 PE=4 SV=1	sp|Q9XH75|TATB_ARATH Sec-independent protein translocase protein TATB, chloroplastic OS=Arabidopsis thaliana OX=3702 GN=TATB PE=1 SV=1
Gb_00033	tr|E0CTF5|E0CTF5_VITVI Uncharacterized protein OS=Vitis vinifera OX=29760 GN=VIT_12s0028g03440 PE=4 SV=1	sp|F4I2H2|CHR9_ARATH Switch 2 OS=Arabidopsis thaliana OX=3702 GN=SWI2 PE=3 SV=1
Gb_00034	tr|A0A0A0LA06|A0A0A0LA06_CUCSA Protein kinase domain-containing protein OS=Cucumis sativus OX=3659 GN=Csa_3G727910 PE=4 SV=1	sp|Q9LT96|Y5977_ARATH Probable leucine-rich repeat receptor-like protein kinase At5g49770 OS=Arabidopsis thaliana OX=3702 GN=At5g49770 PE=1 SV=1
Gb_00035	tr|A0A0D2TUK3|A0A0D2TUK3_GOSRA Uncharacterized protein OS=Gossypium raimondii OX=29730 GN=B456_009G239400 PE=4 SV=1	sp|C3MBY8|GPMA_SINFN 2,3-bisphosphoglycerate-dependent phosphoglycerate mutase OS=Sinorhizobium fredii (strain NBRC 101917 / NGR234) OX=394 GN=gpmA PE=3 SV=1
Gb_00036	tr|U5GMN7|U5GMN7_POPTR ATP-dependent 6-phosphofructokinase OS=Populus trichocarpa OX=3694 GN=PFK PE=3 SV=1	sp|Q9FKG3|PFKA4_ARATH ATP-dependent 6-phosphofructokinase 4, chloroplastic OS=Arabidopsis thaliana OX=3702 GN=PFK4 PE=1 SV=1
Gb_00037	tr|U5D409|U5D409_AMBTC LEA_2 domain-containing protein OS=Amborella trichopoda OX=13333 GN=AMTR_s00030p00215650 PE=4 SV=1	sp|Q9FNH6|NHL3_ARATH NDR1/HIN1-like protein 3 OS=Arabidopsis thaliana OX=3702 GN=NHL3 PE=1 SV=1
Gb_00038	tr|U5D409|U5D409_AMBTC LEA_2 domain-containing protein OS=Amborella trichopoda OX=13333 GN=AMTR_s00030p00215650 PE=4 SV=1	sp|Q9FNH6|NHL3_ARATH NDR1/HIN1-like protein 3 OS=Arabidopsis thaliana OX=3702 GN=NHL3 PE=1 SV=1
Gb_00039	*	*
Gb_00040	*	*
Gb_00041	tr|A0A2R6W653|A0A2R6W653_MARPO Uncharacterized protein OS=Marchantia polymorpha OX=3197 GN=MARPO_0143s0006 PE=4 SV=1	*
Gb_00042	tr|A0A2R6W5Q6|A0A2R6W5Q6_MARPO UBA_e1_C domain-containing protein OS=Marchantia polymorpha OX=3197 GN=MARPO_0146s0008 PE=3 SV=1	sp|P20973|UBE11_WHEAT Ubiquitin-activating enzyme E1 1 OS=Triticum aestivum OX=4565 GN=UBA1 PE=1 SV=1
Gb_00043	tr|A0A1R3I6Z7|A0A1R3I6Z7_COCAP Uncharacterized protein OS=Corchorus capsularis OX=210143 GN=CCACVL1_14513 PE=4 SV=1	sp|Q9LRJ9|CRR38_ARATH Cysteine-rich repeat secretory protein 38 OS=Arabidopsis thaliana OX=3702 GN=CRRSP38 PE=2 SV=1
Gb_00044	tr|M0SRZ0|M0SRZ0_MUSAM Xyloglucan endotransglucosylase/hydrolase OS=Musa acuminata subsp. malaccensis OX=214687 PE=3 SV=1	sp|Q9SJL9|XTH32_ARATH Probable xyloglucan endotransglucosylase/hydrolase protein 32 OS=Arabidopsis thaliana OX=3702 GN=XTH32 PE=2 SV=1
Gb_00045	tr|A0A164SQB2|A0A164SQB2_DAUCS Uncharacterized protein OS=Daucus carota subsp. sativus OX=79200 GN=DCAR_023608 PE=4 SV=1	sp|Q9ZU32|NADC_ARATH Nicotinate-nucleotide pyrophosphorylase [carboxylating], chloroplastic OS=Arabidopsis thaliana OX=3702 GN=QPT PE=2 SV=2
Gb_00046	tr|A0A0A0LYG3|A0A0A0LYG3_CUCSA HIG1 domain-containing protein OS=Cucumis sativus OX=3659 GN=Csa_1G569360 PE=4 SV=1	*
Gb_00047	tr|A0A0A0LYG3|A0A0A0LYG3_CUCSA HIG1 domain-containing protein OS=Cucumis sativus OX=3659 GN=Csa_1G569360 PE=4 SV=1	*
Gb_00048	*	*
Gb_00049	tr|M5XKU3|M5XKU3_PRUPE Lipoxygenase OS=Prunus persica OX=3760 GN=PRUPE_1G232400 PE=3 SV=1	sp|Q9CAG3|LOX6_ARATH Lipoxygenase 6, chloroplastic OS=Arabidopsis thaliana OX=3702 GN=LOX6 PE=2 SV=1
Gb_00050	*	*
Gb_00051	tr|A0A2R6PBE7|A0A2R6PBE7_ACTCH Chaperone protein like OS=Actinidia chinensis var. chinensis OX=1590841 GN=CEY00_Acc31324 PE=4 SV=1	sp|Q9ZSY2|DNJ15_ARATH Chaperone protein dnaJ 15 OS=Arabidopsis thaliana OX=3702 GN=ATJ15 PE=1 SV=1
Gb_00052	tr|D8RHM9|D8RHM9_SELML Uncharacterized protein RPT2A-1 OS=Selaginella moellendorffii OX=88036 GN=RPT2A-1 PE=4 SV=1	sp|Q682S0|RPT2_ARATH Root phototropism protein 2 OS=Arabidopsis thaliana OX=3702 GN=RPT2 PE=1 SV=2
Gb_00053	tr|A0A0R0F2M9|A0A0R0F2M9_SOYBN Uncharacterized protein OS=Glycine max OX=3847 GN=GLYMA_18G217400 PE=4 SV=1	*
Gb_00054	tr|U5FMW1|U5FMW1_POPTR Uncharacterized protein OS=Populus trichocarpa OX=3694 GN=POPTR_017G033000 PE=4 SV=1	sp|Q9LSL9|PP445_ARATH Pentatricopeptide repeat-containing protein At5g65560 OS=Arabidopsis thaliana OX=3702 GN=At5g65560 PE=2 SV=1
Gb_00055	tr|A0A251K2J5|A0A251K2J5_MANES Uncharacterized protein OS=Manihot esculenta OX=3983 GN=MANES_09G008200 PE=4 SV=1	sp|Q43415|LCYB_CAPAN Lycopene beta cyclase, chloroplastic/chromoplastic OS=Capsicum annuum OX=4072 GN=LCY1 PE=2 SV=1
Gb_00056	tr|A0A251K2J5|A0A251K2J5_MANES Uncharacterized protein OS=Manihot esculenta OX=3983 GN=MANES_09G008200 PE=4 SV=1	sp|Q43415|LCYB_CAPAN Lycopene beta cyclase, chloroplastic/chromoplastic OS=Capsicum annuum OX=4072 GN=LCY1 PE=2 SV=1
Gb_00057	tr|A0A2R6P509|A0A2R6P509_ACTCH Amine oxidase OS=Actinidia chinensis var. chinensis OX=1590841 GN=CEY00_Acc33355 PE=3 SV=1	sp|Q8H1H9|AMO_ARATH Primary amine oxidase OS=Arabidopsis thaliana OX=3702 GN=At1g62810 PE=2 SV=1
Gb_00058	tr|W1P569|W1P569_AMBTC TIR domain-containing protein OS=Amborella trichopoda OX=13333 GN=AMTR_s00085p00128840 PE=4 SV=1	sp|Q9FL92|RRS1B_ARATH Disease resistance protein RRS1B OS=Arabidopsis thaliana OX=3702 GN=RRS1B PE=1 SV=1
Gb_00059	tr|F6HC03|F6HC03_VITVI 60S acidic ribosomal protein P0 OS=Vitis vinifera OX=29760 GN=VIT_13s0067g00270 PE=3 SV=1	sp|P50346|RLA0_SOYBN 60S acidic ribosomal protein P0 OS=Glycine max OX=3847 PE=2 SV=1
Gb_00060	tr|A0A0D2W2T4|A0A0D2W2T4_GOSRA Uncharacterized protein OS=Gossypium raimondii OX=29730 GN=B456_013G044900 PE=4 SV=1	sp|Q93XX5|Y5713_ARATH PI-PLC X domain-containing protein At5g67130 OS=Arabidopsis thaliana OX=3702 GN=At5g67130 PE=1 SV=1
Gb_00061	tr|K3XEX1|K3XEX1_SETIT Uncharacterized protein OS=Setaria italica OX=4555 GN=101777191 PE=4 SV=1	sp|Q9T0G7|SUVH9_ARATH Histone-lysine N-methyltransferase family member SUVH9 OS=Arabidopsis thaliana OX=3702 GN=SUVH9 PE=1 SV=1
Gb_00062	tr|A0A2R6WCQ6|A0A2R6WCQ6_MARPO DUF667 domain-containing protein OS=Marchantia polymorpha OX=3197 GN=MARPO_0109s0062 PE=4 SV=1	sp|A0CDD4|CFA20_PARTE Cilia- and flagella-associated protein 20 OS=Paramecium tetraurelia OX=5888 GN=CFAP20 PE=3 SV=1
Gb_00063	tr|W1NVG5|W1NVG5_AMBTC Chlorophyll a-b binding protein, chloroplastic OS=Amborella trichopoda OX=13333 GN=AMTR_s00088p00153020 PE=3 SV=1	sp|P27518|CB21_GOSHI Chlorophyll a-b binding protein 151, chloroplastic OS=Gossypium hirsutum OX=3635 GN=CAB-151 PE=2 SV=2
Gb_00064	tr|U5DFR7|U5DFR7_AMBTC CBFD_NFYB_HMF domain-containing protein (Fragment) OS=Amborella trichopoda OX=13333 GN=AMTR_s00061p00216770 PE=4 SV=1	sp|Q84W66|NFYB6_ARATH Nuclear transcription factor Y subunit B-6 OS=Arabidopsis thaliana OX=3702 GN=NFYB6 PE=1 SV=2
Gb_00065	tr|U5CYP6|U5CYP6_AMBTC Protein kinase domain-containing protein OS=Amborella trichopoda OX=13333 GN=AMTR_s00036p00055660 PE=4 SV=1	sp|Q8RWW0|ALE2_ARATH Receptor-like serine/threonine-protein kinase ALE2 OS=Arabidopsis thaliana OX=3702 GN=ALE2 PE=1 SV=1
Gb_00066	tr|A0A2R6WYS4|A0A2R6WYS4_MARPO BHLH domain-containing protein OS=Marchantia polymorpha OX=3197 GN=MARPO_0048s0099 PE=4 SV=1	*
Gb_00067	tr|A0A2R6QZ42|A0A2R6QZ42_ACTCH Pentatricopeptide repeat-containing protein OS=Actinidia chinensis var. chinensis OX=1590841 GN=CEY00_Acc00021 PE=4 SV=1	*
Gb_00068	tr|F6HUB5|F6HUB5_VITVI BTB domain-containing protein OS=Vitis vinifera OX=29760 GN=VIT_02s0025g03300 PE=4 SV=1	sp|Q9S7R7|Y3903_ARATH BTB/POZ domain-containing protein At3g09030 OS=Arabidopsis thaliana OX=3702 GN=At3g09030 PE=2 SV=1
Gb_00069	*	*
Gb_00070	tr|U5D667|U5D667_AMBTC Uncharacterized protein OS=Amborella trichopoda OX=13333 GN=AMTR_s00039p00176410 PE=4 SV=1	sp|Q9SJP6|FUT10_ARATH Putative fucosyltransferase 10 OS=Arabidopsis thaliana OX=3702 GN=FUT10 PE=2 SV=2
Gb_00071	tr|A0A2R6QL25|A0A2R6QL25_ACTCH Slit 2 protein like OS=Actinidia chinensis var. chinensis OX=1590841 GN=CEY00_Acc17198 PE=4 SV=1	*
Gb_00072	*	*
Gb_00073	tr|E5LBC4|E5LBC4_SOLLC Prephenate aminotransferase OS=Solanum lycopersicum OX=4081 GN=PAT PE=2 SV=1	sp|Q9SIE1|PAT_ARATH Bifunctional aspartate aminotransferase and glutamate/aspartate-prephenate aminotransferase OS=Arabidopsis thaliana OX=3702 GN=PAT PE=1 SV=2
Gb_00074	tr|B9N1V7|B9N1V7_POPTR Aa_trans domain-containing protein OS=Populus trichocarpa OX=3694 GN=POPTR_017G106300 PE=4 SV=1	sp|Q9LI61|AVT6A_ARATH Amino acid transporter AVT6A OS=Arabidopsis thaliana OX=3702 GN=AVT6A PE=2 SV=1
Gb_00075	tr|M5WTK2|M5WTK2_PRUPE Aa_trans domain-containing protein OS=Prunus persica OX=3760 GN=PRUPE_3G246600 PE=4 SV=1	sp|Q9LI61|AVT6A_ARATH Amino acid transporter AVT6A OS=Arabidopsis thaliana OX=3702 GN=AVT6A PE=2 SV=1
Gb_00076	tr|A0A1R3J3E0|A0A1R3J3E0_COCAP Uncharacterized protein OS=Corchorus capsularis OX=210143 GN=CCACVL1_07901 PE=4 SV=1	sp|O48593|SYNO_ARATH Asparagine--tRNA ligase, chloroplastic/mitochondrial OS=Arabidopsis thaliana OX=3702 GN=SYNO PE=2 SV=3
Gb_00077	tr|A0A0L9U2X0|A0A0L9U2X0_PHAAN Fe2OG dioxygenase domain-containing protein OS=Phaseolus angularis OX=3914 GN=LR48_Vigan03g049700 PE=3 SV=1	sp|Q01IX6|DAO_ORYSI 2-oxoglutarate-dependent dioxygenase DAO OS=Oryza sativa subsp. indica OX=39946 GN=DAO PE=3 SV=1
Gb_00078	*	*
Gb_00079	tr|A0A0A0M0N2|A0A0A0M0N2_CUCSA SHSP domain-containing protein OS=Cucumis sativus OX=3659 GN=Csa_1G527875 PE=3 SV=1	sp|Q9ZW31|HS17B_ARATH 17.6 kDa class I heat shock protein 2 OS=Arabidopsis thaliana OX=3702 GN=HSP17.6B PE=2 SV=1
Gb_00080	*	*
Gb_00081	*	*
Gb_00082	tr|W1NM68|W1NM68_AMBTC UBIQUITIN_CONJUGAT_2 domain-containing protein OS=Amborella trichopoda OX=13333 GN=AMTR_s00001p00271430 PE=4 SV=1	sp|Q9ZVX1|UBC23_ARATH Probable ubiquitin-conjugating enzyme E2 23 OS=Arabidopsis thaliana OX=3702 GN=UBC23 PE=1 SV=1
Gb_00083	tr|D8RHG1|D8RHG1_SELML Uncharacterized protein OS=Selaginella moellendorffii OX=88036 GN=SELMODRAFT_411379 PE=4 SV=1	sp|Q9D706|RPAP3_MOUSE RNA polymerase II-associated protein 3 OS=Mus musculus OX=10090 GN=Rpap3 PE=1 SV=1
Gb_00084	sp|A0A1I9LN01|LAF3_ARATH Protein LONG AFTER FAR-RED 3 OS=Arabidopsis thaliana OX=3702 GN=LAF3 PE=2 SV=1	sp|A0A1I9LN01|LAF3_ARATH Protein LONG AFTER FAR-RED 3 OS=Arabidopsis thaliana OX=3702 GN=LAF3 PE=2 SV=1
Gb_00085	tr|D7TV61|D7TV61_VITVI Pyr_redox_2 domain-containing protein OS=Vitis vinifera OX=29760 GN=VIT_02s0025g00340 PE=4 SV=1	sp|P92947|MDAR_ARATH Monodehydroascorbate reductase, chloroplastic/mitochondrial OS=Arabidopsis thaliana OX=3702 GN=MDAR5 PE=1 SV=3
Gb_00086	tr|W1P502|W1P502_AMBTC Uncharacterized protein OS=Amborella trichopoda OX=13333 GN=AMTR_s00045p00126290 PE=4 SV=1	sp|Q7XZU0|SAC9_ARATH Probable phosphoinositide phosphatase SAC9 OS=Arabidopsis thaliana OX=3702 GN=SAC9 PE=1 SV=1
Gb_00087	tr|W1P502|W1P502_AMBTC Uncharacterized protein OS=Amborella trichopoda OX=13333 GN=AMTR_s00045p00126290 PE=4 SV=1	sp|Q7XZU0|SAC9_ARATH Probable phosphoinositide phosphatase SAC9 OS=Arabidopsis thaliana OX=3702 GN=SAC9 PE=1 SV=1
Gb_00088	tr|A0A2R6XDA6|A0A2R6XDA6_MARPO Uncharacterized protein OS=Marchantia polymorpha OX=3197 GN=MARPO_0022s0126 PE=4 SV=1	sp|Q9JLI7|SPAG6_MOUSE Sperm-associated antigen 6 OS=Mus musculus OX=10090 GN=Spag6 PE=1 SV=1
Gb_00089	tr|A0A2R6XDA6|A0A2R6XDA6_MARPO Uncharacterized protein OS=Marchantia polymorpha OX=3197 GN=MARPO_0022s0126 PE=4 SV=1	sp|Q9JLI7|SPAG6_MOUSE Sperm-associated antigen 6 OS=Mus musculus OX=10090 GN=Spag6 PE=1 SV=1
Gb_00090	tr|A0A2K2BJI0|A0A2K2BJI0_POPTR CMP/dCMP-type deaminase domain-containing protein OS=Populus trichocarpa OX=3694 GN=POPTR_002G158800 PE=4 SV=2	sp|Q8GWP5|RIBD_ARATH Riboflavin biosynthesis protein PYRD, chloroplastic OS=Arabidopsis thaliana OX=3702 GN=PYRD PE=1 SV=1
Gb_00091	tr|A0A2R6XIV8|A0A2R6XIV8_MARPO Uncharacterized protein OS=Marchantia polymorpha OX=3197 GN=MARPO_0012s0013 PE=4 SV=1	sp|Q9ULJ7|ANR50_HUMAN Ankyrin repeat domain-containing protein 50 OS=Homo sapiens OX=9606 GN=ANKRD50 PE=1 SV=4
Gb_00092	tr|A0A2R6XIV8|A0A2R6XIV8_MARPO Uncharacterized protein OS=Marchantia polymorpha OX=3197 GN=MARPO_0012s0013 PE=4 SV=1	sp|Q9ULJ7|ANR50_HUMAN Ankyrin repeat domain-containing protein 50 OS=Homo sapiens OX=9606 GN=ANKRD50 PE=1 SV=4
Gb_00093	tr|A0A2R6XIV8|A0A2R6XIV8_MARPO Uncharacterized protein OS=Marchantia polymorpha OX=3197 GN=MARPO_0012s0013 PE=4 SV=1	sp|Q9ULJ7|ANR50_HUMAN Ankyrin repeat domain-containing protein 50 OS=Homo sapiens OX=9606 GN=ANKRD50 PE=1 SV=4
Gb_00094	tr|A0A2R6XIV8|A0A2R6XIV8_MARPO Uncharacterized protein OS=Marchantia polymorpha OX=3197 GN=MARPO_0012s0013 PE=4 SV=1	sp|Q9ULJ7|ANR50_HUMAN Ankyrin repeat domain-containing protein 50 OS=Homo sapiens OX=9606 GN=ANKRD50 PE=1 SV=4
Gb_00095	tr|A0A1J6IMP3|A0A1J6IMP3_NICAT Inactive lrr receptor-like serinethreonine-protein kinase bir2 OS=Nicotiana attenuata OX=49451 GN=BIR2_0 PE=4 SV=1	sp|Q9FH86|RLP57_ARATH Receptor-like protein 57 OS=Arabidopsis thaliana OX=3702 GN=RLP57 PE=2 SV=1
Gb_00096	tr|A0A2R6RKY0|A0A2R6RKY0_ACTCH Inactive LRR receptor-like serine/threonine-protein kinase OS=Actinidia chinensis var. chinensis OX=1590841 GN=CEY00_Acc05957 PE=4 SV=1	sp|Q9FH86|RLP57_ARATH Receptor-like protein 57 OS=Arabidopsis thaliana OX=3702 GN=RLP57 PE=2 SV=1
Gb_00097	tr|W1NZ26|W1NZ26_AMBTC TIR domain-containing protein OS=Amborella trichopoda OX=13333 GN=AMTR_s00110p00115240 PE=4 SV=1	sp|Q40392|TMVRN_NICGU TMV resistance protein N OS=Nicotiana glutinosa OX=35889 GN=N PE=1 SV=1
Gb_00098	tr|W1NZ26|W1NZ26_AMBTC TIR domain-containing protein OS=Amborella trichopoda OX=13333 GN=AMTR_s00110p00115240 PE=4 SV=1	sp|Q40392|TMVRN_NICGU TMV resistance protein N OS=Nicotiana glutinosa OX=35889 GN=N PE=1 SV=1
Gb_00099	tr|F6HLB6|F6HLB6_VITVI J domain-containing protein OS=Vitis vinifera OX=29760 GN=VIT_08s0007g07380 PE=4 SV=1	sp|C4L424|DNAJ_EXISA Chaperone protein DnaJ OS=Exiguobacterium sp. (strain ATCC BAA-1283 / AT1b) OX=360911 GN=dnaJ PE=3 SV=1
Gb_00100	tr|D8SWG7|D8SWG7_SELML Uncharacterized protein (Fragment) OS=Selaginella moellendorffii OX=88036 GN=SELMODRAFT_43342 PE=4 SV=1	sp|Q9LEV7|FBT6_ARATH Probable folate-biopterin transporter 6 OS=Arabidopsis thaliana OX=3702 GN=At5g10820 PE=2 SV=1
Gb_00101	tr|V7CL67|V7CL67_PHAVU DUF659 domain-containing protein OS=Phaseolus vulgaris OX=3885 GN=PHAVU_002G124400g PE=4 SV=1	*
Gb_00102	tr|F6HLB5|F6HLB5_VITVI Uncharacterized protein OS=Vitis vinifera OX=29760 GN=VIT_08s0007g07390 PE=4 SV=1	*
Gb_00103	tr|A0A0L9TUK8|A0A0L9TUK8_PHAAN Uncharacterized protein OS=Phaseolus angularis OX=3914 GN=LR48_Vigan02g000900 PE=4 SV=1	sp|P10978|POLX_TOBAC Retrovirus-related Pol polyprotein from transposon TNT 1-94 OS=Nicotiana tabacum OX=4097 PE=2 SV=1
Gb_00104	tr|A0A2C9VMG6|A0A2C9VMG6_MANES Protein kinase domain-containing protein OS=Manihot esculenta OX=3983 GN=MANES_06G031500 PE=3 SV=1	sp|Q9SD62|Y3471_ARATH Putative receptor-like protein kinase At3g47110 OS=Arabidopsis thaliana OX=3702 GN=At3g47110 PE=3 SV=1
Gb_00105	*	*
Gb_00106	tr|A0A1R3JY91|A0A1R3JY91_COCAP Reverse transcriptase OS=Corchorus capsularis OX=210143 GN=CCACVL1_03606 PE=4 SV=1	sp|P04323|POL3_DROME Retrovirus-related Pol polyprotein from transposon 17.6 OS=Drosophila melanogaster OX=7227 GN=pol PE=4 SV=1
Gb_00108	tr|A0A1R3GJU6|A0A1R3GJU6_COCAP Arogenate dehydratase OS=Corchorus capsularis OX=210143 GN=CCACVL1_25478 PE=4 SV=1	sp|Q9SGD6|AROD6_ARATH Arogenate dehydratase/prephenate dehydratase 6, chloroplastic OS=Arabidopsis thaliana OX=3702 GN=ADT6 PE=1 SV=1
Gb_00109	tr|A0A1R3GJU6|A0A1R3GJU6_COCAP Arogenate dehydratase OS=Corchorus capsularis OX=210143 GN=CCACVL1_25478 PE=4 SV=1	sp|Q9SGD6|AROD6_ARATH Arogenate dehydratase/prephenate dehydratase 6, chloroplastic OS=Arabidopsis thaliana OX=3702 GN=ADT6 PE=1 SV=1
Gb_00110	tr|A0A0R0EKH4|A0A0R0EKH4_SOYBN Uncharacterized protein OS=Glycine max OX=3847 GN=GLYMA_19G102600 PE=4 SV=1	*
Gb_00111	tr|W1PZK6|W1PZK6_AMBTC UBX domain-containing protein OS=Amborella trichopoda OX=13333 GN=AMTR_s00049p00059500 PE=4 SV=1	*
Gb_00112	*	*
Gb_00113	*	*
Gb_00114	tr|A0A2R6X829|A0A2R6X829_MARPO WD_REPEATS_REGION domain-containing protein OS=Marchantia polymorpha OX=3197 GN=MARPO_0030s0014 PE=4 SV=1	sp|Q9XF57|PEX7_ARATH Peroxisome biogenesis protein 7 OS=Arabidopsis thaliana OX=3702 GN=PEX7 PE=1 SV=2
Gb_00115	tr|K7MPN6|K7MPN6_SOYBN NTP_transferase domain-containing protein OS=Glycine max OX=3847 GN=100818016 PE=4 SV=1	sp|O22287|GMPP1_ARATH Mannose-1-phosphate guanylyltransferase 1 OS=Arabidopsis thaliana OX=3702 GN=CYT1 PE=1 SV=1
Gb_00116	tr|F6GUI7|F6GUI7_VITVI PKS_AT domain-containing protein OS=Vitis vinifera OX=29760 GN=VIT_06s0004g07380 PE=4 SV=1	sp|Q8IVS2|FABD_HUMAN Malonyl-CoA-acyl carrier protein transacylase, mitochondrial OS=Homo sapiens OX=9606 GN=MCAT PE=1 SV=2
Gb_00117	*	*
Gb_00118	*	*
Gb_00119	tr|A0A2C9V484|A0A2C9V484_MANES NTP_transferase domain-containing protein OS=Manihot esculenta OX=3983 GN=MANES_10G025000 PE=4 SV=1	sp|O22287|GMPP1_ARATH Mannose-1-phosphate guanylyltransferase 1 OS=Arabidopsis thaliana OX=3702 GN=CYT1 PE=1 SV=1
Gb_00120	*	*
Gb_00121	tr|D7SR63|D7SR63_VITVI Protein DETOXIFICATION OS=Vitis vinifera OX=29760 GN=VIT_08s0058g00510 PE=3 SV=1	sp|Q84K71|DTX44_ARATH Protein DETOXIFICATION 44, chloroplastic OS=Arabidopsis thaliana OX=3702 GN=DTX44 PE=2 SV=1
Gb_00122	tr|W1PTX6|W1PTX6_AMBTC BZIP domain-containing protein OS=Amborella trichopoda OX=13333 GN=AMTR_s00022p00120000 PE=4 SV=1	*
Gb_00123	tr|W1NTP2|W1NTP2_AMBTC Uncharacterized protein OS=Amborella trichopoda OX=13333 GN=AMTR_s00109p00032070 PE=4 SV=1	*
Gb_00124	tr|D8R3Z5|D8R3Z5_SELML Uncharacterized protein (Fragment) OS=Selaginella moellendorffii OX=88036 GN=SELMODRAFT_167797 PE=4 SV=1	sp|O23215|PBRP1_ARATH Plant-specific TFIIB-related protein 1 OS=Arabidopsis thaliana OX=3702 GN=PBRP1 PE=2 SV=1
Gb_00125	tr|A0A0D2MB36|A0A0D2MB36_GOSRA AP2/ERF domain-containing protein OS=Gossypium raimondii OX=29730 GN=B456_002G241800 PE=4 SV=1	sp|Q9LYD3|DREB3_ARATH Dehydration-responsive element-binding protein 3 OS=Arabidopsis thaliana OX=3702 GN=DREB3 PE=2 SV=1
Gb_00126	*	*
Gb_00127	tr|A0A0A0L0Q1|A0A0A0L0Q1_CUCSA Uncharacterized protein OS=Cucumis sativus OX=3659 GN=Csa_4G291940 PE=4 SV=1	*
Gb_00128	tr|A0A0D2NNT5|A0A0D2NNT5_GOSRA AP2/ERF domain-containing protein OS=Gossypium raimondii OX=29730 GN=B456_002G159400 PE=4 SV=1	sp|P93835|DRE1B_ARATH Dehydration-responsive element-binding protein 1B OS=Arabidopsis thaliana OX=3702 GN=DREB1B PE=1 SV=2
Gb_00129	tr|F6GY87|F6GY87_VITVI Uncharacterized protein OS=Vitis vinifera OX=29760 GN=VIT_18s0075g00240 PE=4 SV=1	*
Gb_00130	*	*
Gb_00131	tr|M0U362|M0U362_MUSAM MFS domain-containing protein OS=Musa acuminata subsp. malaccensis OX=214687 GN=103998867 PE=3 SV=1	sp|Q7EZD7|MST3_ORYSJ Sugar transport protein MST3 OS=Oryza sativa subsp. japonica OX=39947 GN=MST3 PE=2 SV=1
Gb_00132	tr|M0U362|M0U362_MUSAM MFS domain-containing protein OS=Musa acuminata subsp. malaccensis OX=214687 GN=103998867 PE=3 SV=1	sp|Q7EZD7|MST3_ORYSJ Sugar transport protein MST3 OS=Oryza sativa subsp. japonica OX=39947 GN=MST3 PE=2 SV=1
Gb_00133	tr|W1PJF2|W1PJF2_AMBTC Uncharacterized protein OS=Amborella trichopoda OX=13333 GN=AMTR_s00012p00219010 PE=4 SV=1	*
Gb_00134	*	*
Gb_00135	tr|A0A0D2MJ14|A0A0D2MJ14_GOSRA Uncharacterized protein OS=Gossypium raimondii OX=29730 GN=B456_003G039200 PE=3 SV=1	sp|Q9LV81|BRTL3_ARATH Probable mitochondrial adenine nucleotide transporter BTL3 OS=Arabidopsis thaliana OX=3702 GN=At5g64970 PE=2 SV=1
Gb_00136	*	*
Gb_00137	tr|A0A453CK57|A0A453CK57_AEGTS Uncharacterized protein OS=Aegilops tauschii subsp. strangulata OX=200361 PE=4 SV=1	sp|Q9UR07|TF211_SCHPO Transposon Tf2-11 polyprotein OS=Schizosaccharomyces pombe (strain 972 / ATCC 24843) OX=284812 GN=Tf2-11 PE=3 SV=1
Gb_00138	tr|A0A2K2C5U0|A0A2K2C5U0_POPTR Uncharacterized protein OS=Populus trichocarpa OX=3694 GN=POPTR_001G297300 PE=4 SV=1	sp|Q9LYZ9|PP362_ARATH Pentatricopeptide repeat-containing protein At5g02860 OS=Arabidopsis thaliana OX=3702 GN=At5g02860 PE=2 SV=1
Gb_00139	tr|A0A1R3FUY2|A0A1R3FUY2_COCAP Reverse transcriptase OS=Corchorus capsularis OX=210143 GN=CCACVL1_30924 PE=4 SV=1	sp|Q99315|YG31B_YEAST Transposon Ty3-G Gag-Pol polyprotein OS=Saccharomyces cerevisiae (strain ATCC 204508 / S288c) OX=559292 GN=TY3B-G PE=1 SV=3
Gb_00140	*	*
Gb_00141	tr|M0RW47|M0RW47_MUSAM Serine/threonine-protein phosphatase OS=Musa acuminata subsp. malaccensis OX=214687 GN=103983223 PE=3 SV=1	sp|P48489|PP1_ORYSJ Serine/threonine-protein phosphatase PP1 OS=Oryza sativa subsp. japonica OX=39947 GN=Os03g0268000 PE=2 SV=2
Gb_00142	*	*
Gb_00144	tr|A0A3Q7J1V1|A0A3Q7J1V1_SOLLC LOB domain-containing protein OS=Solanum lycopersicum OX=4081 PE=4 SV=1	sp|Q9LQR0|LBD1_ARATH LOB domain-containing protein 1 OS=Arabidopsis thaliana OX=3702 GN=LBD1 PE=2 SV=1
Gb_00145	tr|A0A1R3ITF2|A0A1R3ITF2_COCAP Phosphate-induced protein 1 OS=Corchorus capsularis OX=210143 GN=CCACVL1_09965 PE=4 SV=1	sp|Q9FHM9|EXOL3_ARATH Protein EXORDIUM-like 3 OS=Arabidopsis thaliana OX=3702 GN=EXL3 PE=2 SV=1
Gb_00146	tr|F6HM05|F6HM05_VITVI Uncharacterized protein OS=Vitis vinifera OX=29760 GN=VIT_10s0003g05480 PE=4 SV=1	sp|Q94C59|PATL4_ARATH Patellin-4 OS=Arabidopsis thaliana OX=3702 GN=PATL4 PE=1 SV=2
Gb_00147	*	*
Gb_00148	tr|M0TCG2|M0TCG2_MUSAM TPR_REGION domain-containing protein OS=Musa acuminata subsp. malaccensis OX=214687 PE=4 SV=1	*
Gb_00149	tr|A0A2C9VUS2|A0A2C9VUS2_MANES NTP_transf_2 domain-containing protein OS=Manihot esculenta OX=3983 GN=MANES_05G049400 PE=4 SV=1	sp|Q7KVS9|TRF41_DROME Non-canonical poly(A) RNA polymerase protein Trf4-1 OS=Drosophila melanogaster OX=7227 GN=Trf4-1 PE=1 SV=1
Gb_00150	*	*
Gb_00151	tr|A0A1J7IGK8|A0A1J7IGK8_LUPAN AAA domain-containing protein OS=Lupinus angustifolius OX=3871 GN=TanjilG_11410 PE=4 SV=1	sp|F4JRP0|STIL3_ARATH Protein STICHEL-like 3 OS=Arabidopsis thaliana OX=3702 GN=At4g18820 PE=3 SV=1
Gb_00152	tr|A0A162A8Y5|A0A162A8Y5_DAUCS Uncharacterized protein OS=Daucus carota subsp. sativus OX=79200 GN=DCAR_014836 PE=4 SV=1	*
Gb_00153	*	*
Gb_00154	tr|W1PAZ2|W1PAZ2_AMBTC Uncharacterized protein OS=Amborella trichopoda OX=13333 GN=AMTR_s00019p00072350 PE=4 SV=1	sp|Q9FZL4|MGDG_SOYBN Probable monogalactosyldiacylglycerol synthase, chloroplastic OS=Glycine max OX=3847 GN=MGD A PE=2 SV=1
Gb_00155	*	*
Gb_00156	*	*
Gb_00157	tr|W1PZJ3|W1PZJ3_AMBTC Small nuclear ribonucleoprotein G OS=Amborella trichopoda OX=13333 GN=AMTR_s00040p00092540 PE=3 SV=1	sp|P24715|RUXG_MEDSA Probable small nuclear ribonucleoprotein G OS=Medicago sativa OX=3879 GN=C29 PE=3 SV=1
Gb_00158	*	*
Gb_00159	tr|W1NXI1|W1NXI1_AMBTC Uncharacterized protein OS=Amborella trichopoda OX=13333 GN=AMTR_s00104p00089460 PE=4 SV=1	sp|Q8L518|CK2_ARATH Probable choline kinase 2 OS=Arabidopsis thaliana OX=3702 GN=At1g74320 PE=2 SV=1
Gb_00160	*	*
Gb_00161	*	*
Gb_00162	tr|W1Q094|W1Q094_AMBTC Uncharacterized protein OS=Amborella trichopoda OX=13333 GN=AMTR_s00021p00105410 PE=4 SV=1	sp|Q9LKA5|MORF8_ARATH Multiple organellar RNA editing factor 8, chloroplastic/mitochondrial OS=Arabidopsis thaliana OX=3702 GN=MORF8 PE=1 SV=1
Gb_00163	tr|W1PRR3|W1PRR3_AMBTC Uncharacterized protein OS=Amborella trichopoda OX=13333 GN=AMTR_s00013p00196470 PE=4 SV=1	sp|Q84JZ6|MORF3_ARATH Multiple organellar RNA editing factor 3, mitochondrial OS=Arabidopsis thaliana OX=3702 GN=MORF3 PE=1 SV=1
Gb_00164	tr|D8R1V3|D8R1V3_SELML Uncharacterized protein OS=Selaginella moellendorffii OX=88036 GN=SELMODRAFT_266834 PE=4 SV=1	sp|Q8LG76|COL6_ARATH Zinc finger protein CONSTANS-LIKE 6 OS=Arabidopsis thaliana OX=3702 GN=COL6 PE=2 SV=2
Gb_00165	tr|A0A1J7H1F4|A0A1J7H1F4_LUPAN RPOLD domain-containing protein OS=Lupinus angustifolius OX=3871 GN=TanjilG_28149 PE=4 SV=1	sp|Q39211|NRPB3_ARATH DNA-directed RNA polymerases II, IV and V subunit 3 OS=Arabidopsis thaliana OX=3702 GN=NRPB3 PE=1 SV=1
Gb_00166	tr|A0A251LKW5|A0A251LKW5_MANES Protein kinase domain-containing protein OS=Manihot esculenta OX=3983 GN=MANES_02G217800 PE=3 SV=1	sp|C0LGD7|Y1684_ARATH Probable LRR receptor-like serine/threonine-protein kinase At1g06840 OS=Arabidopsis thaliana OX=3702 GN=At1g06840 PE=1 SV=2
Gb_00167	tr|A0A0A0LKZ1|A0A0A0LKZ1_CUCSA Methyltransf_21 domain-containing protein OS=Cucumis sativus OX=3659 GN=Csa_2G006220 PE=4 SV=1	*
Gb_00168	tr|F6HH87|F6HH87_VITVI Methyltransf_21 domain-containing protein OS=Vitis vinifera OX=29760 GN=VIT_11s0016g05250 PE=4 SV=1	*
Gb_00169	tr|A0A061FE10|A0A061FE10_THECC Ubiquitin-fold modifier-conjugating enzyme 1 OS=Theobroma cacao OX=3641 GN=TCM_034585 PE=3 SV=1	sp|Q9SXC8|UFC1_ARATH Ubiquitin-fold modifier-conjugating enzyme 1 OS=Arabidopsis thaliana OX=3702 GN=At1g27530 PE=2 SV=1
Gb_00170	tr|A0A2C9UP60|A0A2C9UP60_MANES Uncharacterized protein OS=Manihot esculenta OX=3983 GN=MANES_13G020700 PE=3 SV=1	sp|Q9FMY1|C86B1_ARATH Cytochrome P450 86B1 OS=Arabidopsis thaliana OX=3702 GN=CYP86B1 PE=2 SV=1
Gb_00171	tr|M5X5V4|M5X5V4_PRUPE Uncharacterized protein OS=Prunus persica OX=3760 GN=PRUPE_3G295800 PE=4 SV=1	sp|P19682|ROC3_NICSY 28 kDa ribonucleoprotein, chloroplastic OS=Nicotiana sylvestris OX=4096 PE=1 SV=1
Gb_00172	tr|A0A0D2NKW0|A0A0D2NKW0_GOSRA BTB domain-containing protein OS=Gossypium raimondii OX=29730 GN=B456_002G103700 PE=4 SV=1	sp|Q680K8|Y1576_ARATH BTB/POZ domain-containing protein At1g55760 OS=Arabidopsis thaliana OX=3702 GN=At1g55760 PE=2 SV=1
Gb_00173	tr|M5X5V4|M5X5V4_PRUPE Uncharacterized protein OS=Prunus persica OX=3760 GN=PRUPE_3G295800 PE=4 SV=1	sp|P19682|ROC3_NICSY 28 kDa ribonucleoprotein, chloroplastic OS=Nicotiana sylvestris OX=4096 PE=1 SV=1
Gb_00174	tr|U5D3A1|U5D3A1_AMBTC Smg4_UPF3 domain-containing protein OS=Amborella trichopoda OX=13333 GN=AMTR_s00071p00188270 PE=4 SV=1	sp|Q9FVW4|RENT3_ARATH Regulator of nonsense transcripts UPF3 OS=Arabidopsis thaliana OX=3702 GN=UPF3 PE=1 SV=1
Gb_00175	tr|A0A175YC95|A0A175YC95_DAUCS ATP synthase subunit beta OS=Daucus carota subsp. sativus OX=79200 GN=atpB PE=3 SV=1	sp|O47037|ATPB_PICAB ATP synthase subunit beta, chloroplastic OS=Picea abies OX=3329 GN=atpB PE=3 SV=1
Gb_00176	tr|A0A1R3JIL2|A0A1R3JIL2_COCAP Retrotransposon gag protein OS=Corchorus capsularis OX=210143 GN=CCACVL1_05884 PE=4 SV=1	*
Gb_00177	tr|A0A2R6X452|A0A2R6X452_MARPO ELMO domain-containing protein OS=Marchantia polymorpha OX=3197 GN=MARPO_0037s0066 PE=4 SV=1	sp|Q54YW1|ELMOA_DICDI ELMO domain-containing protein A OS=Dictyostelium discoideum OX=44689 GN=elmoA PE=1 SV=1
Gb_00178	tr|W1NWI9|W1NWI9_AMBTC PCI domain-containing protein OS=Amborella trichopoda OX=13333 GN=AMTR_s00099p00018620 PE=4 SV=1	sp|Q9FIB6|PS12A_ARATH 26S proteasome non-ATPase regulatory subunit 12 homolog A OS=Arabidopsis thaliana OX=3702 GN=RPN5A PE=1 SV=1
Gb_00179	tr|A0A2C9UR47|A0A2C9UR47_MANES PCI domain-containing protein OS=Manihot esculenta OX=3983 GN=MANES_13G081000 PE=4 SV=1	sp|Q9FIB6|PS12A_ARATH 26S proteasome non-ATPase regulatory subunit 12 homolog A OS=Arabidopsis thaliana OX=3702 GN=RPN5A PE=1 SV=1
Gb_00180	*	*
Gb_00181	*	*
Gb_00182	tr|A0A1R3IK20|A0A1R3IK20_COCAP Wound-induced protein, Wun1 OS=Corchorus capsularis OX=210143 GN=CCACVL1_11655 PE=4 SV=1	sp|Q08466|CSK22_ARATH Casein kinase II subunit alpha-2 OS=Arabidopsis thaliana OX=3702 GN=CKA2 PE=1 SV=3
Gb_00183	tr|A0A0D3BLC4|A0A0D3BLC4_BRAOL CCHC-type domain-containing protein OS=Brassica oleracea var. oleracea OX=109376 PE=4 SV=1	sp|P04146|COPIA_DROME Copia protein OS=Drosophila melanogaster OX=7227 GN=GIP PE=1 SV=3
Gb_00184	*	*
Gb_00185	*	*
Gb_00186	tr|B9I2I8|B9I2I8_POPTR TIR domain-containing protein OS=Populus trichocarpa OX=3694 GN=POPTR_012G053200 PE=4 SV=1	sp|Q40392|TMVRN_NICGU TMV resistance protein N OS=Nicotiana glutinosa OX=35889 GN=N PE=1 SV=1
Gb_00187	tr|A0A2K3NBL0|A0A2K3NBL0_TRIPR Uncharacterized protein (Fragment) OS=Trifolium pratense OX=57577 GN=L195_g023708 PE=4 SV=1	sp|Q9UR07|TF211_SCHPO Transposon Tf2-11 polyprotein OS=Schizosaccharomyces pombe (strain 972 / ATCC 24843) OX=284812 GN=Tf2-11 PE=3 SV=1
Gb_00188	tr|M0SKA0|M0SKA0_MUSAM HMA domain-containing protein OS=Musa acuminata subsp. malaccensis OX=214687 GN=103980319 PE=4 SV=1	sp|Q9C9A3|HIP20_ARATH Heavy metal-associated isoprenylated plant protein 20 OS=Arabidopsis thaliana OX=3702 GN=HIPP20 PE=1 SV=1
Gb_00189	tr|U5CYI0|U5CYI0_AMBTC Protein kinase domain-containing protein OS=Amborella trichopoda OX=13333 GN=AMTR_s00033p00083200 PE=3 SV=1	sp|O49545|BAME1_ARATH Leucine-rich repeat receptor-like serine/threonine-protein kinase BAM1 OS=Arabidopsis thaliana OX=3702 GN=BAM1 PE=1 SV=1
Gb_00190	tr|D8TBQ5|D8TBQ5_SELML Protein kinase domain-containing protein OS=Selaginella moellendorffii OX=88036 GN=SELMODRAFT_136413 PE=4 SV=1	sp|Q9SGP2|HSL1_ARATH Receptor-like protein kinase HSL1 OS=Arabidopsis thaliana OX=3702 GN=HSL1 PE=2 SV=1
Gb_00191	tr|D8TBQ5|D8TBQ5_SELML Protein kinase domain-containing protein OS=Selaginella moellendorffii OX=88036 GN=SELMODRAFT_136413 PE=4 SV=1	sp|Q9S9U3|RLP53_ARATH Receptor-like protein 53 OS=Arabidopsis thaliana OX=3702 GN=RLP53 PE=3 SV=1
Gb_00192	tr|A0A251U6U8|A0A251U6U8_HELAN Putative small auxin-up RNA OS=Helianthus annuus OX=4232 GN=HannXRQ_Chr08g0229791 PE=4 SV=1	sp|Q9ZUZ3|SAU32_ARATH Auxin-responsive protein SAUR32 OS=Arabidopsis thaliana OX=3702 GN=SAUR32 PE=2 SV=1
Gb_00193	*	*
Gb_00194	tr|A0A453ECP1|A0A453ECP1_AEGTS DYW_deaminase domain-containing protein OS=Aegilops tauschii subsp. strangulata OX=200361 PE=4 SV=1	sp|Q9SVP7|PP307_ARATH Pentatricopeptide repeat-containing protein At4g13650 OS=Arabidopsis thaliana OX=3702 GN=PCMP-H42 PE=2 SV=2
Gb_00195	tr|A0A251PGP9|A0A251PGP9_PRUPE DYW_deaminase domain-containing protein OS=Prunus persica OX=3760 GN=PRUPE_4G065400 PE=4 SV=1	sp|Q3E6Q1|PPR32_ARATH Pentatricopeptide repeat-containing protein At1g11290, chloroplastic OS=Arabidopsis thaliana OX=3702 GN=PCMP-H40 PE=2 SV=1
Gb_00196	tr|A0A314KWF0|A0A314KWF0_NICAT Uncharacterized protein OS=Nicotiana attenuata OX=49451 GN=A4A49_64549 PE=4 SV=1	*
Gb_00197	tr|D8SQ31|D8SQ31_SELML Uncharacterized protein OS=Selaginella moellendorffii OX=88036 GN=SELMODRAFT_122159 PE=4 SV=1	sp|Q3E7D0|NAT12_ARATH Nucleobase-ascorbate transporter 12 OS=Arabidopsis thaliana OX=3702 GN=NAT12 PE=1 SV=3
Gb_00198	tr|V7C4B2|V7C4B2_PHAVU DYW_deaminase domain-containing protein OS=Phaseolus vulgaris OX=3885 GN=PHAVU_003G001300g PE=4 SV=1	sp|Q9SY02|PP301_ARATH Pentatricopeptide repeat-containing protein At4g02750 OS=Arabidopsis thaliana OX=3702 GN=PCMP-H24 PE=3 SV=1
Gb_00199	tr|A0A251KLI7|A0A251KLI7_MANES Uncharacterized protein OS=Manihot esculenta OX=3983 GN=MANES_06G051200 PE=4 SV=1	sp|Q9SS60|PP210_ARATH Pentatricopeptide repeat-containing protein At3g03580 OS=Arabidopsis thaliana OX=3702 GN=PCMP-H23 PE=2 SV=1
Gb_00200	tr|A0A3B6I361|A0A3B6I361_WHEAT Glycosyltransferase OS=Triticum aestivum OX=4565 PE=3 SV=1	sp|F8WLS6|UGT6_CATRO 7-deoxyloganetin glucosyltransferase OS=Catharanthus roseus OX=4058 GN=UGT85A23 PE=1 SV=1
Gb_00201	tr|A0A2R6RTH9|A0A2R6RTH9_ACTCH Pentatricopeptide repeat-containing protein OS=Actinidia chinensis var. chinensis OX=1590841 GN=CEY00_Acc03677 PE=4 SV=1	sp|Q3E6Q1|PPR32_ARATH Pentatricopeptide repeat-containing protein At1g11290, chloroplastic OS=Arabidopsis thaliana OX=3702 GN=PCMP-H40 PE=2 SV=1
Gb_00202	tr|A0A2C9V5N2|A0A2C9V5N2_MANES DYW_deaminase domain-containing protein OS=Manihot esculenta OX=3983 GN=MANES_10G056900 PE=4 SV=1	sp|Q9XE98|PP303_ARATH Pentatricopeptide repeat-containing protein At4g04370 OS=Arabidopsis thaliana OX=3702 GN=PCMP-E99 PE=3 SV=1
Gb_00203	tr|W1PA96|W1PA96_AMBTC SWIM-type domain-containing protein OS=Amborella trichopoda OX=13333 GN=AMTR_s00078p00196690 PE=4 SV=1	*
Gb_00204	tr|F6I5C3|F6I5C3_VITVI DYW_deaminase domain-containing protein OS=Vitis vinifera OX=29760 GN=VIT_15s0024g01510 PE=4 SV=1	sp|Q9SS60|PP210_ARATH Pentatricopeptide repeat-containing protein At3g03580 OS=Arabidopsis thaliana OX=3702 GN=PCMP-H23 PE=2 SV=1
Gb_00205	tr|A0A3B6QC76|A0A3B6QC76_WHEAT Uncharacterized protein OS=Triticum aestivum OX=4565 PE=4 SV=1	sp|Q1EC66|UBQ3_ARATH Polyubiquitin 3 OS=Arabidopsis thaliana OX=3702 GN=UBQ3 PE=2 SV=1
Gb_00206	tr|A0A2R6RTH9|A0A2R6RTH9_ACTCH Pentatricopeptide repeat-containing protein OS=Actinidia chinensis var. chinensis OX=1590841 GN=CEY00_Acc03677 PE=4 SV=1	sp|Q3E6Q1|PPR32_ARATH Pentatricopeptide repeat-containing protein At1g11290, chloroplastic OS=Arabidopsis thaliana OX=3702 GN=PCMP-H40 PE=2 SV=1
Gb_00207	tr|W1NVQ3|W1NVQ3_AMBTC Uncharacterized protein OS=Amborella trichopoda OX=13333 GN=AMTR_s00090p00174380 PE=4 SV=1	sp|Q7GB25|AB5C_ARATH ABC transporter C family member 5 OS=Arabidopsis thaliana OX=3702 GN=ABCC5 PE=2 SV=2
Gb_00208	tr|D8SQ31|D8SQ31_SELML Uncharacterized protein OS=Selaginella moellendorffii OX=88036 GN=SELMODRAFT_122159 PE=4 SV=1	sp|Q3E7D0|NAT12_ARATH Nucleobase-ascorbate transporter 12 OS=Arabidopsis thaliana OX=3702 GN=NAT12 PE=1 SV=3
Gb_00209	tr|U5DIB1|U5DIB1_AMBTC Uncharacterized protein OS=Amborella trichopoda OX=13333 GN=AMTR_s00066p00185630 PE=4 SV=1	*
Gb_00210	*	*
Gb_00211	tr|F6GVT8|F6GVT8_VITVI DYW_deaminase domain-containing protein OS=Vitis vinifera OX=29760 GN=VIT_14s0083g00720 PE=4 SV=1	sp|Q9ZUW3|PP172_ARATH Pentatricopeptide repeat-containing protein At2g27610 OS=Arabidopsis thaliana OX=3702 GN=PCMP-H60 PE=2 SV=1
Gb_00212	tr|A0A1J7H320|A0A1J7H320_LUPAN DSBA domain-containing protein OS=Lupinus angustifolius OX=3871 GN=TanjilG_08379 PE=4 SV=1	*
Gb_00213	tr|W1NGU1|W1NGU1_AMBTC Uncharacterized protein OS=Amborella trichopoda OX=13333 GN=AMTR_s00009p00241130 PE=4 SV=1	sp|Q9LER0|PP381_ARATH Pentatricopeptide repeat-containing protein At5g14770, mitochondrial OS=Arabidopsis thaliana OX=3702 GN=At5g14770 PE=3 SV=2
Gb_00214	*	*
Gb_00215	tr|A0A2R6XBE4|A0A2R6XBE4_MARPO Uncharacterized protein OS=Marchantia polymorpha OX=3197 GN=MARPO_0025s0099 PE=3 SV=1	sp|Q02879|TBP2_WHEAT TATA-box-binding protein 2 OS=Triticum aestivum OX=4565 GN=TBP2 PE=2 SV=1
Gb_00216	tr|W1NZ92|W1NZ92_AMBTC Uncharacterized protein OS=Amborella trichopoda OX=13333 GN=AMTR_s00002p00096860 PE=3 SV=1	sp|Q03685|BIP5_TOBAC Luminal-binding protein 5 OS=Nicotiana tabacum OX=4097 GN=BIP5 PE=2 SV=1
Gb_00217	tr|D7UD56|D7UD56_VITVI Uncharacterized protein OS=Vitis vinifera OX=29760 GN=VIT_11s0078g00440 PE=4 SV=1	sp|Q9LFE0|DOT2_ARATH SART-1 family protein DOT2 OS=Arabidopsis thaliana OX=3702 GN=DOT2 PE=1 SV=1
Gb_00218	*	*
Gb_00219	*	*
Gb_00220	tr|D8SK61|D8SK61_SELML Uncharacterized protein OS=Selaginella moellendorffii OX=88036 GN=SELMODRAFT_422977 PE=4 SV=1	*
Gb_00221	tr|W1P0Q6|W1P0Q6_AMBTC ANK_REP_REGION domain-containing protein OS=Amborella trichopoda OX=13333 GN=AMTR_s00102p00078160 PE=4 SV=1	*
Gb_00222	tr|U5DAZ8|U5DAZ8_AMBTC RWP-RK domain-containing protein OS=Amborella trichopoda OX=13333 GN=AMTR_s00069p00159620 PE=4 SV=1	*
Gb_00223	*	*
Gb_00224	*	*
Gb_00225	tr|A0A2R6XNS4|A0A2R6XNS4_MARPO Uncharacterized protein OS=Marchantia polymorpha OX=3197 GN=MARPO_0007s0099 PE=4 SV=1	*
Gb_00226	tr|W1PA96|W1PA96_AMBTC SWIM-type domain-containing protein OS=Amborella trichopoda OX=13333 GN=AMTR_s00078p00196690 PE=4 SV=1	*
Gb_00227	tr|A0A2R6QHG9|A0A2R6QHG9_ACTCH Integrase OS=Actinidia chinensis var. chinensis OX=1590841 GN=CEY00_Acc18427 PE=4 SV=1	sp|Q99315|YG31B_YEAST Transposon Ty3-G Gag-Pol polyprotein OS=Saccharomyces cerevisiae (strain ATCC 204508 / S288c) OX=559292 GN=TY3B-G PE=1 SV=3
Gb_00228	tr|W1NWH2|W1NWH2_AMBTC SBP-type domain-containing protein OS=Amborella trichopoda OX=13333 GN=AMTR_s00045p00076020 PE=4 SV=1	sp|Q9SMX9|SPL1_ARATH Squamosa promoter-binding-like protein 1 OS=Arabidopsis thaliana OX=3702 GN=SPL1 PE=1 SV=2
Gb_00229	*	*
Gb_00230	tr|W1P322|W1P322_AMBTC Uncharacterized protein OS=Amborella trichopoda OX=13333 GN=AMTR_s00045p00075400 PE=4 SV=1	sp|Q9SQU6|PP216_ARATH Pentatricopeptide repeat-containing protein At3g06430, chloroplastic OS=Arabidopsis thaliana OX=3702 GN=EMB2750 PE=2 SV=1
Gb_00231	tr|B8B9Q3|B8B9Q3_ORYSI DUF659 domain-containing protein OS=Oryza sativa subsp. indica OX=39946 GN=OsI_28770 PE=4 SV=1	*
Gb_00232	tr|M0SD27|M0SD27_MUSAM Uncharacterized protein OS=Musa acuminata subsp. malaccensis OX=214687 PE=4 SV=1	sp|Q13530|SERC3_HUMAN Serine incorporator 3 OS=Homo sapiens OX=9606 GN=SERINC3 PE=2 SV=2
Gb_00233	tr|W1P0S4|W1P0S4_AMBTC Mannosyltransferase OS=Amborella trichopoda OX=13333 GN=AMTR_s00002p00214180 PE=3 SV=1	sp|A8MR93|ALG12_ARATH Dol-P-Man:Man(7)GlcNAc(2)-PP-Dol alpha-1,6-mannosyltransferase OS=Arabidopsis thaliana OX=3702 GN=ALG12 PE=1 SV=1
Gb_00234	tr|W1P6F8|W1P6F8_AMBTC Uncharacterized protein OS=Amborella trichopoda OX=13333 GN=AMTR_s00003p00270420 PE=4 SV=1	*
Gb_00235	tr|A0A453NRT9|A0A453NRT9_AEGTS Uncharacterized protein OS=Aegilops tauschii subsp. strangulata OX=200361 PE=4 SV=1	sp|P04323|POL3_DROME Retrovirus-related Pol polyprotein from transposon 17.6 OS=Drosophila melanogaster OX=7227 GN=pol PE=4 SV=1
Gb_00236	tr|M0RIQ6|M0RIQ6_MUSAM Uncharacterized protein OS=Musa acuminata subsp. malaccensis OX=214687 PE=4 SV=1	sp|Q9C7E7|RDM16_ARATH Protein RDM16 OS=Arabidopsis thaliana OX=3702 GN=RDM16 PE=2 SV=1
Gb_00237	tr|M0TKN5|M0TKN5_MUSAM X8 domain-containing protein OS=Musa acuminata subsp. malaccensis OX=214687 PE=4 SV=1	sp|Q94G86|ALL9_OLEEU Glucan endo-1,3-beta-D-glucosidase OS=Olea europaea OX=4146 GN=OLE9 PE=1 SV=1
Gb_00238	tr|W1P0Q6|W1P0Q6_AMBTC ANK_REP_REGION domain-containing protein OS=Amborella trichopoda OX=13333 GN=AMTR_s00102p00078160 PE=4 SV=1	sp|Q9SAR5|AKR2A_ARATH Ankyrin repeat domain-containing protein 2A OS=Arabidopsis thaliana OX=3702 GN=AKR2A PE=1 SV=2
Gb_00239	*	*
Gb_00240	tr|A0A2R6XLJ6|A0A2R6XLJ6_MARPO Uncharacterized protein OS=Marchantia polymorpha OX=3197 GN=MARPO_0009s0067 PE=4 SV=1	*
Gb_00241	tr|B8AYA1|B8AYA1_ORYSI DUF659 domain-containing protein OS=Oryza sativa subsp. indica OX=39946 GN=OsI_19967 PE=4 SV=1	*
Gb_00242	tr|I1J8P1|I1J8P1_SOYBN GATA transcription factor OS=Glycine max OX=3847 GN=GLYMA_01G169400 PE=3 SV=1	*
Gb_00243	tr|A0A2R6QHG9|A0A2R6QHG9_ACTCH Integrase OS=Actinidia chinensis var. chinensis OX=1590841 GN=CEY00_Acc18427 PE=4 SV=1	sp|P20825|POL2_DROME Retrovirus-related Pol polyprotein from transposon 297 OS=Drosophila melanogaster OX=7227 GN=pol PE=4 SV=1
Gb_00244	tr|A0A0R0JB93|A0A0R0JB93_SOYBN DUF659 domain-containing protein OS=Glycine max OX=3847 GN=GLYMA_07G150600 PE=4 SV=1	*
Gb_00245	tr|A0A2R6QHG9|A0A2R6QHG9_ACTCH Integrase OS=Actinidia chinensis var. chinensis OX=1590841 GN=CEY00_Acc18427 PE=4 SV=1	sp|P20825|POL2_DROME Retrovirus-related Pol polyprotein from transposon 297 OS=Drosophila melanogaster OX=7227 GN=pol PE=4 SV=1
Gb_00246	tr|I1Q801|I1Q801_ORYGL BED-type domain-containing protein OS=Oryza glaberrima OX=4538 PE=4 SV=1	*
Gb_00247	tr|A0A2R6QHG9|A0A2R6QHG9_ACTCH Integrase OS=Actinidia chinensis var. chinensis OX=1590841 GN=CEY00_Acc18427 PE=4 SV=1	sp|P20825|POL2_DROME Retrovirus-related Pol polyprotein from transposon 297 OS=Drosophila melanogaster OX=7227 GN=pol PE=4 SV=1
Gb_00248	tr|W1P4V1|W1P4V1_AMBTC Protein kinase domain-containing protein OS=Amborella trichopoda OX=13333 GN=AMTR_s00045p00078520 PE=3 SV=1	sp|Q8H1G6|PTI11_ARATH PTI1-like tyrosine-protein kinase 1 OS=Arabidopsis thaliana OX=3702 GN=PTI11 PE=1 SV=1
Gb_00249	tr|A0A2K3LLU8|A0A2K3LLU8_TRIPR Lipid-transfer protein DIR1-like OS=Trifolium pratense OX=57577 GN=L195_g035475 PE=4 SV=1	sp|Q8W453|DIRL1_ARATH Putative lipid-transfer protein DIR1 OS=Arabidopsis thaliana OX=3702 GN=DIR1 PE=1 SV=1
Gb_00250	tr|K3YX09|K3YX09_SETIT Uncharacterized protein OS=Setaria italica OX=4555 GN=SETIT_1G246300v2 PE=3 SV=1	sp|Q682I1|BOLA1_ARATH Protein BOLA1, chloroplastic OS=Arabidopsis thaliana OX=3702 GN=BOLA1 PE=1 SV=1
Gb_00251	tr|A0A453N2T9|A0A453N2T9_AEGTS DUF659 domain-containing protein OS=Aegilops tauschii subsp. strangulata OX=200361 PE=4 SV=1	*
Gb_00252	*	*
Gb_00253	tr|A0A2R6X1W5|A0A2R6X1W5_MARPO Uncharacterized protein OS=Marchantia polymorpha OX=3197 GN=MARPO_0041s0007 PE=4 SV=1	sp|P57742|PFD5_ARATH Probable prefoldin subunit 5 OS=Arabidopsis thaliana OX=3702 GN=At5g23290 PE=2 SV=1
Gb_00254	tr|A0A2K2AQX8|A0A2K2AQX8_POPTR DUF1308 domain-containing protein OS=Populus trichocarpa OX=3694 GN=POPTR_004G067200 PE=4 SV=1	sp|Q91WD4|CG025_MOUSE UPF0415 protein C7orf25 homolog OS=Mus musculus OX=10090 PE=2 SV=1
Gb_00255	tr|A0A2R6S2V9|A0A2R6S2V9_ACTCH F-box protein OS=Actinidia chinensis var. chinensis OX=1590841 GN=CEY00_Acc01086 PE=4 SV=1	sp|Q5XF11|FB248_ARATH F-box protein At4g35930 OS=Arabidopsis thaliana OX=3702 GN=At4g35930 PE=2 SV=1
Gb_00256	tr|A0A2R6X8T0|A0A2R6X8T0_MARPO CBFD_NFYB_HMF domain-containing protein OS=Marchantia polymorpha OX=3197 GN=MARPO_0029s0049 PE=4 SV=1	sp|Q655V5|NFYC4_ORYSJ Nuclear transcription factor Y subunit C-4 OS=Oryza sativa subsp. japonica OX=39947 GN=NFYC4 PE=1 SV=1
Gb_00257	tr|W1P8Z6|W1P8Z6_AMBTC DAGKc domain-containing protein OS=Amborella trichopoda OX=13333 GN=AMTR_s00003p00266880 PE=4 SV=1	sp|F2Y4A3|SPHK2_ARATH Sphingosine kinase 2 OS=Arabidopsis thaliana OX=3702 GN=SPHK2 PE=1 SV=1
Gb_00258	tr|W1P6B2|W1P6B2_AMBTC Uncharacterized protein OS=Amborella trichopoda OX=13333 GN=AMTR_s00003p00266720 PE=4 SV=1	sp|Q6Z3U3|Y7797_ORYSJ B3 domain-containing protein Os07g0679700 OS=Oryza sativa subsp. japonica OX=39947 GN=Os07g0679700 PE=2 SV=1
Gb_00259	tr|F6HLA9|F6HLA9_VITVI DYW_deaminase domain-containing protein OS=Vitis vinifera OX=29760 GN=VIT_08s0007g07510 PE=4 SV=1	sp|Q9SS83|PP220_ARATH Pentatricopeptide repeat-containing protein At3g09040, mitochondrial OS=Arabidopsis thaliana OX=3702 GN=PCMP-E88 PE=2 SV=1
Gb_00260	tr|W1PNS7|W1PNS7_AMBTC Peroxidase OS=Amborella trichopoda OX=13333 GN=AMTR_s00029p00030990 PE=3 SV=1	sp|Q9SZE7|PER51_ARATH Peroxidase 51 OS=Arabidopsis thaliana OX=3702 GN=PER51 PE=2 SV=1
Gb_00261	tr|U5D3U7|U5D3U7_AMBTC Uncharacterized protein OS=Amborella trichopoda OX=13333 GN=AMTR_s00057p00175710 PE=4 SV=1	*
Gb_00262	tr|A0A2R6WH35|A0A2R6WH35_MARPO RPOLD domain-containing protein OS=Marchantia polymorpha OX=3197 GN=MARPO_0091s0022 PE=4 SV=1	sp|Q32L22|RPAC1_BOVIN DNA-directed RNA polymerases I and III subunit RPAC1 OS=Bos taurus OX=9913 GN=POLR1C PE=2 SV=1
Gb_00263	tr|U5D0R9|U5D0R9_AMBTC Uncharacterized protein OS=Amborella trichopoda OX=13333 GN=AMTR_s00061p00187940 PE=4 SV=1	sp|A4FVR1|GIP1L_ARATH GBF-interacting protein 1-like OS=Arabidopsis thaliana OX=3702 GN=GIP1L PE=1 SV=1
Gb_00264	tr|A0A1R3JJ40|A0A1R3JJ40_COCAP Mediator of RNA polymerase II transcription subunit 31 OS=Corchorus capsularis OX=210143 GN=CCACVL1_05813 PE=3 SV=1	sp|Q8VYB1|MED31_ARATH Mediator of RNA polymerase II transcription subunit 31 OS=Arabidopsis thaliana OX=3702 GN=MED31 PE=1 SV=1
Gb_00265	tr|M0SE09|M0SE09_MUSAM RRM domain-containing protein OS=Musa acuminata subsp. malaccensis OX=214687 GN=103977994 PE=4 SV=1	sp|Q8H0P8|RBP1_MEDTR RNA-binding protein 1 OS=Medicago truncatula OX=3880 GN=RBP1 PE=2 SV=1
Gb_00267	tr|A0A2C9V105|A0A2C9V105_MANES Uncharacterized protein OS=Manihot esculenta OX=3983 GN=MANES_11G130400 PE=4 SV=1	sp|O04421|SRP14_ARATH Signal recognition particle 14 kDa protein OS=Arabidopsis thaliana OX=3702 GN=SRP14 PE=2 SV=2
Gb_00268	tr|W1P6F8|W1P6F8_AMBTC Uncharacterized protein OS=Amborella trichopoda OX=13333 GN=AMTR_s00003p00270420 PE=4 SV=1	*
Gb_00269	tr|A0A2R6X4Y8|A0A2R6X4Y8_MARPO U-box domain-containing protein OS=Marchantia polymorpha OX=3197 GN=MARPO_0036s0132 PE=4 SV=1	sp|Q9LM76|PUB44_ARATH U-box domain-containing protein 44 OS=Arabidopsis thaliana OX=3702 GN=PUB44 PE=1 SV=1
Gb_00270	tr|W1PZ08|W1PZ08_AMBTC Uncharacterized protein OS=Amborella trichopoda OX=13333 GN=AMTR_s00041p00134980 PE=3 SV=1	sp|O82486|MTA70_ARATH N6-adenosine-methyltransferase MT-A70-like OS=Arabidopsis thaliana OX=3702 GN=MTA PE=1 SV=2
Gb_00271	tr|V7AN68|V7AN68_PHAVU Uncharacterized protein OS=Phaseolus vulgaris OX=3885 GN=PHAVU_010G102500g PE=3 SV=1	sp|O82486|MTA70_ARATH N6-adenosine-methyltransferase MT-A70-like OS=Arabidopsis thaliana OX=3702 GN=MTA PE=1 SV=2
Gb_00272	tr|B9ICE4|B9ICE4_POPTR Mediator of RNA polymerase II transcription subunit 31 OS=Populus trichocarpa OX=3694 GN=POPTR_015G110900 PE=3 SV=2	sp|Q8VYB1|MED31_ARATH Mediator of RNA polymerase II transcription subunit 31 OS=Arabidopsis thaliana OX=3702 GN=MED31 PE=1 SV=1
Gb_00273	*	*
Gb_00274	tr|U5D6S3|U5D6S3_AMBTC Uncharacterized protein OS=Amborella trichopoda OX=13333 GN=AMTR_s00030p00103480 PE=4 SV=1	*
Gb_00275	tr|I1IP41|I1IP41_BRADI Uncharacterized protein OS=Brachypodium distachyon OX=15368 GN=BRADI_4g27280v3 PE=4 SV=1	sp|Q93XX5|Y5713_ARATH PI-PLC X domain-containing protein At5g67130 OS=Arabidopsis thaliana OX=3702 GN=At5g67130 PE=1 SV=1
Gb_00276	tr|A0A166G8U6|A0A166G8U6_DAUCS SWIM-type domain-containing protein OS=Daucus carota subsp. sativus OX=79200 GN=DCAR_001212 PE=4 SV=1	*
Gb_00277	tr|D7TPR9|D7TPR9_VITVI Fe2OG dioxygenase domain-containing protein OS=Vitis vinifera OX=29760 GN=VIT_03s0063g01340 PE=3 SV=1	sp|Q9ZSA7|DLO2_ARATH Protein DMR6-LIKE OXYGENASE 2 OS=Arabidopsis thaliana OX=3702 GN=DLO2 PE=2 SV=1
Gb_00278	tr|A0A2C9WBU4|A0A2C9WBU4_MANES Fe2OG dioxygenase domain-containing protein OS=Manihot esculenta OX=3983 GN=MANES_02G000400 PE=3 SV=1	sp|Q9ZSA7|DLO2_ARATH Protein DMR6-LIKE OXYGENASE 2 OS=Arabidopsis thaliana OX=3702 GN=DLO2 PE=2 SV=1
Gb_00280	tr|A0A2R6XNI7|A0A2R6XNI7_MARPO Uncharacterized protein OS=Marchantia polymorpha OX=3197 GN=MARPO_0007s0099 PE=4 SV=1	*
Gb_00281	tr|A0A2C9UW49|A0A2C9UW49_MANES Protein DETOXIFICATION OS=Manihot esculenta OX=3983 GN=MANES_12G129000 PE=3 SV=1	sp|Q9FKQ1|DTX27_ARATH Protein DETOXIFICATION 27 OS=Arabidopsis thaliana OX=3702 GN=DTX27 PE=2 SV=1
Gb_00282	tr|A0A1R3G121|A0A1R3G121_COCAP Integrase, catalytic core OS=Corchorus capsularis OX=210143 GN=CCACVL1_29592 PE=4 SV=1	sp|P10978|POLX_TOBAC Retrovirus-related Pol polyprotein from transposon TNT 1-94 OS=Nicotiana tabacum OX=4097 PE=2 SV=1
Gb_00283	tr|A0A2R6QDT5|A0A2R6QDT5_ACTCH Indole-3-acetic acid-amido synthetase OS=Actinidia chinensis var. chinensis OX=1590841 GN=CEY00_Acc19465 PE=4 SV=1	sp|Q9LSQ4|GH36_ARATH Indole-3-acetic acid-amido synthetase GH3.6 OS=Arabidopsis thaliana OX=3702 GN=GH3.6 PE=1 SV=1
Gb_00284	tr|W1P331|W1P331_AMBTC SWIM-type domain-containing protein OS=Amborella trichopoda OX=13333 GN=AMTR_s00045p00084300 PE=4 SV=1	*
Gb_00285	tr|D8R3W7|D8R3W7_SELML 2-oxoacid-dependent dioxygenase OS=Selaginella moellendorffii OX=88036 GN=SELMODRAFT_453222 PE=3 SV=1	sp|Q9ZSA8|DLO1_ARATH Protein DMR6-LIKE OXYGENASE 1 OS=Arabidopsis thaliana OX=3702 GN=DLO1 PE=1 SV=1
Gb_00286	*	*
Gb_00287	tr|D7MUA1|D7MUA1_ARALL Uncharacterized protein OS=Arabidopsis lyrata subsp. lyrata OX=81972 GN=ARALYDRAFT_918581 PE=4 SV=1	sp|Q9LSQ4|GH36_ARATH Indole-3-acetic acid-amido synthetase GH3.6 OS=Arabidopsis thaliana OX=3702 GN=GH3.6 PE=1 SV=1
Gb_00288	*	*
Gb_00289	tr|D7UAL6|D7UAL6_VITVI ABC transporter domain-containing protein OS=Vitis vinifera OX=29760 GN=VIT_19s0015g00960 PE=4 SV=1	sp|Q9LK50|AB26G_ARATH ABC transporter G family member 26 OS=Arabidopsis thaliana OX=3702 GN=ABCG26 PE=3 SV=2
Gb_00290	tr|F6HQV3|F6HQV3_VITVI Ribos_L4_asso_C domain-containing protein OS=Vitis vinifera OX=29760 GN=VIT_08s0040g03200 PE=4 SV=1	sp|Q9XF97|RL4_PRUAR 60S ribosomal protein L4 OS=Prunus armeniaca OX=36596 GN=RPL4 PE=2 SV=1
Gb_00291	*	sp|P22954|MD37D_ARATH Probable mediator of RNA polymerase II transcription subunit 37c OS=Arabidopsis thaliana OX=3702 GN=MED37D PE=1 SV=2
Gb_00292	tr|F6HQV3|F6HQV3_VITVI Ribos_L4_asso_C domain-containing protein OS=Vitis vinifera OX=29760 GN=VIT_08s0040g03200 PE=4 SV=1	sp|Q9XF97|RL4_PRUAR 60S ribosomal protein L4 OS=Prunus armeniaca OX=36596 GN=RPL4 PE=2 SV=1
Gb_00293	tr|W1NIF5|W1NIF5_AMBTC Gb3_synth domain-containing protein OS=Amborella trichopoda OX=13333 GN=AMTR_s00009p00267920 PE=4 SV=1	sp|P0C8Q4|Y4990_ARATH Uncharacterized protein At4g19900 OS=Arabidopsis thaliana OX=3702 GN=At4g19900 PE=2 SV=1
Gb_00294	tr|W1PIG2|W1PIG2_AMBTC Gb3_synth domain-containing protein OS=Amborella trichopoda OX=13333 GN=AMTR_s00029p00235780 PE=4 SV=1	sp|P0C8Q4|Y4990_ARATH Uncharacterized protein At4g19900 OS=Arabidopsis thaliana OX=3702 GN=At4g19900 PE=2 SV=1
Gb_00295	tr|M0TME0|M0TME0_MUSAM Uncharacterized protein OS=Musa acuminata subsp. malaccensis OX=214687 GN=103993910 PE=4 SV=1	*
Gb_00296	tr|W1NIR9|W1NIR9_AMBTC Uncharacterized protein OS=Amborella trichopoda OX=13333 GN=AMTR_s00009p00259100 PE=4 SV=1	sp|Q8GXS3|CFIS2_ARATH Pre-mRNA cleavage factor Im 25 kDa subunit 2 OS=Arabidopsis thaliana OX=3702 GN=CFIS2 PE=1 SV=1
Gb_00297	tr|W1NIF5|W1NIF5_AMBTC Gb3_synth domain-containing protein OS=Amborella trichopoda OX=13333 GN=AMTR_s00009p00267920 PE=4 SV=1	sp|Q67BJ4|A4GAT_MOUSE Lactosylceramide 4-alpha-galactosyltransferase OS=Mus musculus OX=10090 GN=A4galt PE=2 SV=1
Gb_00298	tr|W1PNH9|W1PNH9_AMBTC Uncharacterized protein OS=Amborella trichopoda OX=13333 GN=AMTR_s00029p00189580 PE=4 SV=1	*
Gb_00299	tr|A0A0A0LZ03|A0A0A0LZ03_CUCSA Uncharacterized protein OS=Cucumis sativus OX=3659 GN=Csa_1G569340 PE=4 SV=1	sp|Q9LPF6|PUP11_ARATH Probable purine permease 11 OS=Arabidopsis thaliana OX=3702 GN=PUP11 PE=1 SV=1
Gb_00300	tr|A0A0D2S327|A0A0D2S327_GOSRA Uncharacterized protein OS=Gossypium raimondii OX=29730 GN=B456_006G137400 PE=4 SV=1	sp|Q0D5B9|SAP16_ORYSJ Zinc finger AN1 and C2H2 domain-containing stress-associated protein 16 OS=Oryza sativa subsp. japonica OX=39947 GN=SAP16 PE=2 SV=2
Gb_00301	tr|W1PQN7|W1PQN7_AMBTC SERPIN domain-containing protein OS=Amborella trichopoda OX=13333 GN=AMTR_s00169p00021870 PE=3 SV=1	sp|Q75H81|SPZXA_ORYSJ Serpin-ZXA OS=Oryza sativa subsp. japonica OX=39947 GN=Os03g0610650 PE=1 SV=1
Gb_00302	tr|A0A0D2TNF9|A0A0D2TNF9_GOSRA SERPIN domain-containing protein OS=Gossypium raimondii OX=29730 GN=B456_009G208400 PE=3 SV=1	sp|Q75H81|SPZXA_ORYSJ Serpin-ZXA OS=Oryza sativa subsp. japonica OX=39947 GN=Os03g0610650 PE=1 SV=1
Gb_00303	tr|A0A3B6IPZ0|A0A3B6IPZ0_WHEAT SERPIN domain-containing protein OS=Triticum aestivum OX=4565 PE=3 SV=1	sp|Q40066|SPZX_HORVU Serpin-ZX OS=Hordeum vulgare OX=4513 GN=PAZX PE=1 SV=1
Gb_00304	tr|A0A2R6PWX7|A0A2R6PWX7_ACTCH Kinesin-like protein OS=Actinidia chinensis var. chinensis OX=1590841 GN=CEY00_Acc24783 PE=4 SV=1	*
Gb_00305	*	*
Gb_00306	tr|A0A1R3J7X7|A0A1R3J7X7_COCAP DCD domain-containing protein OS=Corchorus capsularis OX=210143 GN=CCACVL1_07256 PE=4 SV=1	sp|P37707|B2_DAUCA B2 protein OS=Daucus carota OX=4039 PE=2 SV=1
Gb_00307	tr|A0A061FYU6|A0A061FYU6_THECC DCD (Development and Cell Death) domain protein isoform 2 OS=Theobroma cacao OX=3641 GN=TCM_014761 PE=4 SV=1	sp|Q941L3|BON1_ARATH Protein BONZAI 1 OS=Arabidopsis thaliana OX=3702 GN=BON1 PE=1 SV=2
Gb_00308	tr|W1PET0|W1PET0_AMBTC N-acetyltransferase domain-containing protein OS=Amborella trichopoda OX=13333 GN=AMTR_s00016p00094650 PE=4 SV=1	sp|O80438|MAK3_ARATH N-alpha-acetyltransferase MAK3 OS=Arabidopsis thaliana OX=3702 GN=MAK3 PE=1 SV=1
Gb_00309	tr|A0A1R3J7X7|A0A1R3J7X7_COCAP DCD domain-containing protein OS=Corchorus capsularis OX=210143 GN=CCACVL1_07256 PE=4 SV=1	sp|P37707|B2_DAUCA B2 protein OS=Daucus carota OX=4039 PE=2 SV=1
Gb_00310	tr|A0A2R6X2N6|A0A2R6X2N6_MARPO BTB domain-containing protein OS=Marchantia polymorpha OX=3197 GN=MARPO_0040s0054 PE=4 SV=1	sp|O04615|Y4116_ARATH BTB/POZ domain-containing protein At4g01160 OS=Arabidopsis thaliana OX=3702 GN=At4g01160 PE=3 SV=1
Gb_00311	tr|A0A251TCA0|A0A251TCA0_HELAN Putative copia protein OS=Helianthus annuus OX=4232 GN=COPIA PE=4 SV=1	sp|P10978|POLX_TOBAC Retrovirus-related Pol polyprotein from transposon TNT 1-94 OS=Nicotiana tabacum OX=4097 PE=2 SV=1
Gb_00312	*	*
Gb_00313	tr|A0A2K1Y250|A0A2K1Y250_POPTR S1 motif domain-containing protein OS=Populus trichocarpa OX=3694 GN=POPTR_013G065700 PE=3 SV=2	sp|Q8GZQ3|PNP1_ARATH Polyribonucleotide nucleotidyltransferase 1, chloroplastic OS=Arabidopsis thaliana OX=3702 GN=PNP1 PE=1 SV=1
Gb_00314	*	*
Gb_00315	tr|A0A0D2SZG1|A0A0D2SZG1_GOSRA Protein kinase domain-containing protein OS=Gossypium raimondii OX=29730 GN=B456_008G029000 PE=4 SV=1	sp|C0LGK4|Y2165_ARATH Probable LRR receptor-like serine/threonine-protein kinase At2g16250 OS=Arabidopsis thaliana OX=3702 GN=At2g16250 PE=1 SV=1
Gb_00316	tr|W1PSJ7|W1PSJ7_AMBTC Uncharacterized protein OS=Amborella trichopoda OX=13333 GN=AMTR_s00171p00044550 PE=4 SV=1	*
Gb_00317	tr|D7T706|D7T706_VITVI N-acetyltransferase domain-containing protein OS=Vitis vinifera OX=29760 GN=VIT_05s0020g03690 PE=4 SV=1	sp|P05332|YP20_BACLI Uncharacterized N-acetyltransferase p20 OS=Bacillus licheniformis OX=1402 GN=p20 PE=4 SV=1
Gb_00318	tr|U5D127|U5D127_AMBTC Uncharacterized protein OS=Amborella trichopoda OX=13333 GN=AMTR_s00175p00034290 PE=4 SV=1	sp|Q8LF05|RBL19_ARATH Rhomboid-like protein 19 OS=Arabidopsis thaliana OX=3702 GN=RBL19 PE=2 SV=1
Gb_00319	*	*
Gb_00320	tr|A0A1J6L5S9|A0A1J6L5S9_NICAT Blue copper protein OS=Nicotiana attenuata OX=49451 GN=BCP_5 PE=4 SV=1	sp|P80728|MAVI_CUCPE Mavicyanin OS=Cucurbita pepo OX=3663 PE=1 SV=1
Gb_00321	tr|A0A2C9W4W5|A0A2C9W4W5_MANES Phytocyanin domain-containing protein OS=Manihot esculenta OX=3983 GN=MANES_03G008300 PE=4 SV=1	sp|Q9SK27|ENL1_ARATH Early nodulin-like protein 1 OS=Arabidopsis thaliana OX=3702 GN=At2g25060 PE=2 SV=2
Gb_00322	tr|A0A2C9W4W5|A0A2C9W4W5_MANES Phytocyanin domain-containing protein OS=Manihot esculenta OX=3983 GN=MANES_03G008300 PE=4 SV=1	sp|Q9SK27|ENL1_ARATH Early nodulin-like protein 1 OS=Arabidopsis thaliana OX=3702 GN=At2g25060 PE=2 SV=2
Gb_00323	tr|A0A314KGW3|A0A314KGW3_NICAT Uncharacterized protein OS=Nicotiana attenuata OX=49451 GN=A4A49_20155 PE=4 SV=1	*
Gb_00324	tr|A0A0D2TKK9|A0A0D2TKK9_GOSRA Aminotran_1_2 domain-containing protein OS=Gossypium raimondii OX=29730 GN=B456_007G241800 PE=4 SV=1	sp|Q5F4K8|PAT_PINPS Aspartate aminotransferase OS=Pinus pinaster OX=71647 GN=AAT PE=1 SV=1
Gb_00325	*	*
Gb_00326	*	*
Gb_00327	*	*
Gb_00328	*	*
Gb_00329	tr|F6GYN3|F6GYN3_VITVI Uncharacterized protein OS=Vitis vinifera OX=29760 GN=VIT_09s0054g00520 PE=4 SV=1	sp|Q0G9G1|TI214_LIRTU Protein TIC 214 OS=Liriodendron tulipifera OX=3415 GN=TIC214 PE=3 SV=1
Gb_00330	tr|D8RK35|D8RK35_SELML Uncharacterized protein OS=Selaginella moellendorffii OX=88036 GN=SELMODRAFT_412109 PE=4 SV=1	sp|F8WLS6|UGT6_CATRO 7-deoxyloganetin glucosyltransferase OS=Catharanthus roseus OX=4058 GN=UGT85A23 PE=1 SV=1
Gb_00331	*	*
Gb_00332	*	*
Gb_00333	tr|A0A166JF85|A0A166JF85_DAUCS HIT domain-containing protein OS=Daucus carota subsp. sativus OX=79200 GN=DCAR_004756 PE=4 SV=1	sp|F4K1R2|HINT3_ARATH Adenylylsulfatase HINT3 OS=Arabidopsis thaliana OX=3702 GN=HINT3 PE=1 SV=1
Gb_00334	tr|A0A2R6XGD5|A0A2R6XGD5_MARPO PPM-type phosphatase domain-containing protein OS=Marchantia polymorpha OX=3197 GN=MARPO_0016s0194 PE=3 SV=1	sp|Q8RX37|P2C02_ARATH Probable protein phosphatase 2C 2 OS=Arabidopsis thaliana OX=3702 GN=At1g07160 PE=2 SV=1
Gb_00335	tr|M0TWY2|M0TWY2_MUSAM ANK_REP_REGION domain-containing protein OS=Musa acuminata subsp. malaccensis OX=214687 PE=4 SV=1	sp|Q9C7A2|ITN1_ARATH Ankyrin repeat-containing protein ITN1 OS=Arabidopsis thaliana OX=3702 GN=ITN1 PE=1 SV=1
Gb_00336	*	*
Gb_00337	tr|A0A2R6RW68|A0A2R6RW68_ACTCH ABC transporter C family member 10 like OS=Actinidia chinensis var. chinensis OX=1590841 GN=CEY00_Acc01368 PE=4 SV=1	sp|Q9LYS2|AB10C_ARATH ABC transporter C family member 10 OS=Arabidopsis thaliana OX=3702 GN=ABCC10 PE=2 SV=2
Gb_00338	tr|A0A0A0LYW5|A0A0A0LYW5_CUCSA Protein kinase domain-containing protein OS=Cucumis sativus OX=3659 GN=Csa_1G257870 PE=3 SV=1	sp|Q9ZUI0|Y2241_ARATH Putative leucine-rich repeat receptor-like serine/threonine-protein kinase At2g24130 OS=Arabidopsis thaliana OX=3702 GN=At2g24130 PE=3 SV=1
Gb_00339	tr|A0A2R6P9S1|A0A2R6P9S1_ACTCH UDP-glycosyltransferase OS=Actinidia chinensis var. chinensis OX=1590841 GN=CEY00_Acc30767 PE=4 SV=1	sp|G3FIN8|UGTK4_MANES Linamarin synthase 1 OS=Manihot esculenta OX=3983 GN=UGT85K4 PE=1 SV=1
Gb_00340	tr|A0A1R3K8M3|A0A1R3K8M3_COCAP Integrase, catalytic core OS=Corchorus capsularis OX=210143 GN=CCACVL1_02424 PE=4 SV=1	sp|P10978|POLX_TOBAC Retrovirus-related Pol polyprotein from transposon TNT 1-94 OS=Nicotiana tabacum OX=4097 PE=2 SV=1
Gb_00341	tr|A0A0A0KXK4|A0A0A0KXK4_CUCSA Uncharacterized protein OS=Cucumis sativus OX=3659 GN=Csa_5G638455 PE=4 SV=1	sp|F8WKW1|UGT2_GARJA 7-deoxyloganetin glucosyltransferase OS=Gardenia jasminoides OX=114476 GN=UGT85A24 PE=1 SV=1
Gb_00342	tr|A0A2R6P9S1|A0A2R6P9S1_ACTCH UDP-glycosyltransferase OS=Actinidia chinensis var. chinensis OX=1590841 GN=CEY00_Acc30767 PE=4 SV=1	sp|F8WKW1|UGT2_GARJA 7-deoxyloganetin glucosyltransferase OS=Gardenia jasminoides OX=114476 GN=UGT85A24 PE=1 SV=1
Gb_00343	tr|W1PBF5|W1PBF5_AMBTC Uncharacterized protein OS=Amborella trichopoda OX=13333 GN=AMTR_s00053p00069740 PE=4 SV=1	sp|Q9LYS2|AB10C_ARATH ABC transporter C family member 10 OS=Arabidopsis thaliana OX=3702 GN=ABCC10 PE=2 SV=2
Gb_00344	tr|U5D6U7|U5D6U7_AMBTC MPN domain-containing protein OS=Amborella trichopoda OX=13333 GN=AMTR_s00046p00089870 PE=4 SV=1	sp|Q9SSD2|PRP8A_ARATH Pre-mRNA-processing-splicing factor 8A OS=Arabidopsis thaliana OX=3702 GN=PRP8A PE=1 SV=1
Gb_00345	*	*
Gb_00346	tr|F6H400|F6H400_VITVI Uncharacterized protein OS=Vitis vinifera OX=29760 GN=VIT_14s0068g00460 PE=4 SV=1	sp|Q9SGA8|U83A1_ARATH UDP-glycosyltransferase 83A1 OS=Arabidopsis thaliana OX=3702 GN=UGT83A1 PE=2 SV=1
Gb_00347	tr|D7TEJ1|D7TEJ1_VITVI Secretory carrier-associated membrane protein OS=Vitis vinifera OX=29760 GN=VIT_12s0059g01930 PE=3 SV=1	sp|Q9ZTX0|SCAM_PEA Secretory carrier-associated membrane protein OS=Pisum sativum OX=3888 GN=PSAM2 PE=2 SV=1
Gb_00348	tr|A0A1R3G914|A0A1R3G914_COCAP Uncharacterized protein OS=Corchorus capsularis OX=210143 GN=CCACVL1_27737 PE=4 SV=1	sp|Q84W89|RH37_ARATH DEAD-box ATP-dependent RNA helicase 37 OS=Arabidopsis thaliana OX=3702 GN=RH37 PE=2 SV=2
Gb_00349	tr|A0A2R6WVD6|A0A2R6WVD6_MARPO Uncharacterized protein OS=Marchantia polymorpha OX=3197 GN=MARPO_0055s0069 PE=4 SV=1	sp|Q9C5S1|MKP1_ARATH Protein-tyrosine-phosphatase MKP1 OS=Arabidopsis thaliana OX=3702 GN=MKP1 PE=1 SV=1
Gb_00350	tr|W1NFJ7|W1NFJ7_AMBTC FLZ-type domain-containing protein OS=Amborella trichopoda OX=13333 GN=AMTR_s00010p00202670 PE=4 SV=1	*
Gb_00351	tr|G7K6B3|G7K6B3_MEDTR Josephin-2 protein OS=Medicago truncatula OX=3880 GN=11413475 PE=4 SV=1	sp|O82391|JOSL_ARATH Josephin-like protein OS=Arabidopsis thaliana OX=3702 GN=At2g29640 PE=2 SV=1
Gb_00352	*	*
Gb_00353	*	*
Gb_00354	tr|A0A1R3GL85|A0A1R3GL85_COCAP Beta-hexosaminidase OS=Corchorus capsularis OX=210143 GN=CCACVL1_25323 PE=3 SV=1	sp|A7WM73|HEXO1_ARATH Beta-hexosaminidase 1 OS=Arabidopsis thaliana OX=3702 GN=HEXO1 PE=1 SV=1
Gb_00355	tr|U5DFF4|U5DFF4_AMBTC Beta-hexosaminidase OS=Amborella trichopoda OX=13333 GN=AMTR_s00061p00161080 PE=3 SV=1	sp|A7WM73|HEXO1_ARATH Beta-hexosaminidase 1 OS=Arabidopsis thaliana OX=3702 GN=HEXO1 PE=1 SV=1
Gb_00356	tr|A0A2R6P6B5|A0A2R6P6B5_ACTCH Zinc transporter 6 like OS=Actinidia chinensis var. chinensis OX=1590841 GN=CEY00_Acc31827 PE=3 SV=1	sp|O64738|ZIP6_ARATH Zinc transporter 6, chloroplastic OS=Arabidopsis thaliana OX=3702 GN=ZIP6 PE=3 SV=1
Gb_00357	tr|A0A0D3C067|A0A0D3C067_BRAOL Uncharacterized protein OS=Brassica oleracea var. oleracea OX=109376 GN=106342568 PE=4 SV=1	sp|Q9FND9|RFS5_ARATH Probable galactinol--sucrose galactosyltransferase 5 OS=Arabidopsis thaliana OX=3702 GN=RFS5 PE=1 SV=1
Gb_00358	tr|W1NYE5|W1NYE5_AMBTC Uncharacterized protein OS=Amborella trichopoda OX=13333 GN=AMTR_s00085p00038660 PE=4 SV=1	sp|Q5VQG4|RFS_ORYSJ Galactinol--sucrose galactosyltransferase OS=Oryza sativa subsp. japonica OX=39947 GN=RFS PE=1 SV=1
Gb_00359	tr|A0A2R6P6B5|A0A2R6P6B5_ACTCH Zinc transporter 6 like OS=Actinidia chinensis var. chinensis OX=1590841 GN=CEY00_Acc31827 PE=3 SV=1	sp|O64738|ZIP6_ARATH Zinc transporter 6, chloroplastic OS=Arabidopsis thaliana OX=3702 GN=ZIP6 PE=3 SV=1
Gb_00360	tr|M5WNM3|M5WNM3_PRUPE DYW_deaminase domain-containing protein OS=Prunus persica OX=3760 GN=PRUPE_4G051600 PE=4 SV=1	sp|Q9SVP7|PP307_ARATH Pentatricopeptide repeat-containing protein At4g13650 OS=Arabidopsis thaliana OX=3702 GN=PCMP-H42 PE=2 SV=2
Gb_00361	*	*
Gb_00362	*	*
Gb_00363	tr|B5G4T9|B5G4T9_CUCSA Raffinose synthase OS=Cucumis sativus OX=3659 GN=Csa_3G838720 PE=2 SV=1	sp|Q9FND9|RFS5_ARATH Probable galactinol--sucrose galactosyltransferase 5 OS=Arabidopsis thaliana OX=3702 GN=RFS5 PE=1 SV=1
Gb_00364	tr|V7BFH1|V7BFH1_PHAVU DUF659 domain-containing protein OS=Phaseolus vulgaris OX=3885 GN=PHAVU_007G170700g PE=4 SV=1	*
Gb_00365	tr|U5CMD6|U5CMD6_AMBTC CobW C-terminal domain-containing protein OS=Amborella trichopoda OX=13333 GN=AMTR_s00033p00183310 PE=4 SV=1	sp|Q9BRT8|CBWD1_HUMAN COBW domain-containing protein 1 OS=Homo sapiens OX=9606 GN=CBWD1 PE=2 SV=1
Gb_00366	tr|A0A1R3IK20|A0A1R3IK20_COCAP Wound-induced protein, Wun1 OS=Corchorus capsularis OX=210143 GN=CCACVL1_11655 PE=4 SV=1	sp|Q94AK6|SAG20_ARATH Senescence associated gene 20 OS=Arabidopsis thaliana OX=3702 GN=SAG20 PE=2 SV=1
Gb_00367	tr|F6H498|F6H498_VITVI Uncharacterized protein OS=Vitis vinifera OX=29760 GN=VIT_07s0031g01380 PE=3 SV=1	sp|Q50EK4|C75A1_PINTA Cytochrome P450 750A1 OS=Pinus taeda OX=3352 GN=CYP750A1 PE=2 SV=1
Gb_00368	tr|F6I0F5|F6I0F5_VITVI Aminotran_5 domain-containing protein OS=Vitis vinifera OX=29760 GN=VIT_04s0044g01150 PE=4 SV=1	sp|Q9XAD5|CSD_STRCO Probable cysteine desulfurase OS=Streptomyces coelicolor (strain ATCC BAA-471 / A3(2) / M145) OX=100226 GN=csd PE=3 SV=1
Gb_00369	tr|W1PG66|W1PG66_AMBTC Pex14_N domain-containing protein OS=Amborella trichopoda OX=13333 GN=AMTR_s00058p00192040 PE=4 SV=1	sp|Q9FXT6|PEX14_ARATH Peroxisomal membrane protein PEX14 OS=Arabidopsis thaliana OX=3702 GN=PEX14 PE=1 SV=2
Gb_00370	tr|M0T5T7|M0T5T7_MUSAM TMEM135_C_rich domain-containing protein OS=Musa acuminata subsp. malaccensis OX=214687 GN=103987458 PE=4 SV=1	*
Gb_00371	tr|D7TYZ7|D7TYZ7_VITVI ABC transporter domain-containing protein OS=Vitis vinifera OX=29760 GN=VIT_00s0989g00010 PE=4 SV=1	sp|Q8RXN0|AB11G_ARATH ABC transporter G family member 11 OS=Arabidopsis thaliana OX=3702 GN=ABCG11 PE=1 SV=1
Gb_00372	*	*
Gb_00373	tr|A0A2R6QHG9|A0A2R6QHG9_ACTCH Integrase OS=Actinidia chinensis var. chinensis OX=1590841 GN=CEY00_Acc18427 PE=4 SV=1	sp|Q99315|YG31B_YEAST Transposon Ty3-G Gag-Pol polyprotein OS=Saccharomyces cerevisiae (strain ATCC 204508 / S288c) OX=559292 GN=TY3B-G PE=1 SV=3
Gb_00374	tr|A0A287J8Q8|A0A287J8Q8_HORVV Uncharacterized protein OS=Hordeum vulgare subsp. vulgare OX=112509 PE=4 SV=1	sp|Q9T012|HMG13_ARATH High mobility group B protein 13 OS=Arabidopsis thaliana OX=3702 GN=HMGB13 PE=2 SV=1
Gb_00375	tr|A0A2K1WQE8|A0A2K1WQE8_POPTR ABC1 domain-containing protein OS=Populus trichocarpa OX=3694 GN=POPTR_019G061300 PE=4 SV=1	sp|Q9ASX5|Y5520_ARATH Uncharacterized aarF domain-containing protein kinase At5g05200, chloroplastic OS=Arabidopsis thaliana OX=3702 GN=At5g05200 PE=1 SV=1
Gb_00376	tr|W1P8G7|W1P8G7_AMBTC ABC1 domain-containing protein OS=Amborella trichopoda OX=13333 GN=AMTR_s00077p00122240 PE=4 SV=1	sp|Q9ASX5|Y5520_ARATH Uncharacterized aarF domain-containing protein kinase At5g05200, chloroplastic OS=Arabidopsis thaliana OX=3702 GN=At5g05200 PE=1 SV=1
Gb_00377	tr|A5AZI9|A5AZI9_VITVI Uncharacterized protein OS=Vitis vinifera OX=29760 GN=VITISV_027247 PE=3 SV=1	sp|Q94AU2|SEC22_ARATH 25.3 kDa vesicle transport protein OS=Arabidopsis thaliana OX=3702 GN=SEC22 PE=2 SV=1
Gb_00378	*	*
Gb_00379	tr|F6H5V1|F6H5V1_VITVI Uncharacterized protein OS=Vitis vinifera OX=29760 GN=VIT_14s0108g01080 PE=4 SV=1	sp|Q9LXF1|MYB16_ARATH Transcription factor MYB16 OS=Arabidopsis thaliana OX=3702 GN=MYB16 PE=2 SV=1
Gb_00380	tr|A0A1J6JS71|A0A1J6JS71_NICAT Ribulose bisphosphate carboxylase small chain OS=Nicotiana attenuata OX=49451 GN=RBS2_2 PE=3 SV=1	sp|P16031|RBS_LARLA Ribulose bisphosphate carboxylase small chain, chloroplastic OS=Larix laricina OX=3326 GN=RBCS PE=3 SV=1
Gb_00381	tr|A0A1J6JS71|A0A1J6JS71_NICAT Ribulose bisphosphate carboxylase small chain OS=Nicotiana attenuata OX=49451 GN=RBS2_2 PE=3 SV=1	sp|P16031|RBS_LARLA Ribulose bisphosphate carboxylase small chain, chloroplastic OS=Larix laricina OX=3326 GN=RBCS PE=3 SV=1
Gb_00382	tr|A0A3B5YSL1|A0A3B5YSL1_WHEAT Glucose-6-phosphate isomerase OS=Triticum aestivum OX=4565 PE=3 SV=1	sp|P42863|G6PIB_ORYSJ Glucose-6-phosphate isomerase, cytosolic B OS=Oryza sativa subsp. japonica OX=39947 GN=Os06g0256500 PE=2 SV=2
Gb_00383	*	*
Gb_00384	tr|A0A1J6ICA9|A0A1J6ICA9_NICAT Putative plastid-lipid-associated protein 8, chloroplastic OS=Nicotiana attenuata OX=49451 GN=PAP8_0 PE=4 SV=1	sp|Q941D3|PAP8_ARATH Probable plastid-lipid-associated protein 8, chloroplastic OS=Arabidopsis thaliana OX=3702 GN=PAP8 PE=1 SV=1
Gb_00385	tr|D7TQ10|D7TQ10_VITVI Adenylyl cyclase-associated protein OS=Vitis vinifera OX=29760 GN=VIT_03s0063g02500 PE=3 SV=1	sp|O65902|ACAP1_ARATH Cyclase-associated protein 1 OS=Arabidopsis thaliana OX=3702 GN=CAP1 PE=2 SV=1
Gb_00386	*	*
Gb_00387	tr|M0RQE0|M0RQE0_MUSAM Uncharacterized protein OS=Musa acuminata subsp. malaccensis OX=214687 PE=3 SV=1	sp|Q9LXB4|Y5620_ARATH Putative RNA methyltransferase At5g10620 OS=Arabidopsis thaliana OX=3702 GN=At5g10620 PE=3 SV=1
Gb_00388	tr|A0A072VBC6|A0A072VBC6_MEDTR Epidermal patterning factor, putative OS=Medicago truncatula OX=3880 GN=25487630 PE=4 SV=1	sp|Q8S8I4|EPF1_ARATH Protein EPIDERMAL PATTERNING FACTOR 1 OS=Arabidopsis thaliana OX=3702 GN=EPF1 PE=1 SV=1
Gb_00389	tr|A0A2R6WQI9|A0A2R6WQI9_MARPO Uncharacterized protein OS=Marchantia polymorpha OX=3197 GN=MARPO_0066s0042 PE=4 SV=1	sp|O13716|AGN1_SCHPO Glucan endo-1,3-alpha-glucosidase agn1 OS=Schizosaccharomyces pombe (strain 972 / ATCC 24843) OX=284812 GN=agn1 PE=1 SV=2
Gb_00390	*	*
Gb_00391	tr|M1AYE4|M1AYE4_SOLTU Ribulose bisphosphate carboxylase small chain OS=Solanum tuberosum OX=4113 GN=102601229 PE=3 SV=1	sp|P16031|RBS_LARLA Ribulose bisphosphate carboxylase small chain, chloroplastic OS=Larix laricina OX=3326 GN=RBCS PE=3 SV=1
Gb_00392	tr|A0A1R3GVA9|A0A1R3GVA9_COCAP Putative SPOUT methyltransferase OS=Corchorus capsularis OX=210143 GN=CCACVL1_23110 PE=4 SV=1	sp|Q941D3|PAP8_ARATH Probable plastid-lipid-associated protein 8, chloroplastic OS=Arabidopsis thaliana OX=3702 GN=PAP8 PE=1 SV=1
Gb_00394	tr|W1PDW1|W1PDW1_AMBTC Protein kinase domain-containing protein OS=Amborella trichopoda OX=13333 GN=AMTR_s00016p00090240 PE=4 SV=1	sp|A2XUW1|CDKG2_ORYSI Cyclin-dependent kinase G-2 OS=Oryza sativa subsp. indica OX=39946 GN=CDKG-2 PE=3 SV=1
Gb_00395	*	*
Gb_00396	tr|A0A251TCA0|A0A251TCA0_HELAN Putative copia protein OS=Helianthus annuus OX=4232 GN=COPIA PE=4 SV=1	sp|Q9ZT94|POLR2_ARATH Retrovirus-related Pol polyprotein from transposon RE2 OS=Arabidopsis thaliana OX=3702 GN=RE2 PE=4 SV=1
Gb_00397	tr|A0A166EDI8|A0A166EDI8_DAUCS Lactamase_B domain-containing protein OS=Daucus carota subsp. sativus OX=79200 GN=DCAR_007255 PE=4 SV=1	sp|Q1LZ83|LACB2_BOVIN Endoribonuclease LACTB2 OS=Bos taurus OX=9913 GN=LACTB2 PE=2 SV=1
Gb_00398	tr|K3ZQA4|K3ZQA4_SETIT Protein kinase domain-containing protein OS=Setaria italica OX=4555 GN=101758713 PE=3 SV=1	sp|Q9SHI4|RLP3_ARATH Receptor-like protein 3 OS=Arabidopsis thaliana OX=3702 GN=RLP3 PE=2 SV=1
Gb_00399	tr|A0A2C9U9E9|A0A2C9U9E9_MANES BURP domain-containing protein (Fragment) OS=Manihot esculenta OX=3983 GN=MANES_16G066600 PE=4 SV=1	sp|Q6ZA27|BURPC_ORYSJ BURP domain-containing protein 12 OS=Oryza sativa subsp. japonica OX=39947 GN=BURP12 PE=2 SV=1
Gb_00400	*	*
Gb_00401	*	*
Gb_00402	tr|F6HFM6|F6HFM6_VITVI Protein kinase domain-containing protein OS=Vitis vinifera OX=29760 GN=VIT_01s0011g03860 PE=4 SV=1	sp|Q9M9C5|Y1680_ARATH Probable leucine-rich repeat receptor-like protein kinase At1g68400 OS=Arabidopsis thaliana OX=3702 GN=At1g68400 PE=1 SV=1
Gb_00403	tr|A0A2K2AU90|A0A2K2AU90_POPTR BURP domain-containing protein OS=Populus trichocarpa OX=3694 GN=POPTR_004G136500 PE=4 SV=1	sp|Q6ZA27|BURPC_ORYSJ BURP domain-containing protein 12 OS=Oryza sativa subsp. japonica OX=39947 GN=BURP12 PE=2 SV=1
Gb_00404	tr|D8RP31|D8RP31_SELML Protein kinase domain-containing protein OS=Selaginella moellendorffii OX=88036 GN=SELMODRAFT_413321 PE=4 SV=1	sp|C0LGF5|Y1341_ARATH Probable LRR receptor-like serine/threonine-protein kinase At1g34110 OS=Arabidopsis thaliana OX=3702 GN=At1g34110 PE=1 SV=2
Gb_00405	tr|W1NWL6|W1NWL6_AMBTC Uncharacterized protein OS=Amborella trichopoda OX=13333 GN=AMTR_s00099p00078200 PE=4 SV=1	sp|Q65XS5|BC10_ORYSJ Glycosyltransferase BC10 OS=Oryza sativa subsp. japonica OX=39947 GN=BC10 PE=1 SV=1
Gb_00406	tr|A0A061FIP7|A0A061FIP7_THECC RHOMBOID-like protein 14 isoform 1 OS=Theobroma cacao OX=3641 GN=TCM_036040 PE=4 SV=1	sp|Q8RXW0|RBL14_ARATH Rhomboid-like protein 14, mitochondrial OS=Arabidopsis thaliana OX=3702 GN=RBL14 PE=2 SV=1
Gb_00407	tr|A0A3B6N3W9|A0A3B6N3W9_WHEAT Protein kinase domain-containing protein OS=Triticum aestivum OX=4565 PE=4 SV=1	sp|Q9FYK0|TMK2_ARATH Receptor-like kinase TMK2 OS=Arabidopsis thaliana OX=3702 GN=TMK2 PE=1 SV=1
Gb_00408	*	*
Gb_00409	tr|A0A0D2SJX2|A0A0D2SJX2_GOSRA Uncharacterized protein OS=Gossypium raimondii OX=29730 GN=B456_005G192500 PE=4 SV=1	sp|Q9SIT7|PP151_ARATH Pentatricopeptide repeat-containing protein At2g13600 OS=Arabidopsis thaliana OX=3702 GN=PCMP-E76 PE=3 SV=1
Gb_00410	*	*
Gb_00411	*	*
Gb_00412	*	*
Gb_00413	tr|V7B9X9|V7B9X9_PHAVU YqaJ domain-containing protein (Fragment) OS=Phaseolus vulgaris OX=3885 GN=PHAVU_008G182600g PE=4 SV=1	*
Gb_00414	tr|A0A2R6XWV6|A0A2R6XWV6_MARPO VOC domain-containing protein OS=Marchantia polymorpha OX=3197 GN=MARPO_0001s0501 PE=4 SV=1	sp|P9WKQ2|Y887_MYCTO Uncharacterized protein MT0910 OS=Mycobacterium tuberculosis (strain CDC 1551 / Oshkosh) OX=83331 GN=MT0910 PE=4 SV=1
Gb_00415	tr|A0A2R6Q716|A0A2R6Q716_ACTCH Single-stranded DNA-binding protein OS=Actinidia chinensis var. chinensis OX=1590841 GN=CEY00_Acc21434 PE=4 SV=1	sp|Q84J78|SSBP_ARATH Single-stranded DNA-binding protein, mitochondrial OS=Arabidopsis thaliana OX=3702 GN=At4g11060 PE=2 SV=1
Gb_00416	tr|A0A2R6XWV6|A0A2R6XWV6_MARPO VOC domain-containing protein OS=Marchantia polymorpha OX=3197 GN=MARPO_0001s0501 PE=4 SV=1	sp|P9WKQ2|Y887_MYCTO Uncharacterized protein MT0910 OS=Mycobacterium tuberculosis (strain CDC 1551 / Oshkosh) OX=83331 GN=MT0910 PE=4 SV=1
Gb_00417	tr|A0A2R6QBW8|A0A2R6QBW8_ACTCH GPI-anchor transamidase OS=Actinidia chinensis var. chinensis OX=1590841 GN=CEY00_Acc18880 PE=4 SV=1	sp|P49018|GPI8_YEAST GPI-anchor transamidase OS=Saccharomyces cerevisiae (strain ATCC 204508 / S288c) OX=559292 GN=GPI8 PE=1 SV=1
Gb_00418	tr|A0A0A0LA06|A0A0A0LA06_CUCSA Protein kinase domain-containing protein OS=Cucumis sativus OX=3659 GN=Csa_3G727910 PE=4 SV=1	sp|Q9LT96|Y5977_ARATH Probable leucine-rich repeat receptor-like protein kinase At5g49770 OS=Arabidopsis thaliana OX=3702 GN=At5g49770 PE=1 SV=1
Gb_00419	tr|A0A2R6W966|A0A2R6W966_MARPO F-box domain-containing protein OS=Marchantia polymorpha OX=3197 GN=MARPO_0125s0029 PE=4 SV=1	sp|Q9FGY4|FB341_ARATH F-box protein At5g49610 OS=Arabidopsis thaliana OX=3702 GN=At5g49610 PE=1 SV=1
Gb_00420	tr|A0A0A0LRU7|A0A0A0LRU7_CUCSA Carboxypeptidase OS=Cucumis sativus OX=3659 GN=Csa_1G073050 PE=3 SV=1	sp|O04084|SCP31_ARATH Serine carboxypeptidase-like 31 OS=Arabidopsis thaliana OX=3702 GN=SCPL31 PE=2 SV=2
Gb_00421	tr|M1DPI6|M1DPI6_SOLTU Dirigent protein OS=Solanum tuberosum OX=4113 PE=3 SV=1	sp|Q9FIG6|DIR1_ARATH Dirigent protein 1 OS=Arabidopsis thaliana OX=3702 GN=DIR1 PE=2 SV=1
Gb_00422	tr|M1DPI6|M1DPI6_SOLTU Dirigent protein OS=Solanum tuberosum OX=4113 PE=3 SV=1	sp|Q9FIG6|DIR1_ARATH Dirigent protein 1 OS=Arabidopsis thaliana OX=3702 GN=DIR1 PE=2 SV=1
Gb_00423	tr|A0A0D2Q7Q6|A0A0D2Q7Q6_GOSRA F-box domain-containing protein OS=Gossypium raimondii OX=29730 GN=B456_006G112200 PE=4 SV=1	sp|Q9FGY4|FB341_ARATH F-box protein At5g49610 OS=Arabidopsis thaliana OX=3702 GN=At5g49610 PE=1 SV=1
Gb_00424	tr|B9HHE0|B9HHE0_POPTR NmrA domain-containing protein OS=Populus trichocarpa OX=3694 GN=POPTR_007G123700 PE=4 SV=1	sp|Q15GI3|IGS1_PETHY Isoeugenol synthase 1 OS=Petunia hybrida OX=4102 GN=IGS1 PE=1 SV=1
Gb_00425	tr|B9HHE0|B9HHE0_POPTR NmrA domain-containing protein OS=Populus trichocarpa OX=3694 GN=POPTR_007G123700 PE=4 SV=1	sp|Q15GI3|IGS1_PETHY Isoeugenol synthase 1 OS=Petunia hybrida OX=4102 GN=IGS1 PE=1 SV=1
Gb_00426	*	*
Gb_00427	*	*
Gb_00428	*	*
Gb_00429	tr|I1PUQ3|I1PUQ3_ORYGL Uncharacterized protein OS=Oryza glaberrima OX=4538 PE=4 SV=1	*
Gb_00430	tr|A0A3B6K9U9|A0A3B6K9U9_WHEAT Nucleolar GTP-binding protein 1 OS=Triticum aestivum OX=4565 PE=3 SV=1	sp|Q9C6I8|NOG1_ARATH Nucleolar GTP-binding protein 1 OS=Arabidopsis thaliana OX=3702 GN=At1g50920 PE=2 SV=1
Gb_00431	tr|A0A0R0H2V0|A0A0R0H2V0_SOYBN Nucleolar GTP-binding protein 1 OS=Glycine max OX=3847 GN=100784033 PE=3 SV=1	sp|Q9C6I8|NOG1_ARATH Nucleolar GTP-binding protein 1 OS=Arabidopsis thaliana OX=3702 GN=At1g50920 PE=2 SV=1
Gb_00432	tr|A0A164XD53|A0A164XD53_DAUCS Uncharacterized protein OS=Daucus carota subsp. sativus OX=79200 GN=DCAR_016261 PE=4 SV=1	sp|Q9LVZ8|LOR12_ARATH Protein LURP-one-related 12 OS=Arabidopsis thaliana OX=3702 GN=At3g15810 PE=2 SV=1
Gb_00433	*	*
Gb_00434	tr|A0A251TCA0|A0A251TCA0_HELAN Putative copia protein OS=Helianthus annuus OX=4232 GN=COPIA PE=4 SV=1	sp|P10978|POLX_TOBAC Retrovirus-related Pol polyprotein from transposon TNT 1-94 OS=Nicotiana tabacum OX=4097 PE=2 SV=1
Gb_00435	*	*
Gb_00436	tr|W1Q0Y2|W1Q0Y2_AMBTC Uncharacterized protein OS=Amborella trichopoda OX=13333 GN=AMTR_s00021p00030140 PE=4 SV=1	sp|P81898|PNAA_PRUDU Peptide-N4-(N-acetyl-beta-glucosaminyl)asparagine amidase A OS=Prunus dulcis OX=3755 PE=1 SV=2
Gb_00437	tr|A0A0D2V1B1|A0A0D2V1B1_GOSRA PEROXIDASE_4 domain-containing protein OS=Gossypium raimondii OX=29730 GN=B456_009G420500 PE=3 SV=1	sp|Q1PER6|APX2_ARATH L-ascorbate peroxidase 2, cytosolic OS=Arabidopsis thaliana OX=3702 GN=APX2 PE=2 SV=3
Gb_00438	tr|W1P456|W1P456_AMBTC PPDK_N domain-containing protein OS=Amborella trichopoda OX=13333 GN=AMTR_s00085p00105120 PE=4 SV=1	sp|Q9SAC6|GWD1_ARATH Alpha-glucan water dikinase 1, chloroplastic OS=Arabidopsis thaliana OX=3702 GN=GWD1 PE=1 SV=2
Gb_00439	tr|A0A2R6X3K3|A0A2R6X3K3_MARPO PPDK_N domain-containing protein OS=Marchantia polymorpha OX=3197 GN=MARPO_0038s0029 PE=4 SV=1	sp|Q9AWA5|GWD1_SOLTU Alpha-glucan water dikinase, chloroplastic OS=Solanum tuberosum OX=4113 GN=R1 PE=1 SV=2
Gb_00440	tr|D8R5U4|D8R5U4_SELML PPDK_N domain-containing protein OS=Selaginella moellendorffii OX=88036 GN=SELMODRAFT_266998 PE=4 SV=1	sp|Q9AWA5|GWD1_SOLTU Alpha-glucan water dikinase, chloroplastic OS=Solanum tuberosum OX=4113 GN=R1 PE=1 SV=2
Gb_00441	tr|A0A2R6QCX0|A0A2R6QCX0_ACTCH Integrase OS=Actinidia chinensis var. chinensis OX=1590841 GN=CEY00_Acc19247 PE=4 SV=1	sp|Q99315|YG31B_YEAST Transposon Ty3-G Gag-Pol polyprotein OS=Saccharomyces cerevisiae (strain ATCC 204508 / S288c) OX=559292 GN=TY3B-G PE=1 SV=3
Gb_00442	tr|W1P456|W1P456_AMBTC PPDK_N domain-containing protein OS=Amborella trichopoda OX=13333 GN=AMTR_s00085p00105120 PE=4 SV=1	sp|Q9AWA5|GWD1_SOLTU Alpha-glucan water dikinase, chloroplastic OS=Solanum tuberosum OX=4113 GN=R1 PE=1 SV=2
Gb_00443	tr|I1Q801|I1Q801_ORYGL BED-type domain-containing protein OS=Oryza glaberrima OX=4538 PE=4 SV=1	*
Gb_00444	tr|W1P456|W1P456_AMBTC PPDK_N domain-containing protein OS=Amborella trichopoda OX=13333 GN=AMTR_s00085p00105120 PE=4 SV=1	sp|Q8LPT9|GWD1_CITRE Alpha-glucan water dikinase, chloroplastic OS=Citrus reticulata OX=85571 GN=R1 PE=2 SV=1
Gb_00445	tr|A0A2R6REQ7|A0A2R6REQ7_ACTCH Alpha-glucan water dikinase OS=Actinidia chinensis var. chinensis OX=1590841 GN=CEY00_Acc06190 PE=4 SV=1	sp|Q8LPT9|GWD1_CITRE Alpha-glucan water dikinase, chloroplastic OS=Citrus reticulata OX=85571 GN=R1 PE=2 SV=1
Gb_00446	tr|A0A2R6RKN5|A0A2R6RKN5_ACTCH Cytokinin hydroxylase OS=Actinidia chinensis var. chinensis OX=1590841 GN=CEY00_Acc05869 PE=4 SV=1	sp|Q9FF18|C7351_ARATH Cytokinin hydroxylase OS=Arabidopsis thaliana OX=3702 GN=CYP735A1 PE=1 SV=1
Gb_00447	*	*
Gb_00448	tr|A0A1R3G0R0|A0A1R3G0R0_COCAP Homocysteine S-methyltransferase OS=Corchorus capsularis OX=210143 GN=CCACVL1_29649 PE=4 SV=1	sp|Q9SDL7|HMT1_ARATH Homocysteine S-methyltransferase 1 OS=Arabidopsis thaliana OX=3702 GN=HMT-1 PE=1 SV=1
Gb_00449	tr|W1PKQ3|W1PKQ3_AMBTC Acylphosphatase OS=Amborella trichopoda OX=13333 GN=AMTR_s00156p00090720 PE=3 SV=1	sp|Q2RQZ4|ACYP_RHORT Acylphosphatase OS=Rhodospirillum rubrum (strain ATCC 11170 / ATH 1.1.1 / DSM 467 / LMG 4362 / NCIB 8255 / S1) OX=269796 GN=acyP PE=3 SV=1
Gb_00450	tr|U5DCF0|U5DCF0_AMBTC Uncharacterized protein OS=Amborella trichopoda OX=13333 GN=AMTR_s00066p00131520 PE=4 SV=1	*
Gb_00451	tr|W1PEK3|W1PEK3_AMBTC PsbP domain-containing protein OS=Amborella trichopoda OX=13333 GN=AMTR_s00142p00088550 PE=4 SV=1	sp|P82715|PPD5_ARATH PsbP domain-containing protein 5, chloroplastic OS=Arabidopsis thaliana OX=3702 GN=PPD5 PE=1 SV=3
Gb_00452	tr|W1NHU3|W1NHU3_AMBTC Uncharacterized protein OS=Amborella trichopoda OX=13333 GN=AMTR_s00011p00252750 PE=3 SV=1	sp|P80065|INVB_DAUCA Beta-fructofuranosidase, soluble isoenzyme I OS=Daucus carota OX=4039 GN=INV*DC4 PE=1 SV=2
Gb_00453	tr|W1NHU3|W1NHU3_AMBTC Uncharacterized protein OS=Amborella trichopoda OX=13333 GN=AMTR_s00011p00252750 PE=3 SV=1	sp|P80065|INVB_DAUCA Beta-fructofuranosidase, soluble isoenzyme I OS=Daucus carota OX=4039 GN=INV*DC4 PE=1 SV=2
Gb_00454	tr|F6HF74|F6HF74_VITVI CobW C-terminal domain-containing protein OS=Vitis vinifera OX=29760 GN=VIT_01s0011g00770 PE=4 SV=1	sp|Q8VEH6|CBWD1_MOUSE COBW domain-containing protein 1 OS=Mus musculus OX=10090 GN=Cbwd1 PE=1 SV=1
Gb_00455	tr|A0A1J6J9J1|A0A1J6J9J1_NICAT Pentatricopeptide repeat-containing protein, mitochondrial OS=Nicotiana attenuata OX=49451 GN=A4A49_29366 PE=4 SV=1	sp|Q9LZP3|PP293_ARATH Pentatricopeptide repeat-containing protein At3g62470, mitochondrial OS=Arabidopsis thaliana OX=3702 GN=At3g62470 PE=2 SV=1
Gb_00456	tr|A0A2R6XNP2|A0A2R6XNP2_MARPO Uncharacterized protein OS=Marchantia polymorpha OX=3197 GN=MARPO_0007s0086 PE=4 SV=1	sp|Q8GXI9|PV42B_ARATH SNF1-related protein kinase regulatory subunit gamma-like PV42b OS=Arabidopsis thaliana OX=3702 GN=PV42B PE=2 SV=1
Gb_00457	*	*
Gb_00458	tr|A0A2R6PB73|A0A2R6PB73_ACTCH Protein NRT1/ PTR FAMILY 3.1 like OS=Actinidia chinensis var. chinensis OX=1590841 GN=CEY00_Acc31297 PE=4 SV=1	sp|Q9SX20|PTR18_ARATH Protein NRT1/ PTR FAMILY 3.1 OS=Arabidopsis thaliana OX=3702 GN=NPF3.1 PE=2 SV=1
Gb_00459	tr|A0A1R3G763|A0A1R3G763_COCAP Uncharacterized protein OS=Corchorus capsularis OX=210143 GN=CCACVL1_28283 PE=4 SV=1	*
Gb_00460	*	*
Gb_00461	tr|A0A2R6XWK8|A0A2R6XWK8_MARPO Uncharacterized protein OS=Marchantia polymorpha OX=3197 GN=MARPO_0001s0441 PE=4 SV=1	sp|Q5ZLH4|TM230_CHICK Transmembrane protein 230 OS=Gallus gallus OX=9031 GN=TMEM230 PE=2 SV=1
Gb_00462	tr|F6HNW0|F6HNW0_VITVI Laccase OS=Vitis vinifera OX=29760 GN=VIT_13s0019g01930 PE=3 SV=1	sp|Q9FJD5|LAC17_ARATH Laccase-17 OS=Arabidopsis thaliana OX=3702 GN=LAC17 PE=2 SV=1
Gb_00463	tr|A0A2R6Q7Y0|A0A2R6Q7Y0_ACTCH UDP-rhamnose:rhamnosyltransferase OS=Actinidia chinensis var. chinensis OX=1590841 GN=CEY00_Acc19848 PE=4 SV=1	sp|I1LCI8|FG2KO_SOYBN UDP-glycosyltransferase 79A6 OS=Glycine max OX=3847 GN=FG2 PE=1 SV=1
Gb_00464	tr|D7SI14|D7SI14_VITVI Hist_deacetyl domain-containing protein OS=Vitis vinifera OX=29760 GN=VIT_17s0000g07280 PE=4 SV=1	sp|Q8RX28|HDA5_ARATH Histone deacetylase 5 OS=Arabidopsis thaliana OX=3702 GN=HDA5 PE=1 SV=1
Gb_00465	tr|A0A2R6Q0B9|A0A2R6Q0B9_ACTCH Bet1-like protein OS=Actinidia chinensis var. chinensis OX=1590841 GN=CEY00_Acc23906 PE=4 SV=1	sp|Q8VXX9|BETL1_ARATH Bet1-like protein At4g14600 OS=Arabidopsis thaliana OX=3702 GN=At4g14600 PE=2 SV=1
Gb_00466	tr|A0A0D2QIB4|A0A0D2QIB4_GOSRA Hist_deacetyl domain-containing protein OS=Gossypium raimondii OX=29730 GN=B456_003G101100 PE=4 SV=1	sp|Q8RX28|HDA5_ARATH Histone deacetylase 5 OS=Arabidopsis thaliana OX=3702 GN=HDA5 PE=1 SV=1
Gb_00467	*	*
Gb_00468	*	*
Gb_00469	tr|A0A2R6XQB8|A0A2R6XQB8_MARPO Uncharacterized protein OS=Marchantia polymorpha OX=3197 GN=MARPO_0006s0294 PE=4 SV=1	*
Gb_00470	tr|A0A2K1Z9L2|A0A2K1Z9L2_POPTR Protein kinase domain-containing protein OS=Populus trichocarpa OX=3694 GN=POPTR_008G007600 PE=3 SV=1	sp|Q9SSL9|PEPR1_ARATH Leucine-rich repeat receptor-like protein kinase PEPR1 OS=Arabidopsis thaliana OX=3702 GN=PEPR1 PE=1 SV=1
Gb_00471	tr|A0A2R6X3H5|A0A2R6X3H5_MARPO Protein kinase domain-containing protein OS=Marchantia polymorpha OX=3197 GN=MARPO_0039s0122 PE=4 SV=1	sp|Q9LP24|Y1571_ARATH Probable leucine-rich repeat receptor-like protein kinase At1g35710 OS=Arabidopsis thaliana OX=3702 GN=At1g35710 PE=1 SV=1
Gb_00472	tr|A0A1R3FYS7|A0A1R3FYS7_COCAP Reverse transcriptase OS=Corchorus capsularis OX=210143 GN=CCACVL1_30097 PE=4 SV=1	sp|Q99315|YG31B_YEAST Transposon Ty3-G Gag-Pol polyprotein OS=Saccharomyces cerevisiae (strain ATCC 204508 / S288c) OX=559292 GN=TY3B-G PE=1 SV=3
Gb_00473	tr|U5CR37|U5CR37_AMBTC TFCD_C domain-containing protein OS=Amborella trichopoda OX=13333 GN=AMTR_s00048p00207080 PE=4 SV=1	sp|Q8L5R3|TBCD_ARATH Tubulin-folding cofactor D OS=Arabidopsis thaliana OX=3702 GN=TFCD PE=2 SV=1
Gb_00474	tr|U5G822|U5G822_POPTR Uncharacterized protein OS=Populus trichocarpa OX=3694 GN=POPTR_007G053200 PE=3 SV=1	sp|Q66GP0|SR1P1_ARATH BTB/POZ domain-containing protein SR1IP1 OS=Arabidopsis thaliana OX=3702 GN=SR1IP1 PE=1 SV=2
Gb_00475	tr|F6HSU5|F6HSU5_VITVI Peroxidase OS=Vitis vinifera OX=29760 GN=VIT_07s0129g00360 PE=3 SV=1	sp|Q96522|PER45_ARATH Peroxidase 45 OS=Arabidopsis thaliana OX=3702 GN=PER45 PE=1 SV=1
Gb_00476	tr|A0A2C9UWM4|A0A2C9UWM4_MANES Peroxidase OS=Manihot esculenta OX=3983 GN=MANES_12G111100 PE=3 SV=1	sp|Q9SZE7|PER51_ARATH Peroxidase 51 OS=Arabidopsis thaliana OX=3702 GN=PER51 PE=2 SV=1
Gb_00477	tr|M0SFZ0|M0SFZ0_MUSAM Uncharacterized protein OS=Musa acuminata subsp. malaccensis OX=214687 GN=103979387 PE=4 SV=1	*
Gb_00478	tr|F6HH71|F6HH71_VITVI Protein kinase domain-containing protein OS=Vitis vinifera OX=29760 GN=VIT_11s0016g04910 PE=4 SV=1	sp|Q94E49|PID2_ORYSJ Protein kinase PINOID 2 OS=Oryza sativa subsp. japonica OX=39947 GN=PID2 PE=2 SV=1
Gb_00479	*	*
Gb_00480	tr|W1NV41|W1NV41_AMBTC X8 domain-containing protein OS=Amborella trichopoda OX=13333 GN=AMTR_s00092p00035570 PE=4 SV=1	sp|Q9FJU9|E1313_ARATH Glucan endo-1,3-beta-glucosidase 13 OS=Arabidopsis thaliana OX=3702 GN=At5g56590 PE=2 SV=1
Gb_00481	tr|W1NV41|W1NV41_AMBTC X8 domain-containing protein OS=Amborella trichopoda OX=13333 GN=AMTR_s00092p00035570 PE=4 SV=1	sp|Q9FJU9|E1313_ARATH Glucan endo-1,3-beta-glucosidase 13 OS=Arabidopsis thaliana OX=3702 GN=At5g56590 PE=2 SV=1
Gb_00482	tr|A0A3B6EG31|A0A3B6EG31_WHEAT Epimerase domain-containing protein OS=Triticum aestivum OX=4565 PE=4 SV=1	sp|Q5XLY0|ANR_GINBI Putative anthocyanidin reductase OS=Ginkgo biloba OX=3311 PE=2 SV=1
Gb_00483	*	*
Gb_00484	tr|F6I571|F6I571_VITVI Protein kinase domain-containing protein OS=Vitis vinifera OX=29760 GN=VIT_19s0015g00770 PE=4 SV=1	sp|Q39183|D6KL2_ARATH Serine/threonine-protein kinase D6PKL2 OS=Arabidopsis thaliana OX=3702 GN=D6PKL2 PE=1 SV=1
Gb_00485	*	*
Gb_00486	*	*
Gb_00487	tr|A0A1J6ID11|A0A1J6ID11_NICAT Act domain-containing protein acr11 OS=Nicotiana attenuata OX=49451 GN=ACR11 PE=4 SV=1	sp|Q9FZ47|ACR11_ARATH ACT domain-containing protein ACR11 OS=Arabidopsis thaliana OX=3702 GN=ACR11 PE=1 SV=1
Gb_00488	*	*
Gb_00489	tr|A0A2C9WE33|A0A2C9WE33_MANES Uncharacterized protein OS=Manihot esculenta OX=3983 GN=MANES_02G150800 PE=4 SV=1	sp|Q9FE06|EXOL2_ARATH Protein EXORDIUM-like 2 OS=Arabidopsis thaliana OX=3702 GN=EXL2 PE=2 SV=1
Gb_00490	tr|M0RZA2|M0RZA2_MUSAM Uncharacterized protein OS=Musa acuminata subsp. malaccensis OX=214687 GN=103987607 PE=4 SV=1	*
Gb_00491	*	*
Gb_00492	tr|A0A061GKH2|A0A061GKH2_THECC Galactosyltransferase family protein isoform 1 OS=Theobroma cacao OX=3641 GN=TCM_029407 PE=4 SV=1	sp|A7XDQ9|B3GTK_ARATH Hydroxyproline O-galactosyltransferase GALT2 OS=Arabidopsis thaliana OX=3702 GN=GALT2 PE=1 SV=1
Gb_00493	tr|W1NUC9|W1NUC9_AMBTC Uncharacterized protein OS=Amborella trichopoda OX=13333 GN=AMTR_s00092p00067800 PE=4 SV=1	sp|Q8RXD4|BRCA1_ARATH Protein BREAST CANCER SUSCEPTIBILITY 1 homolog OS=Arabidopsis thaliana OX=3702 GN=BRCA1 PE=1 SV=1
Gb_00494	tr|A0A2R6WGQ0|A0A2R6WGQ0_MARPO Uncharacterized protein OS=Marchantia polymorpha OX=3197 GN=MARPO_0092s0006 PE=4 SV=1	*
Gb_00495	*	*
Gb_00496	tr|A0A1R3FYS7|A0A1R3FYS7_COCAP Reverse transcriptase OS=Corchorus capsularis OX=210143 GN=CCACVL1_30097 PE=4 SV=1	sp|Q9UR07|TF211_SCHPO Transposon Tf2-11 polyprotein OS=Schizosaccharomyces pombe (strain 972 / ATCC 24843) OX=284812 GN=Tf2-11 PE=3 SV=1
Gb_00497	tr|D8REB9|D8REB9_SELML Uncharacterized protein OS=Selaginella moellendorffii OX=88036 GN=SELMODRAFT_170698 PE=4 SV=1	sp|Q8H110|XCT_ARATH Protein XAP5 CIRCADIAN TIMEKEEPER OS=Arabidopsis thaliana OX=3702 GN=XCT PE=1 SV=1
Gb_00498	tr|D8REB9|D8REB9_SELML Uncharacterized protein OS=Selaginella moellendorffii OX=88036 GN=SELMODRAFT_170698 PE=4 SV=1	sp|B8BDW1|XCT_ORYSI Protein XAP5 CIRCADIAN TIMEKEEPER OS=Oryza sativa subsp. indica OX=39946 GN=XCT PE=3 SV=1
Gb_00499	*	*
Gb_00500	tr|W1PSX7|W1PSX7_AMBTC Uncharacterized protein OS=Amborella trichopoda OX=13333 GN=AMTR_s00024p00180920 PE=4 SV=1	*
Gb_00501	tr|A0A2R6PQY7|A0A2R6PQY7_ACTCH Uncharacterized protein OS=Actinidia chinensis var. chinensis OX=1590841 GN=CEY00_Acc26261 PE=4 SV=1	sp|Q93W28|Y4554_ARATH Uncharacterized protein At4g15545 OS=Arabidopsis thaliana OX=3702 GN=At4g15545 PE=1 SV=1
Gb_00502	tr|M0SQK4|M0SQK4_MUSAM Uncharacterized protein OS=Musa acuminata subsp. malaccensis OX=214687 PE=3 SV=1	sp|Q9SJZ7|DNJA6_ARATH Chaperone protein dnaJ A6, chloroplastic OS=Arabidopsis thaliana OX=3702 GN=DJA6 PE=2 SV=2
Gb_00503	tr|W1NJP5|W1NJP5_AMBTC Uncharacterized protein OS=Amborella trichopoda OX=13333 GN=AMTR_s00129p00056080 PE=4 SV=1	sp|Q8N5M1|ATPF2_HUMAN ATP synthase mitochondrial F1 complex assembly factor 2 OS=Homo sapiens OX=9606 GN=ATPAF2 PE=1 SV=1
Gb_00504	*	*
Gb_00506	tr|W1NS17|W1NS17_AMBTC EMC1_C domain-containing protein OS=Amborella trichopoda OX=13333 GN=AMTR_s00109p00121860 PE=4 SV=1	sp|Q5ZL00|EMC1_CHICK ER membrane protein complex subunit 1 OS=Gallus gallus OX=9031 GN=EMC1 PE=2 SV=1
Gb_00507	tr|A0A0E0C5J2|A0A0E0C5J2_9ORYZ Uncharacterized protein OS=Oryza meridionalis OX=40149 PE=4 SV=1	sp|O82337|AGP16_ARATH Arabinogalactan protein 16 OS=Arabidopsis thaliana OX=3702 GN=AGP16 PE=1 SV=1
Gb_00508	tr|B9IM58|B9IM58_POPTR RING-type domain-containing protein OS=Populus trichocarpa OX=3694 GN=POPTR_018G098500 PE=4 SV=3	sp|Q940Q4|ATL13_ARATH RING-H2 finger protein ATL13 OS=Arabidopsis thaliana OX=3702 GN=ATL13 PE=2 SV=2
Gb_00509	*	*
Gb_00510	tr|A0A2R6QXP6|A0A2R6QXP6_ACTCH Acyl-activating enzyme 1, peroxisomal like OS=Actinidia chinensis var. chinensis OX=1590841 GN=CEY00_Acc11955 PE=4 SV=1	sp|F4HUK6|AAE1_ARATH Probable acyl-activating enzyme 1, peroxisomal OS=Arabidopsis thaliana OX=3702 GN=AAE1 PE=2 SV=1
Gb_00511	tr|W1NZ74|W1NZ74_AMBTC Uncharacterized protein OS=Amborella trichopoda OX=13333 GN=AMTR_s00135p00069650 PE=3 SV=1	sp|Q9FMF5|RPT3_ARATH Root phototropism protein 3 OS=Arabidopsis thaliana OX=3702 GN=RPT3 PE=1 SV=2
Gb_00512	tr|F6HDT6|F6HDT6_VITVI Uncharacterized protein OS=Vitis vinifera OX=29760 GN=VIT_05s0020g04020 PE=4 SV=1	sp|Q8W4K5|VAB_ARATH VAN3-binding protein OS=Arabidopsis thaliana OX=3702 GN=VAB PE=1 SV=1
Gb_00513	*	*
Gb_00514	tr|A0A2R6QJ38|A0A2R6QJ38_ACTCH Elongation factor-like OS=Actinidia chinensis var. chinensis OX=1590841 GN=CEY00_Acc16447 PE=4 SV=1	sp|O74945|RIA1_SCHPO Ribosome assembly protein 1 OS=Schizosaccharomyces pombe (strain 972 / ATCC 24843) OX=284812 GN=ria1 PE=3 SV=1
Gb_00515	tr|A0A1R3GG87|A0A1R3GG87_COCAP Tr-type G domain-containing protein OS=Corchorus capsularis OX=210143 GN=CCACVL1_25998 PE=4 SV=1	sp|O74945|RIA1_SCHPO Ribosome assembly protein 1 OS=Schizosaccharomyces pombe (strain 972 / ATCC 24843) OX=284812 GN=ria1 PE=3 SV=1
Gb_00516	tr|A0A2C9UQC0|A0A2C9UQC0_MANES Protein kinase domain-containing protein OS=Manihot esculenta OX=3983 GN=MANES_13G087500 PE=4 SV=1	sp|F4I1N8|ATG1T_ARATH Serine/threonine-protein kinase ATG1t OS=Arabidopsis thaliana OX=3702 GN=At1g49180 PE=2 SV=1
Gb_00517	*	*
Gb_00518	tr|W1PH77|W1PH77_AMBTC Magnesium transporter OS=Amborella trichopoda OX=13333 GN=AMTR_s00019p00038520 PE=3 SV=1	sp|Q9S9N4|MRS21_ARATH Magnesium transporter MRS2-1 OS=Arabidopsis thaliana OX=3702 GN=MRS2-1 PE=2 SV=1
Gb_00519	tr|D8SI15|D8SI15_SELML Uncharacterized protein OS=Selaginella moellendorffii OX=88036 GN=SELMODRAFT_422320 PE=3 SV=1	sp|O18757|SCMC1_RABIT Calcium-binding mitochondrial carrier protein SCaMC-1 OS=Oryctolagus cuniculus OX=9986 GN=SLC25A24 PE=1 SV=1
Gb_00520	tr|A0A2R6VZZ6|A0A2R6VZZ6_MARPO CBFD_NFYB_HMF domain-containing protein OS=Marchantia polymorpha OX=3197 GN=MARPO_0214s0002 PE=4 SV=1	sp|O23310|NFYB3_ARATH Nuclear transcription factor Y subunit B-3 OS=Arabidopsis thaliana OX=3702 GN=NFYB3 PE=1 SV=1
Gb_00521	tr|A0A1R3JWB2|A0A1R3JWB2_COCAP Zinc finger, CCCH-type OS=Corchorus capsularis OX=210143 GN=CCACVL1_03931 PE=4 SV=1	sp|Q8H191|PAO4_ARATH Probable polyamine oxidase 4 OS=Arabidopsis thaliana OX=3702 GN=PAO4 PE=1 SV=1
Gb_00522	tr|A0A0D2SLJ6|A0A0D2SLJ6_GOSRA DYW_deaminase domain-containing protein OS=Gossypium raimondii OX=29730 GN=B456_007G288400 PE=4 SV=1	sp|Q9SVP7|PP307_ARATH Pentatricopeptide repeat-containing protein At4g13650 OS=Arabidopsis thaliana OX=3702 GN=PCMP-H42 PE=2 SV=2
Gb_00523	tr|A0A2R6QMN7|A0A2R6QMN7_ACTCH Receptor-like protein kinase OS=Actinidia chinensis var. chinensis OX=1590841 GN=CEY00_Acc15465 PE=3 SV=1	sp|Q0V7T5|Y1864_ARATH Probable receptor-like protein kinase At1g80640 OS=Arabidopsis thaliana OX=3702 GN=At1g80640 PE=2 SV=1
Gb_00524	tr|A0A2R6QJ38|A0A2R6QJ38_ACTCH Elongation factor-like OS=Actinidia chinensis var. chinensis OX=1590841 GN=CEY00_Acc16447 PE=4 SV=1	sp|Q8C0D5|EFL1_MOUSE Elongation factor-like GTPase 1 OS=Mus musculus OX=10090 GN=Efl1 PE=1 SV=1
Gb_00525	tr|A5BGF1|A5BGF1_VITVI Uncharacterized protein OS=Vitis vinifera OX=29760 GN=VITISV_024942 PE=4 SV=1	*
Gb_00526	tr|W1PVK8|W1PVK8_AMBTC PCI domain-containing protein OS=Amborella trichopoda OX=13333 GN=AMTR_s00021p00218440 PE=4 SV=1	sp|Q9SGW3|PSD8A_ARATH 26S proteasome non-ATPase regulatory subunit 8 homolog A OS=Arabidopsis thaliana OX=3702 GN=RPN12A PE=1 SV=1
Gb_00527	tr|M0U3M4|M0U3M4_MUSAM Uncharacterized protein OS=Musa acuminata subsp. malaccensis OX=214687 PE=4 SV=1	sp|Q7Z9I2|YCP9_SCHPO Uncharacterized oxidoreductase C663.09c OS=Schizosaccharomyces pombe (strain 972 / ATCC 24843) OX=284812 GN=SPCC663.09c PE=3 SV=1
Gb_00528	*	*
Gb_00529	*	*
Gb_00530	tr|K7L1D9|K7L1D9_SOYBN NAC domain-containing protein OS=Glycine max OX=3847 GN=100791884 PE=4 SV=1	sp|Q9M0F8|NAC75_ARATH NAC domain-containing protein 75 OS=Arabidopsis thaliana OX=3702 GN=NAC075 PE=2 SV=1
Gb_00531	tr|M5W340|M5W340_PRUPE Uncharacterized protein OS=Prunus persica OX=3760 GN=PRUPE_7G217300 PE=4 SV=1	sp|P27061|PPA1_SOLLC Acid phosphatase 1 OS=Solanum lycopersicum OX=4081 GN=APS1 PE=2 SV=1
Gb_00532	tr|A0A2R6QMD0|A0A2R6QMD0_ACTCH Mitochondrial 37S ribosomal protein OS=Actinidia chinensis var. chinensis OX=1590841 GN=CEY00_Acc15346 PE=4 SV=1	*
Gb_00533	tr|A0A0D2R5Y8|A0A0D2R5Y8_GOSRA AA_permease_C domain-containing protein OS=Gossypium raimondii OX=29730 GN=B456_004G165500 PE=4 SV=1	sp|Q9C5D6|CAAT9_ARATH Cationic amino acid transporter 9, chloroplastic OS=Arabidopsis thaliana OX=3702 GN=CAT9 PE=2 SV=1
Gb_00534	tr|A0A2R6WGW5|A0A2R6WGW5_MARPO U-box domain-containing protein OS=Marchantia polymorpha OX=3197 GN=MARPO_0092s0051 PE=4 SV=1	sp|Q9SNC6|PUB13_ARATH U-box domain-containing protein 13 OS=Arabidopsis thaliana OX=3702 GN=PUB13 PE=1 SV=1
Gb_00535	*	*
Gb_00536	*	*
Gb_00537	*	*
Gb_00538	tr|A0A1R3JIL2|A0A1R3JIL2_COCAP Retrotransposon gag protein OS=Corchorus capsularis OX=210143 GN=CCACVL1_05884 PE=4 SV=1	*
Gb_00539	tr|D8RBQ6|D8RBQ6_SELML DUF3700 domain-containing protein OS=Selaginella moellendorffii OX=88036 GN=SELMODRAFT_227818 PE=4 SV=1	sp|P24805|TSJT1_TOBAC Stem-specific protein TSJT1 OS=Nicotiana tabacum OX=4097 GN=TSJT1 PE=2 SV=1
Gb_00540	*	*
Gb_00541	tr|A0A164VTX1|A0A164VTX1_DAUCS Uncharacterized protein OS=Daucus carota subsp. sativus OX=79200 GN=DCAR_021788 PE=4 SV=1	sp|Q9LI89|FBK70_ARATH F-box/kelch-repeat protein At3g27150 OS=Arabidopsis thaliana OX=3702 GN=At3g27150 PE=2 SV=1
Gb_00542	tr|A0A3Q7HL57|A0A3Q7HL57_SOLLC Uncharacterized protein OS=Solanum lycopersicum OX=4081 GN=101258284 PE=4 SV=1	*
Gb_00543	tr|D7TQR0|D7TQR0_VITVI Derlin OS=Vitis vinifera OX=29760 GN=VIT_08s0040g01280 PE=3 SV=1	sp|Q9LET3|RBL20_ARATH Rhomboid-like protein 20 OS=Arabidopsis thaliana OX=3702 GN=RBL20 PE=2 SV=1
Gb_00544	*	*
Gb_00545	tr|A0A1R3IAW1|A0A1R3IAW1_COCAP DNA-binding WRKY OS=Corchorus capsularis OX=210143 GN=CCACVL1_13475 PE=4 SV=1	sp|Q9SUP6|WRK53_ARATH Probable WRKY transcription factor 53 OS=Arabidopsis thaliana OX=3702 GN=WRKY53 PE=1 SV=1
Gb_00546	*	*
Gb_00547	tr|B9I540|B9I540_POPTR WRKY domain-containing protein OS=Populus trichocarpa OX=3694 GN=POPTR_012G031700 PE=4 SV=1	sp|Q8H0Y8|WRK41_ARATH Probable WRKY transcription factor 41 OS=Arabidopsis thaliana OX=3702 GN=WRKY41 PE=2 SV=2
Gb_00548	*	*
Gb_00549	*	*
Gb_00550	tr|W1NRZ1|W1NRZ1_AMBTC Uncharacterized protein OS=Amborella trichopoda OX=13333 GN=AMTR_s00170p00065620 PE=4 SV=1	*
Gb_00551	tr|W1NFF7|W1NFF7_AMBTC Uncharacterized protein OS=Amborella trichopoda OX=13333 GN=AMTR_s00137p00052220 PE=4 SV=1	sp|Q94AI1|QWRF2_ARATH QWRF motif-containing protein 2 OS=Arabidopsis thaliana OX=3702 GN=QWRF2 PE=2 SV=1
Gb_00552	tr|A0A2R6PLP3|A0A2R6PLP3_ACTCH Alpha-galactosidase OS=Actinidia chinensis var. chinensis OX=1590841 GN=CEY00_Acc27863 PE=3 SV=1	sp|Q8VXZ7|AGAL3_ARATH Alpha-galactosidase 3 OS=Arabidopsis thaliana OX=3702 GN=AGAL3 PE=1 SV=1
Gb_00553	tr|W1NP88|W1NP88_AMBTC FYVE-type domain-containing protein OS=Amborella trichopoda OX=13333 GN=AMTR_s00170p00062530 PE=4 SV=1	sp|P32793|YSC84_YEAST Protein YSC84 OS=Saccharomyces cerevisiae (strain ATCC 204508 / S288c) OX=559292 GN=YSC84 PE=1 SV=2
Gb_00554	tr|F6HDP8|F6HDP8_VITVI Protein kinase domain-containing protein OS=Vitis vinifera OX=29760 GN=VIT_05s0020g03380 PE=4 SV=1	sp|A2YMV6|WNK1_ORYSI Probable serine/threonine-protein kinase WNK1 OS=Oryza sativa subsp. indica OX=39946 GN=WNK1 PE=2 SV=2
Gb_00555	*	*
Gb_00556	*	*
Gb_00557	*	*
Gb_00558	tr|A0A0L9TNF7|A0A0L9TNF7_PHAAN HSF_DOMAIN domain-containing protein OS=Phaseolus angularis OX=3914 GN=LR48_Vigan01g153300 PE=3 SV=1	sp|Q40152|HSF8_SOLLC Heat shock factor protein HSF8 OS=Solanum lycopersicum OX=4081 GN=HSF8 PE=3 SV=1
Gb_00559	tr|D7SQX9|D7SQX9_VITVI Uncharacterized protein OS=Vitis vinifera OX=29760 GN=VIT_08s0058g01430 PE=4 SV=1	*
Gb_00560	*	*
Gb_00561	tr|A0A2R6WJQ9|A0A2R6WJQ9_MARPO Uncharacterized protein OS=Marchantia polymorpha OX=3197 GN=MARPO_0083s0049 PE=4 SV=1	*
Gb_00562	*	*
Gb_00563	*	*
Gb_00564	*	*
Gb_00565	tr|D7UCL3|D7UCL3_VITVI Uncharacterized protein OS=Vitis vinifera OX=29760 GN=VIT_15s0046g01330 PE=4 SV=1	sp|B8B350|CSTR1_ORYSI CMP-sialic acid transporter 1 OS=Oryza sativa subsp. indica OX=39946 GN=CSTLP1 PE=3 SV=1
Gb_00566	tr|A0A161XGM2|A0A161XGM2_DAUCS Uncharacterized protein OS=Daucus carota subsp. sativus OX=79200 GN=DCAR_006966 PE=4 SV=1	sp|Q8LGE9|CSTR1_ARATH CMP-sialic acid transporter 1 OS=Arabidopsis thaliana OX=3702 GN=At5g41760 PE=2 SV=1
Gb_00567	tr|B9HIN9|B9HIN9_POPTR Uncharacterized protein OS=Populus trichocarpa OX=3694 GN=POPTR_008G105700 PE=3 SV=1	sp|Q9CAF9|IOJAM_ARATH Protein Iojap-related, mitochondrial OS=Arabidopsis thaliana OX=3702 GN=At1g67620 PE=2 SV=1
Gb_00568	*	*
Gb_00569	*	*
Gb_00570	tr|W1P2G8|W1P2G8_AMBTC Uncharacterized protein OS=Amborella trichopoda OX=13333 GN=AMTR_s00045p00163010 PE=4 SV=1	sp|Q9CAL3|CRK2_ARATH Cysteine-rich receptor-like protein kinase 2 OS=Arabidopsis thaliana OX=3702 GN=CRK2 PE=1 SV=1
Gb_00571	tr|A0A3B5Y248|A0A3B5Y248_WHEAT Uncharacterized protein OS=Triticum aestivum OX=4565 PE=4 SV=1	sp|Q9CAL3|CRK2_ARATH Cysteine-rich receptor-like protein kinase 2 OS=Arabidopsis thaliana OX=3702 GN=CRK2 PE=1 SV=1
Gb_00572	tr|A0A2C9VXG6|A0A2C9VXG6_MANES Uncharacterized protein OS=Manihot esculenta OX=3983 GN=MANES_05G184900 PE=3 SV=1	sp|O04135|KNAP2_MALDO Homeobox protein knotted-1-like 2 OS=Malus domestica OX=3750 PE=2 SV=1
Gb_00573	tr|K7MJC6|K7MJC6_SOYBN Uncharacterized protein OS=Glycine max OX=3847 GN=GLYMA_17G010200 PE=3 SV=1	sp|Q43484|KNOX3_HORVU Homeobox protein KNOX3 OS=Hordeum vulgare OX=4513 GN=KNOX3 PE=1 SV=1
Gb_00574	*	*
Gb_00575	tr|A0A1R3IBZ5|A0A1R3IBZ5_COCAP Peptidase M20 OS=Corchorus capsularis OX=210143 GN=CCACVL1_13199 PE=4 SV=1	sp|I1L153|AAH2_SOYBN Allantoate deiminase 2 OS=Glycine max OX=3847 GN=AAH2 PE=1 SV=1
Gb_00576	tr|A0A1R3IBZ5|A0A1R3IBZ5_COCAP Peptidase M20 OS=Corchorus capsularis OX=210143 GN=CCACVL1_13199 PE=4 SV=1	sp|I1L153|AAH2_SOYBN Allantoate deiminase 2 OS=Glycine max OX=3847 GN=AAH2 PE=1 SV=1
Gb_00577	tr|A0A2R6PFQ5|A0A2R6PFQ5_ACTCH Zinc finger A20 and AN1 domain-containing stress-associated protein OS=Actinidia chinensis var. chinensis OX=1590841 GN=CEY00_Acc30409 PE=4 SV=1	sp|A2YEZ6|SAP8_ORYSI Zinc finger A20 and AN1 domain-containing stress-associated protein 8 OS=Oryza sativa subsp. indica OX=39946 GN=SAP8 PE=2 SV=2
Gb_00578	tr|V7CQ39|V7CQ39_PHAVU Protein kinase domain-containing protein (Fragment) OS=Phaseolus vulgaris OX=3885 GN=PHAVU_002G232600g PE=3 SV=1	sp|Q9SGP2|HSL1_ARATH Receptor-like protein kinase HSL1 OS=Arabidopsis thaliana OX=3702 GN=HSL1 PE=2 SV=1
Gb_00579	tr|W1PP14|W1PP14_AMBTC RRM domain-containing protein OS=Amborella trichopoda OX=13333 GN=AMTR_s00022p00238840 PE=4 SV=1	sp|Q7KNF2|PABP2_DROME Polyadenylate-binding protein 2 OS=Drosophila melanogaster OX=7227 GN=Pabp2 PE=1 SV=1
Gb_00580	tr|A0A1S3THG0|A0A1S3THG0_VIGRR receptor-like protein kinase 5 OS=Vigna radiata var. radiata OX=3916 GN=LOC106755553 PE=3 SV=2	sp|Q9FL51|Y5694_ARATH Probably inactive leucine-rich repeat receptor-like protein kinase At5g06940 OS=Arabidopsis thaliana OX=3702 GN=At5g06940 PE=3 SV=1
Gb_00581	tr|I1LDI8|I1LDI8_SOYBN Uncharacterized protein OS=Glycine max OX=3847 GN=100817665 PE=4 SV=2	sp|Q9LYS2|AB10C_ARATH ABC transporter C family member 10 OS=Arabidopsis thaliana OX=3702 GN=ABCC10 PE=2 SV=2
Gb_00582	*	*
Gb_00583	tr|A0A0L9TUK8|A0A0L9TUK8_PHAAN Uncharacterized protein OS=Phaseolus angularis OX=3914 GN=LR48_Vigan02g000900 PE=4 SV=1	sp|Q94HW2|POLR1_ARATH Retrovirus-related Pol polyprotein from transposon RE1 OS=Arabidopsis thaliana OX=3702 GN=RE1 PE=2 SV=1
Gb_00584	tr|A0A314LAQ6|A0A314LAQ6_NICAT Retrovirus-related pol polyprotein from transposon tnt 1-94 OS=Nicotiana attenuata OX=49451 GN=POLX_81 PE=4 SV=1	sp|P10978|POLX_TOBAC Retrovirus-related Pol polyprotein from transposon TNT 1-94 OS=Nicotiana tabacum OX=4097 PE=2 SV=1
Gb_00585	tr|B9N924|B9N924_POPTR Uncharacterized protein OS=Populus trichocarpa OX=3694 GN=POPTR_002G212400 PE=4 SV=1	sp|P33490|ABP1_TOBAC Auxin-binding protein T85 OS=Nicotiana tabacum OX=4097 GN=T85 PE=3 SV=1
Gb_00586	tr|A0A0R0KK58|A0A0R0KK58_SOYBN Uncharacterized protein OS=Glycine max OX=3847 GN=GLYMA_03G052500 PE=4 SV=1	*
Gb_00587	tr|U5CXL2|U5CXL2_AMBTC Uncharacterized protein OS=Amborella trichopoda OX=13333 GN=AMTR_s00038p00222880 PE=4 SV=1	sp|Q9LMF0|U85A5_ARATH UDP-glycosyltransferase 85A5 OS=Arabidopsis thaliana OX=3702 GN=UGT85A5 PE=2 SV=1
Gb_00588	tr|W1NY13|W1NY13_AMBTC Uncharacterized protein OS=Amborella trichopoda OX=13333 GN=AMTR_s00088p00132770 PE=4 SV=1	*
Gb_00589	tr|D7T6U1|D7T6U1_VITVI Uncharacterized protein OS=Vitis vinifera OX=29760 GN=VIT_05s0020g02950 PE=4 SV=1	sp|Q5T280|CI114_HUMAN Putative methyltransferase C9orf114 OS=Homo sapiens OX=9606 GN=SPOUT1 PE=1 SV=3
Gb_00590	tr|B9N924|B9N924_POPTR Uncharacterized protein OS=Populus trichocarpa OX=3694 GN=POPTR_002G212400 PE=4 SV=1	sp|P33490|ABP1_TOBAC Auxin-binding protein T85 OS=Nicotiana tabacum OX=4097 GN=T85 PE=3 SV=1
Gb_00591	tr|A0A2R6W4E2|A0A2R6W4E2_MARPO Uncharacterized protein OS=Marchantia polymorpha OX=3197 GN=MARPO_0156s0019 PE=4 SV=1	sp|P46014|P2C70_ARATH Protein phosphatase 2C 70 OS=Arabidopsis thaliana OX=3702 GN=KAPP PE=1 SV=2
Gb_00592	tr|A0A2C9VHY3|A0A2C9VHY3_MANES tRNA pseudouridine synthase OS=Manihot esculenta OX=3983 GN=MANES_07G024000 PE=3 SV=1	sp|Q2RNZ9|TRUA_RHORT tRNA pseudouridine synthase A OS=Rhodospirillum rubrum (strain ATCC 11170 / ATH 1.1.1 / DSM 467 / LMG 4362 / NCIB 8255 / S1) OX=269796 GN=truA PE=3 SV=1
Gb_00593	tr|W1P1H1|W1P1H1_AMBTC PRA1 family protein OS=Amborella trichopoda OX=13333 GN=AMTR_s00002p00265420 PE=3 SV=1	sp|Q9C889|PR1F2_ARATH PRA1 family protein F2 OS=Arabidopsis thaliana OX=3702 GN=PRA1F2 PE=1 SV=1
Gb_00594	*	*
Gb_00595	tr|A0A165YT72|A0A165YT72_DAUCS Uncharacterized protein OS=Daucus carota subsp. sativus OX=79200 GN=DCAR_013424 PE=4 SV=1	sp|Q94KL7|SILD_FORIN Secoisolariciresinol dehydrogenase (Fragment) OS=Forsythia intermedia OX=55183 PE=1 SV=1
Gb_00596	tr|A0A2R6QNJ0|A0A2R6QNJ0_ACTCH Glyceraldehyde-3-phosphate dehydrogenase (Fragment) OS=Actinidia chinensis var. chinensis OX=1590841 GN=CEY00_Acc15771 PE=4 SV=1	*
Gb_00597	tr|D7L8U8|D7L8U8_ARALL Aspartate/glutamate/uridylate kinase family protein OS=Arabidopsis lyrata subsp. lyrata OX=81972 GN=ARALYDRAFT_317804 PE=4 SV=1	sp|Q9LJG8|ASIL2_ARATH Trihelix transcription factor ASIL2 OS=Arabidopsis thaliana OX=3702 GN=ASIL2 PE=1 SV=1
Gb_00598	*	*
Gb_00599	tr|D8SIQ7|D8SIQ7_SELML 3'-5' exonuclease domain-containing protein OS=Selaginella moellendorffii OX=88036 GN=SELMODRAFT_118004 PE=4 SV=1	sp|Q9VGN7|EXD2_DROME Exonuclease 3'-5' domain-containing protein 2 OS=Drosophila melanogaster OX=7227 GN=Exd2 PE=2 SV=2
Gb_00600	tr|A0A0D2LSL7|A0A0D2LSL7_GOSRA TPX2 domain-containing protein OS=Gossypium raimondii OX=29730 GN=B456_001G033600 PE=4 SV=1	sp|Q94C48|WDL5_ARATH Protein WVD2-like 5 OS=Arabidopsis thaliana OX=3702 GN=WDL5 PE=1 SV=1
Gb_00601	tr|A0A2C9WMD4|A0A2C9WMD4_MANES DYW_deaminase domain-containing protein OS=Manihot esculenta OX=3983 GN=MANES_01G195900 PE=4 SV=1	sp|Q9SHZ8|PP168_ARATH Pentatricopeptide repeat-containing protein At2g22070 OS=Arabidopsis thaliana OX=3702 GN=PCMP-H41 PE=3 SV=1
Gb_00602	tr|D7T7L7|D7T7L7_VITVI Uncharacterized protein OS=Vitis vinifera OX=29760 GN=VIT_16s0039g01680 PE=4 SV=1	sp|Q72VT0|PCKA_LEPIC Phosphoenolpyruvate carboxykinase (ATP) OS=Leptospira interrogans serogroup Icterohaemorrhagiae serovar copenhageni (strain Fiocruz L1-130) OX=267671 GN=pckA PE=3 SV=1
Gb_00603	tr|W1P331|W1P331_AMBTC SWIM-type domain-containing protein OS=Amborella trichopoda OX=13333 GN=AMTR_s00045p00084300 PE=4 SV=1	*
Gb_00604	tr|A0A2R6PAT1|A0A2R6PAT1_ACTCH Two-component response regulator OS=Actinidia chinensis var. chinensis OX=1590841 GN=CEY00_Acc31143 PE=4 SV=1	sp|A2XE31|ORR21_ORYSI Two-component response regulator ORR21 OS=Oryza sativa subsp. indica OX=39946 GN=RR21 PE=3 SV=1
Gb_00605	*	*
Gb_00606	tr|A0A2R6WD61|A0A2R6WD61_MARPO Uncharacterized protein OS=Marchantia polymorpha OX=3197 GN=MARPO_0107s0039 PE=4 SV=1	sp|Q9LJG8|ASIL2_ARATH Trihelix transcription factor ASIL2 OS=Arabidopsis thaliana OX=3702 GN=ASIL2 PE=1 SV=1
Gb_00607	tr|D8SWC2|D8SWC2_SELML 3'-5' exonuclease domain-containing protein OS=Selaginella moellendorffii OX=88036 GN=SELMODRAFT_126531 PE=4 SV=1	sp|Q9VGN7|EXD2_DROME Exonuclease 3'-5' domain-containing protein 2 OS=Drosophila melanogaster OX=7227 GN=Exd2 PE=2 SV=2
Gb_00608	tr|A0A2R6W432|A0A2R6W432_MARPO AB hydrolase-1 domain-containing protein OS=Marchantia polymorpha OX=3197 GN=MARPO_0159s0028 PE=4 SV=1	sp|Q9LJG8|ASIL2_ARATH Trihelix transcription factor ASIL2 OS=Arabidopsis thaliana OX=3702 GN=ASIL2 PE=1 SV=1
Gb_00609	tr|W1P0X6|W1P0X6_AMBTC Uncharacterized protein OS=Amborella trichopoda OX=13333 GN=AMTR_s00002p00226970 PE=4 SV=1	sp|Q8C5L7|RBM34_MOUSE RNA-binding protein 34 OS=Mus musculus OX=10090 GN=Rbm34 PE=1 SV=2
Gb_00610	*	*
Gb_00611	tr|W1P2M1|W1P2M1_AMBTC Uncharacterized protein OS=Amborella trichopoda OX=13333 GN=AMTR_s00002p00226510 PE=4 SV=1	sp|Q72VT0|PCKA_LEPIC Phosphoenolpyruvate carboxykinase (ATP) OS=Leptospira interrogans serogroup Icterohaemorrhagiae serovar copenhageni (strain Fiocruz L1-130) OX=267671 GN=pckA PE=3 SV=1
Gb_00612	tr|D7U297|D7U297_VITVI Hydrolase_4 domain-containing protein OS=Vitis vinifera OX=29760 GN=VIT_07s0005g00510 PE=4 SV=1	sp|Q9C942|CSE_ARATH Caffeoylshikimate esterase OS=Arabidopsis thaliana OX=3702 GN=CSE PE=1 SV=1
Gb_00613	tr|W1PQ10|W1PQ10_AMBTC Kinesin motor domain-containing protein OS=Amborella trichopoda OX=13333 GN=AMTR_s00169p00060710 PE=3 SV=1	sp|Q27IK6|KN12D_ARATH Kinesin-like protein KIN-12D OS=Arabidopsis thaliana OX=3702 GN=KIN12D PE=2 SV=1
Gb_00614	*	*
Gb_00615	tr|A0A0D3A1E3|A0A0D3A1E3_BRAOL Uncharacterized protein OS=Brassica oleracea var. oleracea OX=109376 PE=4 SV=1	sp|Q9ZT94|POLR2_ARATH Retrovirus-related Pol polyprotein from transposon RE2 OS=Arabidopsis thaliana OX=3702 GN=RE2 PE=4 SV=1
Gb_00616	tr|A0A1R3HHT9|A0A1R3HHT9_COCAP GrpE protein homolog OS=Corchorus capsularis OX=210143 GN=CCACVL1_19192 PE=3 SV=1	sp|Q7NDP1|GRPE_GLOVI Protein GrpE OS=Gloeobacter violaceus (strain ATCC 29082 / PCC 7421) OX=251221 GN=grpE PE=3 SV=1
Gb_00617	tr|A0A3Q7H9R2|A0A3Q7H9R2_SOLLC Uncharacterized protein OS=Solanum lycopersicum OX=4081 GN=101268776 PE=4 SV=1	*
Gb_00618	tr|A0A162B662|A0A162B662_DAUCS BZIP domain-containing protein OS=Daucus carota subsp. sativus OX=79200 GN=DCAR_003169 PE=4 SV=1	sp|Q8VY76|BZP19_ARATH Basic leucine zipper 19 OS=Arabidopsis thaliana OX=3702 GN=BZIP19 PE=2 SV=1
Gb_00619	*	*
Gb_00620	*	*
Gb_00621	tr|A0A2R6PW39|A0A2R6PW39_ACTCH Core protein OS=Actinidia chinensis var. chinensis OX=1590841 GN=CEY00_Acc24576 PE=4 SV=1	*
Gb_00622	tr|A0A0D2S552|A0A0D2S552_GOSRA Protein kinase domain-containing protein OS=Gossypium raimondii OX=29730 GN=B456_009G206300 PE=4 SV=1	sp|Q8RY67|WAKLO_ARATH Wall-associated receptor kinase-like 14 OS=Arabidopsis thaliana OX=3702 GN=WAKL14 PE=2 SV=2
Gb_00623	*	*
Gb_00624	tr|A0A2R6P6U3|A0A2R6P6U3_ACTCH Myosin-3 like OS=Actinidia chinensis var. chinensis OX=1590841 GN=CEY00_Acc31984 PE=4 SV=1	*
Gb_00625	*	*
Gb_00626	tr|D7SMB3|D7SMB3_VITVI Uncharacterized protein OS=Vitis vinifera OX=29760 GN=VIT_01s0137g00760 PE=4 SV=1	*
Gb_00627	*	*
Gb_00628	tr|F6I580|F6I580_VITVI WW domain-containing protein OS=Vitis vinifera OX=29760 GN=VIT_19s0015g01060 PE=4 SV=1	*
Gb_00629	*	*
Gb_00630	tr|A0A1J7FZ03|A0A1J7FZ03_LUPAN Uncharacterized protein OS=Lupinus angustifolius OX=3871 GN=TanjilG_27426 PE=4 SV=1	sp|Q6H6E6|DI194_ORYSJ Protein DEHYDRATION-INDUCED 19 homolog 4 OS=Oryza sativa subsp. japonica OX=39947 GN=DI19-4 PE=2 SV=1
Gb_00631	tr|W1Q0C9|W1Q0C9_AMBTC Uncharacterized protein OS=Amborella trichopoda OX=13333 GN=AMTR_s00049p00225510 PE=4 SV=1	*
Gb_00632	*	*
Gb_00633	*	*
Gb_00634	tr|A0A2R6WHL7|A0A2R6WHL7_MARPO Uncharacterized protein OS=Marchantia polymorpha OX=3197 GN=MARPO_0090s0073 PE=4 SV=1	*
Gb_00635	*	*
Gb_00636	tr|A0A2C9VHR1|A0A2C9VHR1_MANES Uncharacterized protein OS=Manihot esculenta OX=3983 GN=MANES_07G021300 PE=4 SV=1	sp|Q8W3M6|UBCP_ARATH Ubiquitin-like domain-containing CTD phosphatase OS=Arabidopsis thaliana OX=3702 GN=At4g06599 PE=2 SV=1
Gb_00637	*	*
Gb_00638	*	*
Gb_00639	tr|F6HYE3|F6HYE3_VITVI DYW_deaminase domain-containing protein OS=Vitis vinifera OX=29760 GN=VIT_09s0002g04370 PE=4 SV=1	sp|P0C899|PP271_ARATH Putative pentatricopeptide repeat-containing protein At3g49142 OS=Arabidopsis thaliana OX=3702 GN=PCMP-H77 PE=3 SV=1
Gb_00640	tr|A0A2R6WDW0|A0A2R6WDW0_MARPO Tr-type G domain-containing protein OS=Marchantia polymorpha OX=3197 GN=MARPO_0103s0007 PE=4 SV=1	sp|Q8R050|ERF3A_MOUSE Eukaryotic peptide chain release factor GTP-binding subunit ERF3A OS=Mus musculus OX=10090 GN=Gspt1 PE=1 SV=2
Gb_00641	tr|A0A0D2TV22|A0A0D2TV22_GOSRA 3-hydroxy-3-methylglutaryl coenzyme A reductase OS=Gossypium raimondii OX=29730 GN=B456_008G013000 PE=3 SV=1	sp|O64966|HMDH1_GOSHI 3-hydroxy-3-methylglutaryl-coenzyme A reductase 1 OS=Gossypium hirsutum OX=3635 GN=HMG1 PE=3 SV=1
Gb_00642	tr|A0A2C9VCH5|A0A2C9VCH5_MANES Gln-synt_C domain-containing protein OS=Manihot esculenta OX=3983 GN=MANES_08G013700 PE=3 SV=1	sp|P38094|FLUG_EMENI Protein fluG OS=Emericella nidulans (strain FGSC A4 / ATCC 38163 / CBS 112.46 / NRRL 194 / M139) OX=227321 GN=fluG PE=1 SV=1
Gb_00643	tr|A0A0R0JES4|A0A0R0JES4_SOYBN HVA22-like protein OS=Glycine max OX=3847 GN=100797848 PE=3 SV=1	sp|Q9LR09|HA22G_ARATH Putative HVA22-like protein g OS=Arabidopsis thaliana OX=3702 GN=HVA22G PE=3 SV=2
Gb_00644	*	*
Gb_00645	tr|A0A0D2R5D8|A0A0D2R5D8_GOSRA Protein kinase domain-containing protein OS=Gossypium raimondii OX=29730 GN=B456_002G133000 PE=3 SV=1	sp|O22476|BRI1_ARATH Protein BRASSINOSTEROID INSENSITIVE 1 OS=Arabidopsis thaliana OX=3702 GN=BRI1 PE=1 SV=1
Gb_00646	tr|I1KRW1|I1KRW1_SOYBN MFS domain-containing protein OS=Glycine max OX=3847 GN=100803185 PE=3 SV=1	sp|Q9C757|INT2_ARATH Probable inositol transporter 2 OS=Arabidopsis thaliana OX=3702 GN=INT2 PE=1 SV=1
Gb_00647	tr|W1PP16|W1PP16_AMBTC Remorin_C domain-containing protein OS=Amborella trichopoda OX=13333 GN=AMTR_s00029p00156090 PE=4 SV=1	*
Gb_00648	tr|W1NIJ0|W1NIJ0_AMBTC Uncharacterized protein OS=Amborella trichopoda OX=13333 GN=AMTR_s00009p00244590 PE=4 SV=1	*
Gb_00649	tr|A0A166FEI1|A0A166FEI1_DAUCS Uncharacterized protein OS=Daucus carota subsp. sativus OX=79200 GN=DCAR_008525 PE=4 SV=1	sp|Q9LS46|ALMT9_ARATH Aluminum-activated malate transporter 9 OS=Arabidopsis thaliana OX=3702 GN=ALMT9 PE=2 SV=1
Gb_00650	tr|W1P286|W1P286_AMBTC Aminotran_5 domain-containing protein OS=Amborella trichopoda OX=13333 GN=AMTR_s00045p00116700 PE=4 SV=1	sp|Q9LGZ2|LCYD1_ORYSJ Putative L-cysteine desulfhydrase 1 OS=Oryza sativa subsp. japonica OX=39947 GN=Os01g0290100 PE=2 SV=1
Gb_00651	tr|A0A2C9VCH5|A0A2C9VCH5_MANES Gln-synt_C domain-containing protein OS=Manihot esculenta OX=3983 GN=MANES_08G013700 PE=3 SV=1	sp|P38094|FLUG_EMENI Protein fluG OS=Emericella nidulans (strain FGSC A4 / ATCC 38163 / CBS 112.46 / NRRL 194 / M139) OX=227321 GN=fluG PE=1 SV=1
Gb_00652	*	*
Gb_00653	tr|A0A2R6RXZ6|A0A2R6RXZ6_ACTCH Cyclin-dependent kinase inhibitor OS=Actinidia chinensis var. chinensis OX=1590841 GN=CEY00_Acc01982 PE=3 SV=1	sp|Q283L0|KRP5_ORYSJ Cyclin-dependent kinase inhibitor 5 OS=Oryza sativa subsp. japonica OX=39947 GN=KRP5 PE=2 SV=1
Gb_00654	*	*
Gb_00655	tr|A0A0A0LYW5|A0A0A0LYW5_CUCSA Protein kinase domain-containing protein OS=Cucumis sativus OX=3659 GN=Csa_1G257870 PE=3 SV=1	sp|Q9ZUI0|Y2241_ARATH Putative leucine-rich repeat receptor-like serine/threonine-protein kinase At2g24130 OS=Arabidopsis thaliana OX=3702 GN=At2g24130 PE=3 SV=1
Gb_00656	tr|W1PVP5|W1PVP5_AMBTC Uncharacterized protein OS=Amborella trichopoda OX=13333 GN=AMTR_s00022p00247520 PE=4 SV=1	sp|Q8VXZ9|R47BP_ARATH Polyadenylate-binding protein RBP47B' OS=Arabidopsis thaliana OX=3702 GN=RBP47B' PE=2 SV=1
Gb_00657	tr|A0A0D2RGV8|A0A0D2RGV8_GOSRA MFS domain-containing protein OS=Gossypium raimondii OX=29730 GN=B456_011G046300 PE=3 SV=1	sp|Q9C757|INT2_ARATH Probable inositol transporter 2 OS=Arabidopsis thaliana OX=3702 GN=INT2 PE=1 SV=1
Gb_00658	*	*
Gb_00659	tr|M0T123|M0T123_MUSAM Uncharacterized protein OS=Musa acuminata subsp. malaccensis OX=214687 GN=103985418 PE=3 SV=1	sp|P21616|AVP_VIGRR Pyrophosphate-energized vacuolar membrane proton pump OS=Vigna radiata var. radiata OX=3916 PE=1 SV=4
Gb_00660	*	*
Gb_00661	tr|A0A2C9UUX4|A0A2C9UUX4_MANES Aminotran_1_2 domain-containing protein OS=Manihot esculenta OX=3983 GN=MANES_12G024100 PE=4 SV=1	sp|Q9LR30|GGT1_ARATH Glutamate--glyoxylate aminotransferase 1 OS=Arabidopsis thaliana OX=3702 GN=GGAT1 PE=1 SV=1
Gb_00662	tr|M0TQT4|M0TQT4_MUSAM Aminotran_1_2 domain-containing protein OS=Musa acuminata subsp. malaccensis OX=214687 GN=103994683 PE=4 SV=1	sp|Q9S7E9|GGT2_ARATH Glutamate--glyoxylate aminotransferase 2 OS=Arabidopsis thaliana OX=3702 GN=GGAT2 PE=1 SV=1
Gb_00663	tr|A0A0R0HZ72|A0A0R0HZ72_SOYBN Uncharacterized protein OS=Glycine max OX=3847 GN=GLYMA_10G020400 PE=4 SV=1	*
Gb_00664	tr|W1NGY2|W1NGY2_AMBTC MFS domain-containing protein OS=Amborella trichopoda OX=13333 GN=AMTR_s00011p00254360 PE=3 SV=1	sp|Q9FRL3|ERDL6_ARATH Sugar transporter ERD6-like 6 OS=Arabidopsis thaliana OX=3702 GN=At1g75220 PE=1 SV=1
Gb_00665	tr|W1NGY2|W1NGY2_AMBTC MFS domain-containing protein OS=Amborella trichopoda OX=13333 GN=AMTR_s00011p00254360 PE=3 SV=1	sp|Q9FRL3|ERDL6_ARATH Sugar transporter ERD6-like 6 OS=Arabidopsis thaliana OX=3702 GN=At1g75220 PE=1 SV=1
Gb_00666	tr|W1PYG5|W1PYG5_AMBTC PAP2_C domain-containing protein OS=Amborella trichopoda OX=13333 GN=AMTR_s00040p00082910 PE=4 SV=1	*
Gb_00667	tr|A0A0L9VFT4|A0A0L9VFT4_PHAAN LEA_2 domain-containing protein OS=Phaseolus angularis OX=3914 GN=LR48_Vigan09g252700 PE=4 SV=1	sp|Q9FNH6|NHL3_ARATH NDR1/HIN1-like protein 3 OS=Arabidopsis thaliana OX=3702 GN=NHL3 PE=1 SV=1
Gb_00668	tr|W1PYG5|W1PYG5_AMBTC PAP2_C domain-containing protein OS=Amborella trichopoda OX=13333 GN=AMTR_s00040p00082910 PE=4 SV=1	*
Gb_00669	tr|A0A2R6WAH2|A0A2R6WAH2_MARPO Uncharacterized protein OS=Marchantia polymorpha OX=3197 GN=MARPO_0119s0048 PE=4 SV=1	sp|Q9C882|GTL1_ARATH Trihelix transcription factor GTL1 OS=Arabidopsis thaliana OX=3702 GN=GTL1 PE=1 SV=2
Gb_00670	tr|F6I657|F6I657_VITVI Uncharacterized protein OS=Vitis vinifera OX=29760 GN=VIT_15s0046g02020 PE=4 SV=1	sp|Q337C0|U496D_ORYSJ UPF0496 protein 4 OS=Oryza sativa subsp. japonica OX=39947 GN=Os10g0513300 PE=2 SV=1
Gb_00671	tr|A0A2K2AJ05|A0A2K2AJ05_POPTR Uncharacterized protein OS=Populus trichocarpa OX=3694 GN=POPTR_005G193000 PE=4 SV=2	sp|Q9SMU4|U496N_ARATH UPF0496 protein At3g49070 OS=Arabidopsis thaliana OX=3702 GN=At3g49070 PE=2 SV=1
Gb_00672	tr|W1PSI3|W1PSI3_AMBTC PKS_ER domain-containing protein OS=Amborella trichopoda OX=13333 GN=AMTR_s00040p00069200 PE=3 SV=1	sp|Q6V4H0|10HGO_CATRO 8-hydroxygeraniol dehydrogenase OS=Catharanthus roseus OX=4058 GN=10HGO PE=1 SV=1
Gb_00673	tr|D7LIL6|D7LIL6_ARALL Calcium-dependent protein kinase 25 OS=Arabidopsis lyrata subsp. lyrata OX=81972 GN=CPK25 PE=4 SV=1	sp|Q00771|KCC1A_EMENI Calcium/calmodulin-dependent protein kinase cmkA OS=Emericella nidulans (strain FGSC A4 / ATCC 38163 / CBS 112.46 / NRRL 194 / M139) OX=227321 GN=cmkA PE=1 SV=2
Gb_00674	tr|U5DAY0|U5DAY0_AMBTC Protein kinase domain-containing protein OS=Amborella trichopoda OX=13333 GN=AMTR_s00069p00149760 PE=4 SV=1	sp|P93759|CDPKE_ARATH Calcium-dependent protein kinase 14 OS=Arabidopsis thaliana OX=3702 GN=CPK14 PE=2 SV=1
Gb_00675	tr|D8SH25|D8SH25_SELML U-box domain-containing protein OS=Selaginella moellendorffii OX=88036 GN=SELMODRAFT_445238 PE=4 SV=1	sp|Q9LM76|PUB44_ARATH U-box domain-containing protein 44 OS=Arabidopsis thaliana OX=3702 GN=PUB44 PE=1 SV=1
Gb_00676	tr|F6HNI1|F6HNI1_VITVI Uncharacterized protein OS=Vitis vinifera OX=29760 GN=VIT_13s0019g04010 PE=4 SV=1	sp|Q4KKX4|NCOR1_XENTR Nuclear receptor corepressor 1 OS=Xenopus tropicalis OX=8364 GN=ncor1 PE=2 SV=1
Gb_00677	tr|M4DN30|M4DN30_BRARP Uncharacterized protein OS=Brassica rapa subsp. pekinensis OX=51351 PE=4 SV=1	sp|Q9UR07|TF211_SCHPO Transposon Tf2-11 polyprotein OS=Schizosaccharomyces pombe (strain 972 / ATCC 24843) OX=284812 GN=Tf2-11 PE=3 SV=1
Gb_00678	tr|B9HLN0|B9HLN0_POPTR Carboxypeptidase OS=Populus trichocarpa OX=3694 GN=POPTR_008G041800 PE=3 SV=1	sp|Q9SFB5|SCP27_ARATH Serine carboxypeptidase-like 27 OS=Arabidopsis thaliana OX=3702 GN=SCPL27 PE=2 SV=1
Gb_00679	tr|M5WJ88|M5WJ88_PRUPE Uncharacterized protein OS=Prunus persica OX=3760 GN=PRUPE_6G092900 PE=3 SV=1	sp|Q8S8Q6|TET8_ARATH Tetraspanin-8 OS=Arabidopsis thaliana OX=3702 GN=TET8 PE=2 SV=1
Gb_00680	*	*
Gb_00681	*	*
Gb_00682	tr|A0A2R6WAL4|A0A2R6WAL4_MARPO MPN domain-containing protein OS=Marchantia polymorpha OX=3197 GN=MARPO_0118s0025 PE=4 SV=1	sp|Q9FG71|EMC89_ARATH ER membrane protein complex subunit 8/9 homolog OS=Arabidopsis thaliana OX=3702 GN=EMB2731 PE=2 SV=1
Gb_00683	tr|A0A0D2RDN4|A0A0D2RDN4_GOSRA DYW_deaminase domain-containing protein OS=Gossypium raimondii OX=29730 GN=B456_005G009200 PE=4 SV=1	sp|Q9SMZ2|PP347_ARATH Pentatricopeptide repeat-containing protein At4g33170 OS=Arabidopsis thaliana OX=3702 GN=PCMP-H53 PE=3 SV=1
Gb_00684	tr|M4DN30|M4DN30_BRARP Uncharacterized protein OS=Brassica rapa subsp. pekinensis OX=51351 PE=4 SV=1	sp|P04323|POL3_DROME Retrovirus-related Pol polyprotein from transposon 17.6 OS=Drosophila melanogaster OX=7227 GN=pol PE=4 SV=1
Gb_00685	*	*
Gb_00686	tr|M0SGX3|M0SGX3_MUSAM Uricase OS=Musa acuminata subsp. malaccensis OX=214687 GN=103979093 PE=3 SV=1	sp|P34798|URIC1_CANLI Uricase-2 isozyme 1 OS=Canavalia lineata OX=28957 PE=2 SV=1
Gb_00687	tr|U5D1M4|U5D1M4_AMBTC Uricase OS=Amborella trichopoda OX=13333 GN=AMTR_s00030p00202080 PE=3 SV=1	sp|P53763|URIC_PHAVU Uricase-2 OS=Phaseolus vulgaris OX=3885 GN=URIII PE=1 SV=2
Gb_00688	*	*
Gb_00689	tr|U5D1M4|U5D1M4_AMBTC Uricase OS=Amborella trichopoda OX=13333 GN=AMTR_s00030p00202080 PE=3 SV=1	sp|P53763|URIC_PHAVU Uricase-2 OS=Phaseolus vulgaris OX=3885 GN=URIII PE=1 SV=2
Gb_00690	*	*
Gb_00691	*	*
Gb_00692	tr|M5XXV5|M5XXV5_PRUPE RING-type E3 ubiquitin transferase OS=Prunus persica OX=3760 GN=PRUPE_1G025700 PE=4 SV=1	sp|Q9LM76|PUB44_ARATH U-box domain-containing protein 44 OS=Arabidopsis thaliana OX=3702 GN=PUB44 PE=1 SV=1
Gb_00693	tr|A0A2R6W763|A0A2R6W763_MARPO Ribosom_S30AE_C domain-containing protein OS=Marchantia polymorpha OX=3197 GN=MARPO_0136s0019 PE=4 SV=1	sp|P19954|PRSP1_SPIOL Ribosome-binding factor PSRP1, chloroplastic OS=Spinacia oleracea OX=3562 GN=PSRP1 PE=1 SV=2
Gb_00694	tr|W1NM58|W1NM58_AMBTC Uncharacterized protein OS=Amborella trichopoda OX=13333 GN=AMTR_s00001p00271500 PE=4 SV=1	*
Gb_00695	*	*
Gb_00696	*	*
Gb_00697	*	*
Gb_00698	tr|W1NM58|W1NM58_AMBTC Uncharacterized protein OS=Amborella trichopoda OX=13333 GN=AMTR_s00001p00271500 PE=4 SV=1	*
Gb_00699	*	*
Gb_00700	tr|B4F923|B4F923_MAIZE 2-oxoisovalerate dehydrogenase subunit alpha 2 mitochondrial OS=Zea mays OX=4577 GN=100191513 PE=2 SV=1	sp|Q84JL2|ODBA2_ARATH 2-oxoisovalerate dehydrogenase subunit alpha 2, mitochondrial OS=Arabidopsis thaliana OX=3702 GN=At5g09300 PE=1 SV=1
Gb_00701	tr|W1NV09|W1NV09_AMBTC RING-type E3 ubiquitin transferase OS=Amborella trichopoda OX=13333 GN=AMTR_s00002p00268880 PE=4 SV=1	sp|Q9LM76|PUB44_ARATH U-box domain-containing protein 44 OS=Arabidopsis thaliana OX=3702 GN=PUB44 PE=1 SV=1
Gb_00702	tr|A0A2C9VJS1|A0A2C9VJS1_MANES Glycos_transf_1 domain-containing protein OS=Manihot esculenta OX=3983 GN=MANES_07G085000 PE=4 SV=1	*
Gb_00703	*	*
Gb_00704	tr|W1NM58|W1NM58_AMBTC Uncharacterized protein OS=Amborella trichopoda OX=13333 GN=AMTR_s00001p00271500 PE=4 SV=1	*
Gb_00705	*	*
Gb_00706	*	*
Gb_00707	tr|W1NM58|W1NM58_AMBTC Uncharacterized protein OS=Amborella trichopoda OX=13333 GN=AMTR_s00001p00271500 PE=4 SV=1	*
Gb_00708	tr|M5X0L7|M5X0L7_PRUPE Uncharacterized protein OS=Prunus persica OX=3760 GN=PRUPE_2G292600 PE=4 SV=1	sp|Q32LJ2|ARFRP_BOVIN ADP-ribosylation factor-related protein 1 OS=Bos taurus OX=9913 GN=ARFRP1 PE=2 SV=1
Gb_00709	tr|A0A1R3HQ52|A0A1R3HQ52_COCAP Glycosyltransferase OS=Corchorus capsularis OX=210143 GN=CCACVL1_17785 PE=3 SV=1	sp|Q9SJL0|U86A1_ARATH UDP-glycosyltransferase 86A1 OS=Arabidopsis thaliana OX=3702 GN=UGT86A1 PE=2 SV=1
Gb_00710	tr|M5VYY1|M5VYY1_PRUPE Glycosyltransferase OS=Prunus persica OX=3760 GN=PRUPE_6G233400 PE=3 SV=1	sp|Q9SJL0|U86A1_ARATH UDP-glycosyltransferase 86A1 OS=Arabidopsis thaliana OX=3702 GN=UGT86A1 PE=2 SV=1
Gb_00711	*	*
Gb_00712	*	*
Gb_00713	tr|A0A2K1YZB6|A0A2K1YZB6_POPTR Germin-like protein OS=Populus trichocarpa OX=3694 GN=POPTR_010G238200 PE=3 SV=2	sp|Q9SR72|GL32_ARATH Germin-like protein subfamily 3 member 2 OS=Arabidopsis thaliana OX=3702 GN=At3g10080 PE=2 SV=1
Gb_00714	tr|W1P188|W1P188_AMBTC Glycosyltransferase OS=Amborella trichopoda OX=13333 GN=AMTR_s00002p00256140 PE=3 SV=1	sp|Q9SJL0|U86A1_ARATH UDP-glycosyltransferase 86A1 OS=Arabidopsis thaliana OX=3702 GN=UGT86A1 PE=2 SV=1
Gb_00715	tr|A0A1J7GKB9|A0A1J7GKB9_LUPAN Uncharacterized protein OS=Lupinus angustifolius OX=3871 GN=TanjilG_22674 PE=3 SV=1	sp|Q9SCU0|SDR2A_ARATH Short-chain dehydrogenase reductase 2a OS=Arabidopsis thaliana OX=3702 GN=SDR2a PE=3 SV=1
Gb_00716	tr|W1NII5|W1NII5_AMBTC Uncharacterized protein OS=Amborella trichopoda OX=13333 GN=AMTR_s00023p00118310 PE=4 SV=1	sp|Q9SCU0|SDR2A_ARATH Short-chain dehydrogenase reductase 2a OS=Arabidopsis thaliana OX=3702 GN=SDR2a PE=3 SV=1
Gb_00717	tr|M1BMG0|M1BMG0_SOLTU Thioredoxin domain-containing protein OS=Solanum tuberosum OX=4113 GN=102593474 PE=4 SV=1	sp|O64654|TRL11_ARATH Thioredoxin-like 1-1, chloroplastic OS=Arabidopsis thaliana OX=3702 GN=At1g08570 PE=2 SV=1
Gb_00718	*	*
Gb_00719	*	*
Gb_00720	tr|D8SAZ5|D8SAZ5_SELML Uncharacterized protein OS=Selaginella moellendorffii OX=88036 GN=SELMODRAFT_112927 PE=3 SV=1	sp|Q947C4|TPSD1_GINBI Bifunctional levopimaradiene synthase, chloroplastic OS=Ginkgo biloba OX=3311 GN=LPS PE=1 SV=1
Gb_00721	tr|A0A2R6XWJ4|A0A2R6XWJ4_MARPO VID27 domain-containing protein OS=Marchantia polymorpha OX=3197 GN=MARPO_0001s0432 PE=4 SV=1	sp|P40781|CYPR4_CYNCA Protein CYPRO4 OS=Cynara cardunculus OX=4265 GN=CYPRO4 PE=2 SV=1
Gb_00722	tr|F6I4L1|F6I4L1_VITVI PWWP domain-containing protein OS=Vitis vinifera OX=29760 GN=VIT_14s0060g02400 PE=4 SV=1	*
Gb_00723	tr|A0A0L9TAH8|A0A0L9TAH8_PHAAN Reverse transcriptase Ty1/copia-type domain-containing protein OS=Phaseolus angularis OX=3914 GN=LR48_Vigan437s000300 PE=4 SV=1	sp|P92519|M810_ARATH Uncharacterized mitochondrial protein AtMg00810 OS=Arabidopsis thaliana OX=3702 GN=AtMg00810 PE=4 SV=1
Gb_00724	*	*
Gb_00725	*	*
Gb_00726	*	*
Gb_00727	tr|A0A453DUG7|A0A453DUG7_AEGTS SHSP domain-containing protein OS=Aegilops tauschii subsp. strangulata OX=200361 PE=3 SV=1	sp|P12810|HS16A_WHEAT 16.9 kDa class I heat shock protein 1 OS=Triticum aestivum OX=4565 GN=hsp16.9A PE=2 SV=1
Gb_00728	tr|F6HYZ6|F6HYZ6_VITVI Protein kinase domain-containing protein OS=Vitis vinifera OX=29760 GN=VIT_14s0128g00510 PE=3 SV=1	sp|Q1MX30|XA21_ORYSI Receptor kinase-like protein Xa21 OS=Oryza sativa subsp. indica OX=39946 GN=XA21 PE=1 SV=1
Gb_00729	tr|A0A2R6WQU5|A0A2R6WQU5_MARPO Uncharacterized protein OS=Marchantia polymorpha OX=3197 GN=MARPO_0065s0047 PE=4 SV=1	sp|Q8VZ20|ASR3_ARATH Trihelix transcription factor ASR3 OS=Arabidopsis thaliana OX=3702 GN=ASR3 PE=1 SV=1
Gb_00730	tr|A0A2K1Y8U5|A0A2K1Y8U5_POPTR Protein kinase domain-containing protein OS=Populus trichocarpa OX=3694 GN=POPTR_012G044500 PE=3 SV=1	sp|Q9ZUI0|Y2241_ARATH Putative leucine-rich repeat receptor-like serine/threonine-protein kinase At2g24130 OS=Arabidopsis thaliana OX=3702 GN=At2g24130 PE=3 SV=1
Gb_00731	tr|W1PA26|W1PA26_AMBTC Polyadenylate-binding protein OS=Amborella trichopoda OX=13333 GN=AMTR_s00078p00149860 PE=3 SV=1	sp|P42731|PABP2_ARATH Polyadenylate-binding protein 2 OS=Arabidopsis thaliana OX=3702 GN=PAB2 PE=1 SV=1
Gb_00732	tr|W1PA26|W1PA26_AMBTC Polyadenylate-binding protein OS=Amborella trichopoda OX=13333 GN=AMTR_s00078p00149860 PE=3 SV=1	sp|O64380|PABP3_ARATH Polyadenylate-binding protein 3 OS=Arabidopsis thaliana OX=3702 GN=PAB3 PE=2 SV=1
Gb_00733	tr|A0A2C9UI33|A0A2C9UI33_MANES Uncharacterized protein OS=Manihot esculenta OX=3983 GN=MANES_15G176300 PE=4 SV=1	sp|Q9LFQ0|GT14B_ARATH Beta-glucuronosyltransferase GlcAT14B OS=Arabidopsis thaliana OX=3702 GN=GLCAT14B PE=2 SV=1
Gb_00734	tr|A0A2K3MS89|A0A2K3MS89_TRIPR Polyadenylate-binding protein (Fragment) OS=Trifolium pratense OX=57577 GN=L195_g016828 PE=3 SV=1	sp|P42731|PABP2_ARATH Polyadenylate-binding protein 2 OS=Arabidopsis thaliana OX=3702 GN=PAB2 PE=1 SV=1
Gb_00735	tr|W1PT87|W1PT87_AMBTC DEAD domain-containing protein OS=Amborella trichopoda OX=13333 GN=AMTR_s00040p00223590 PE=4 SV=1	sp|Q8W4R3|RH30_ARATH DEAD-box ATP-dependent RNA helicase 30 OS=Arabidopsis thaliana OX=3702 GN=RH30 PE=1 SV=2
Gb_00736	tr|A0A0L9V4A1|A0A0L9V4A1_PHAAN Uncharacterized protein OS=Phaseolus angularis OX=3914 GN=LR48_Vigan08g059400 PE=4 SV=1	*
Gb_00737	tr|W1NEK2|W1NEK2_AMBTC HRDC domain-containing protein OS=Amborella trichopoda OX=13333 GN=AMTR_s00004p00111480 PE=4 SV=1	sp|A9LLI7|RP6L2_ARATH Protein RRP6-like 2 OS=Arabidopsis thaliana OX=3702 GN=RRP6L2 PE=2 SV=1
Gb_00738	*	*
Gb_00739	tr|W1PT87|W1PT87_AMBTC DEAD domain-containing protein OS=Amborella trichopoda OX=13333 GN=AMTR_s00040p00223590 PE=4 SV=1	sp|Q5JKF2|RH40_ORYSJ DEAD-box ATP-dependent RNA helicase 40 OS=Oryza sativa subsp. japonica OX=39947 GN=Os01g0549400 PE=2 SV=2
Gb_00740	tr|A0A0L9UMJ5|A0A0L9UMJ5_PHAAN Uncharacterized protein OS=Phaseolus angularis OX=3914 GN=LR48_Vigan05g172500 PE=4 SV=1	*
Gb_00741	tr|W1NG52|W1NG52_AMBTC RRM domain-containing protein OS=Amborella trichopoda OX=13333 GN=AMTR_s00010p00163740 PE=4 SV=1	sp|Q8L719|THO4B_ARATH THO complex subunit 4B OS=Arabidopsis thaliana OX=3702 GN=ALY2 PE=1 SV=1
Gb_00742	tr|A0A2R6XI80|A0A2R6XI80_MARPO Uncharacterized protein OS=Marchantia polymorpha OX=3197 GN=MARPO_0013s0046 PE=4 SV=1	sp|Q949M8|3HID3_ARATH Probable 3-hydroxyisobutyrate dehydrogenase-like 3, mitochondrial OS=Arabidopsis thaliana OX=3702 GN=At1g71180 PE=2 SV=1
Gb_00743	*	*
Gb_00744	tr|A0A2R6P7B7|A0A2R6P7B7_ACTCH Carboxypeptidase OS=Actinidia chinensis var. chinensis OX=1590841 GN=CEY00_Acc32159 PE=3 SV=1	sp|Q67Y83|SCP51_ARATH Serine carboxypeptidase-like 51 OS=Arabidopsis thaliana OX=3702 GN=SCPL51 PE=2 SV=2
Gb_00745	tr|D8R874|D8R874_SELML AP2/ERF domain-containing protein (Fragment) OS=Selaginella moellendorffii OX=88036 GN=SELMODRAFT_38483 PE=4 SV=1	sp|Q9LQZ2|DRE2D_ARATH Dehydration-responsive element-binding protein 2D OS=Arabidopsis thaliana OX=3702 GN=DREB2D PE=2 SV=1
Gb_00746	tr|M0REB1|M0REB1_MUSAM Uncharacterized protein OS=Musa acuminata subsp. malaccensis OX=214687 GN=103999659 PE=4 SV=1	sp|Q09893|YAI5_SCHPO Uncharacterized protein C24B11.05 OS=Schizosaccharomyces pombe (strain 972 / ATCC 24843) OX=284812 GN=SPAC24B11.05 PE=3 SV=1
Gb_00747	*	*
Gb_00748	tr|W1PJU0|W1PJU0_AMBTC Uncharacterized protein OS=Amborella trichopoda OX=13333 GN=AMTR_s00012p00242140 PE=4 SV=1	*
Gb_00750	tr|A0A0L9V4A1|A0A0L9V4A1_PHAAN Uncharacterized protein OS=Phaseolus angularis OX=3914 GN=LR48_Vigan08g059400 PE=4 SV=1	*
Gb_00751	tr|D7SW46|D7SW46_VITVI Uncharacterized protein OS=Vitis vinifera OX=29760 GN=VIT_07s0031g01450 PE=4 SV=1	sp|F4IHL3|MTEF2_ARATH Transcription termination factor MTERF2, chloroplastic OS=Arabidopsis thaliana OX=3702 GN=MTERF2 PE=3 SV=1
Gb_00752	tr|A0A0A0K687|A0A0A0K687_CUCSA Uncharacterized protein OS=Cucumis sativus OX=3659 GN=Csa_7G432060 PE=4 SV=1	sp|Q8W487|YB95_ARATH Uncharacterized protein At2g39795, mitochondrial OS=Arabidopsis thaliana OX=3702 GN=At2g39795 PE=1 SV=1
Gb_00753	*	*
Gb_00754	tr|A0A2R6W492|A0A2R6W492_MARPO TPR_REGION domain-containing protein OS=Marchantia polymorpha OX=3197 GN=MARPO_0157s0006 PE=4 SV=1	sp|Q9LS48|SG1_ARATH protein SLOW GREEN 1, chloroplastic OS=Arabidopsis thaliana OX=3702 GN=SG1 PE=1 SV=1
Gb_00755	tr|W1NNF6|W1NNF6_AMBTC Uncharacterized protein OS=Amborella trichopoda OX=13333 GN=AMTR_s00119p00085670 PE=4 SV=1	*
Gb_00756	tr|A0A0A0K687|A0A0A0K687_CUCSA Uncharacterized protein OS=Cucumis sativus OX=3659 GN=Csa_7G432060 PE=4 SV=1	sp|Q8W487|YB95_ARATH Uncharacterized protein At2g39795, mitochondrial OS=Arabidopsis thaliana OX=3702 GN=At2g39795 PE=1 SV=1
Gb_00757	tr|A0A314L7A3|A0A314L7A3_NICAT Pentatricopeptide repeat-containing protein OS=Nicotiana attenuata OX=49451 GN=A4A49_00704 PE=4 SV=1	sp|Q9FNL2|PP418_ARATH Pentatricopeptide repeat-containing protein At5g46100 OS=Arabidopsis thaliana OX=3702 GN=At5g46100 PE=2 SV=1
Gb_00758	tr|D7TVS7|D7TVS7_VITVI Uncharacterized protein OS=Vitis vinifera OX=29760 GN=VIT_02s0025g02730 PE=3 SV=1	sp|A1L4Y2|ADHL3_ARATH Alcohol dehydrogenase-like 3 OS=Arabidopsis thaliana OX=3702 GN=At1g32780 PE=2 SV=1
Gb_00759	*	*
Gb_00760	tr|A0A2K3P4Q8|A0A2K3P4Q8_TRIPR Methyl-CpG binding domain-containing protein 10-like (Fragment) OS=Trifolium pratense OX=57577 GN=L195_g006855 PE=4 SV=1	sp|Q9XI36|MBD10_ARATH Methyl-CpG-binding domain-containing protein 10 OS=Arabidopsis thaliana OX=3702 GN=MBD10 PE=1 SV=1
Gb_00761	tr|U5D2N6|U5D2N6_AMBTC Uncharacterized protein OS=Amborella trichopoda OX=13333 GN=AMTR_s00031p00059420 PE=3 SV=1	sp|Q9ZQG9|E1314_ARATH Glucan endo-1,3-beta-glucosidase 14 OS=Arabidopsis thaliana OX=3702 GN=At2g27500 PE=2 SV=2
Gb_00762	tr|W1NJY3|W1NJY3_AMBTC DUF155 domain-containing protein OS=Amborella trichopoda OX=13333 GN=AMTR_s00023p00247850 PE=4 SV=1	*
Gb_00763	tr|B8B9Q3|B8B9Q3_ORYSI DUF659 domain-containing protein OS=Oryza sativa subsp. indica OX=39946 GN=OsI_28770 PE=4 SV=1	*
Gb_00764	tr|A0A2S3H5C1|A0A2S3H5C1_9POAL DUF155 domain-containing protein OS=Panicum hallii OX=206008 GN=PAHAL_2G500500 PE=4 SV=1	sp|Q03441|RMD1_YEAST Sporulation protein RMD1 OS=Saccharomyces cerevisiae (strain ATCC 204508 / S288c) OX=559292 GN=RMD1 PE=1 SV=1
Gb_00765	tr|W1NJY3|W1NJY3_AMBTC DUF155 domain-containing protein OS=Amborella trichopoda OX=13333 GN=AMTR_s00023p00247850 PE=4 SV=1	*
Gb_00766	tr|A0A1J7FN53|A0A1J7FN53_LUPAN Uncharacterized protein OS=Lupinus angustifolius OX=3871 GN=TanjilG_23235 PE=4 SV=1	sp|P47927|AP2_ARATH Floral homeotic protein APETALA 2 OS=Arabidopsis thaliana OX=3702 GN=AP2 PE=1 SV=1
Gb_00767	tr|D7SSE8|D7SSE8_VITVI Ferredoxin OS=Vitis vinifera OX=29760 GN=VIT_13s0147g00110 PE=3 SV=1	sp|P27788|FER3_MAIZE Ferredoxin-3, chloroplastic OS=Zea mays OX=4577 GN=FDX3 PE=1 SV=1
Gb_00768	*	*
Gb_00769	tr|W1PV19|W1PV19_AMBTC Ubiquitin carboxyl-terminal hydrolase OS=Amborella trichopoda OX=13333 GN=AMTR_s00020p00234520 PE=3 SV=1	sp|O22207|UBP5_ARATH Ubiquitin carboxyl-terminal hydrolase 5 OS=Arabidopsis thaliana OX=3702 GN=UBP5 PE=1 SV=2
Gb_00770	tr|A0A2R6XM21|A0A2R6XM21_MARPO LsmAD domain-containing protein OS=Marchantia polymorpha OX=3197 GN=MARPO_0009s0229 PE=4 SV=1	sp|Q94AM9|CID4_ARATH Polyadenylate-binding protein-interacting protein 4 OS=Arabidopsis thaliana OX=3702 GN=CID4 PE=2 SV=1
Gb_00771	*	*
Gb_00772	*	*
Gb_00773	*	*
Gb_00774	*	*
Gb_00775	*	*
Gb_00776	tr|F6GSV6|F6GSV6_VITVI DYW_deaminase domain-containing protein OS=Vitis vinifera OX=29760 GN=VIT_17s0000g01430 PE=4 SV=1	sp|Q9FK33|PP427_ARATH Pentatricopeptide repeat-containing protein At5g50390, chloroplastic OS=Arabidopsis thaliana OX=3702 GN=PCMP-H58 PE=2 SV=1
Gb_00777	tr|A0A251TCA0|A0A251TCA0_HELAN Putative copia protein OS=Helianthus annuus OX=4232 GN=COPIA PE=4 SV=1	sp|P10978|POLX_TOBAC Retrovirus-related Pol polyprotein from transposon TNT 1-94 OS=Nicotiana tabacum OX=4097 PE=2 SV=1
Gb_00778	tr|F6HU84|F6HU84_VITVI PHD domain-containing protein OS=Vitis vinifera OX=29760 GN=VIT_02s0025g02750 PE=4 SV=1	sp|Q9ZUA9|Y2181_ARATH PHD finger protein At2g01810 OS=Arabidopsis thaliana OX=3702 GN=At2g01810 PE=3 SV=1
Gb_00779	tr|I1I3P2|I1I3P2_BRADI CCHC-type domain-containing protein OS=Brachypodium distachyon OX=15368 GN=BRADI_3g23363v3 PE=4 SV=1	*
Gb_00780	tr|K4AIQ6|K4AIQ6_SETIT Protein kinase domain-containing protein OS=Setaria italica OX=4555 GN=101765135 PE=4 SV=1	sp|P93194|RPK1_IPONI Receptor-like protein kinase OS=Ipomoea nil OX=35883 GN=INRPK1 PE=2 SV=2
Gb_00781	tr|A0A2C9V1N1|A0A2C9V1N1_MANES Uncharacterized protein OS=Manihot esculenta OX=3983 GN=MANES_11G162000 PE=3 SV=1	sp|Q9ZQG9|E1314_ARATH Glucan endo-1,3-beta-glucosidase 14 OS=Arabidopsis thaliana OX=3702 GN=At2g27500 PE=2 SV=2
Gb_00782	tr|W1PV19|W1PV19_AMBTC Ubiquitin carboxyl-terminal hydrolase OS=Amborella trichopoda OX=13333 GN=AMTR_s00020p00234520 PE=3 SV=1	sp|Q9ZSB5|UBP10_ARATH Ubiquitin carboxyl-terminal hydrolase 10 OS=Arabidopsis thaliana OX=3702 GN=UBP10 PE=2 SV=2
Gb_00783	tr|A0A2R6XSE3|A0A2R6XSE3_MARPO Uncharacterized protein OS=Marchantia polymorpha OX=3197 GN=MARPO_0004s0252 PE=3 SV=1	sp|Q9ZSB5|UBP10_ARATH Ubiquitin carboxyl-terminal hydrolase 10 OS=Arabidopsis thaliana OX=3702 GN=UBP10 PE=2 SV=2
Gb_00784	tr|M0TUJ7|M0TUJ7_MUSAM Uncharacterized protein OS=Musa acuminata subsp. malaccensis OX=214687 GN=103995985 PE=4 SV=1	sp|Q9SRR1|FBL12_ARATH F-box/LRR-repeat protein 12 OS=Arabidopsis thaliana OX=3702 GN=FBL12 PE=2 SV=1
Gb_00785	tr|A0A1R3HSA8|A0A1R3HSA8_COCAP TPX2 protein family OS=Corchorus capsularis OX=210143 GN=CCACVL1_17370 PE=4 SV=1	sp|F4I2H7|TPX2_ARATH Protein TPX2 OS=Arabidopsis thaliana OX=3702 GN=TPX2 PE=1 SV=1
Gb_00786	tr|M0U275|M0U275_MUSAM Uncharacterized protein OS=Musa acuminata subsp. malaccensis OX=214687 PE=4 SV=1	*
Gb_00787	tr|A0A2R6RND6|A0A2R6RND6_ACTCH Rhamnogalacturonate lyase OS=Actinidia chinensis var. chinensis OX=1590841 GN=CEY00_Acc04841 PE=4 SV=1	sp|Q8RJP2|RHIE_DICD3 Rhamnogalacturonate lyase OS=Dickeya dadantii (strain 3937) OX=198628 GN=rhiE PE=1 SV=1
Gb_00788	*	*
Gb_00789	tr|F6HGK9|F6HGK9_VITVI Uncharacterized protein OS=Vitis vinifera OX=29760 GN=VIT_11s0016g03110 PE=4 SV=1	sp|Q9SP35|TI172_ARATH Mitochondrial import inner membrane translocase subunit TIM17-2 OS=Arabidopsis thaliana OX=3702 GN=TIM17-2 PE=1 SV=2
Gb_00790	tr|W1NZS6|W1NZS6_AMBTC Actin-related protein 2/3 complex subunit 5 OS=Amborella trichopoda OX=13333 GN=AMTR_s00111p00078350 PE=3 SV=1	sp|Q9M117|ARC5A_ARATH Actin-related protein 2/3 complex subunit 5A OS=Arabidopsis thaliana OX=3702 GN=ARPC5A PE=1 SV=2
Gb_00791	*	*
Gb_00792	tr|A0A2R6WYP7|A0A2R6WYP7_MARPO Uncharacterized protein OS=Marchantia polymorpha OX=3197 GN=MARPO_0048s0091 PE=4 SV=1	sp|Q08752|PPID_HUMAN Peptidyl-prolyl cis-trans isomerase D OS=Homo sapiens OX=9606 GN=PPID PE=1 SV=3
Gb_00793	tr|A0A1R3HYF0|A0A1R3HYF0_COCAP Malate dehydrogenase OS=Corchorus capsularis OX=210143 GN=CCACVL1_16220 PE=3 SV=1	sp|P19446|MDHG_CITLA Malate dehydrogenase, glyoxysomal OS=Citrullus lanatus OX=3654 PE=1 SV=1
Gb_00794	tr|A0A2S3I844|A0A2S3I844_9POAL Uncharacterized protein OS=Panicum hallii OX=206008 GN=PAHAL_7G205900 PE=4 SV=1	sp|Q93ZV7|LA1_ARATH La protein 1 OS=Arabidopsis thaliana OX=3702 GN=LA1 PE=1 SV=1
Gb_00795	*	*
Gb_00796	tr|W1NSD9|W1NSD9_AMBTC Uncharacterized protein OS=Amborella trichopoda OX=13333 GN=AMTR_s00109p00056900 PE=4 SV=1	sp|Q93ZV7|LA1_ARATH La protein 1 OS=Arabidopsis thaliana OX=3702 GN=LA1 PE=1 SV=1
Gb_00797	tr|A0A0A0LRS0|A0A0A0LRS0_CUCSA Uncharacterized protein OS=Cucumis sativus OX=3659 GN=Csa_1G001490 PE=4 SV=1	sp|Q8H965|NPC6_ARATH Non-specific phospholipase C6 OS=Arabidopsis thaliana OX=3702 GN=NPC6 PE=2 SV=1
Gb_00798	tr|A0A1R3HYF0|A0A1R3HYF0_COCAP Malate dehydrogenase OS=Corchorus capsularis OX=210143 GN=CCACVL1_16220 PE=3 SV=1	sp|P19446|MDHG_CITLA Malate dehydrogenase, glyoxysomal OS=Citrullus lanatus OX=3654 PE=1 SV=1
Gb_00799	tr|W1NSD9|W1NSD9_AMBTC Uncharacterized protein OS=Amborella trichopoda OX=13333 GN=AMTR_s00109p00056900 PE=4 SV=1	sp|Q93ZV7|LA1_ARATH La protein 1 OS=Arabidopsis thaliana OX=3702 GN=LA1 PE=1 SV=1
Gb_00800	tr|W1NI73|W1NI73_AMBTC X8 domain-containing protein OS=Amborella trichopoda OX=13333 GN=AMTR_s00009p00263650 PE=3 SV=1	sp|Q94G86|ALL9_OLEEU Glucan endo-1,3-beta-D-glucosidase OS=Olea europaea OX=4146 GN=OLE9 PE=1 SV=1
Gb_00801	tr|A0A0A0LRS0|A0A0A0LRS0_CUCSA Uncharacterized protein OS=Cucumis sativus OX=3659 GN=Csa_1G001490 PE=4 SV=1	sp|Q8H965|NPC6_ARATH Non-specific phospholipase C6 OS=Arabidopsis thaliana OX=3702 GN=NPC6 PE=2 SV=1
Gb_00802	tr|W1PND9|W1PND9_AMBTC LEA_2 domain-containing protein OS=Amborella trichopoda OX=13333 GN=AMTR_s00017p00215910 PE=4 SV=1	*
Gb_00803	*	*
Gb_00804	*	*
Gb_00805	tr|A0A1R3IN53|A0A1R3IN53_COCAP Peptidase M18 OS=Corchorus capsularis OX=210143 GN=CCACVL1_11034 PE=3 SV=1	sp|B9RAJ0|DNPEP_RICCO Probable aspartyl aminopeptidase OS=Ricinus communis OX=3988 GN=RCOM_1506700 PE=2 SV=2
Gb_00806	*	*
Gb_00807	tr|A0A314KGX5|A0A314KGX5_NICAT Protein hothead OS=Nicotiana attenuata OX=49451 GN=HTH_3 PE=3 SV=1	sp|Q9S746|HTH_ARATH Protein HOTHEAD OS=Arabidopsis thaliana OX=3702 GN=HTH PE=1 SV=1
Gb_00808	tr|D8T6G3|D8T6G3_SELML GMC_OxRdtase_N domain-containing protein OS=Selaginella moellendorffii OX=88036 GN=SELMODRAFT_429523 PE=4 SV=1	sp|Q9SSM2|MDLL_ARATH (R)-mandelonitrile lyase-like OS=Arabidopsis thaliana OX=3702 GN=At1g73050 PE=2 SV=1
Gb_00809	tr|D7MVC8|D7MVC8_ARALL Short-chain dehydrogenase/reductase family protein OS=Arabidopsis lyrata subsp. lyrata OX=81972 GN=ARALYDRAFT_497078 PE=4 SV=1	sp|Q08632|SDR1_PICAB Short-chain type dehydrogenase/reductase OS=Picea abies OX=3329 PE=2 SV=1
Gb_00810	tr|M0SVB0|M0SVB0_MUSAM GMC_OxRdtase_N domain-containing protein OS=Musa acuminata subsp. malaccensis OX=214687 PE=4 SV=1	sp|Q9SSM2|MDLL_ARATH (R)-mandelonitrile lyase-like OS=Arabidopsis thaliana OX=3702 GN=At1g73050 PE=2 SV=1
Gb_00811	*	*
Gb_00812	tr|M0SVB0|M0SVB0_MUSAM GMC_OxRdtase_N domain-containing protein OS=Musa acuminata subsp. malaccensis OX=214687 PE=4 SV=1	sp|Q9S746|HTH_ARATH Protein HOTHEAD OS=Arabidopsis thaliana OX=3702 GN=HTH PE=1 SV=1
Gb_00813	tr|A0A2R6RSN8|A0A2R6RSN8_ACTCH BAHD acyltransferase OS=Actinidia chinensis var. chinensis OX=1590841 GN=CEY00_Acc03434 PE=4 SV=1	sp|Q9FF86|DCR_ARATH BAHD acyltransferase DCR OS=Arabidopsis thaliana OX=3702 GN=DCR PE=2 SV=1
Gb_00814	tr|A0A2R6QHG9|A0A2R6QHG9_ACTCH Integrase OS=Actinidia chinensis var. chinensis OX=1590841 GN=CEY00_Acc18427 PE=4 SV=1	sp|Q99315|YG31B_YEAST Transposon Ty3-G Gag-Pol polyprotein OS=Saccharomyces cerevisiae (strain ATCC 204508 / S288c) OX=559292 GN=TY3B-G PE=1 SV=3
Gb_00815	tr|D8RE91|D8RE91_SELML Uncharacterized protein OS=Selaginella moellendorffii OX=88036 GN=SELMODRAFT_91859 PE=4 SV=1	sp|Q6GQT0|CC14A_MOUSE Dual specificity protein phosphatase CDC14A OS=Mus musculus OX=10090 GN=Cdc14a PE=1 SV=2
Gb_00816	tr|U5DGJ5|U5DGJ5_AMBTC Uncharacterized protein OS=Amborella trichopoda OX=13333 GN=AMTR_s00062p00059690 PE=4 SV=1	sp|Q0VC13|ADAL_BOVIN Adenosine deaminase-like protein OS=Bos taurus OX=9913 GN=ADAL PE=2 SV=1
Gb_00817	*	*
Gb_00818	tr|A0A2C9W0K7|A0A2C9W0K7_MANES Uncharacterized protein OS=Manihot esculenta OX=3983 GN=MANES_04G077300 PE=4 SV=1	sp|Q8LPJ4|AB2E_ARATH ABC transporter E family member 2 OS=Arabidopsis thaliana OX=3702 GN=ABCE2 PE=2 SV=1
Gb_00819	*	*
Gb_00820	tr|A0A0E0IJZ1|A0A0E0IJZ1_ORYNI FLZ-type domain-containing protein OS=Oryza nivara OX=4536 PE=4 SV=1	sp|Q9FGQ9|FLZ1_ARATH FCS-Like Zinc finger 1 OS=Arabidopsis thaliana OX=3702 GN=FLZ1 PE=1 SV=1
Gb_00821	tr|U5D1M9|U5D1M9_AMBTC Uncharacterized protein OS=Amborella trichopoda OX=13333 GN=AMTR_s00182p00043350 PE=4 SV=1	*
Gb_00822	tr|A0A0D3DVB8|A0A0D3DVB8_BRAOL Uncharacterized protein OS=Brassica oleracea var. oleracea OX=109376 GN=106312396 PE=3 SV=1	*
Gb_00823	tr|A0A0D2TDB4|A0A0D2TDB4_GOSRA Fe2OG dioxygenase domain-containing protein OS=Gossypium raimondii OX=29730 GN=B456_007G113700 PE=3 SV=1	sp|Q9ZSA8|DLO1_ARATH Protein DMR6-LIKE OXYGENASE 1 OS=Arabidopsis thaliana OX=3702 GN=DLO1 PE=1 SV=1
Gb_00824	tr|M5XPQ8|M5XPQ8_PRUPE TIR domain-containing protein OS=Prunus persica OX=3760 GN=PRUPE_ppa020435mg PE=4 SV=1	sp|Q9CAK1|RLM1B_ARATH Disease resistance protein RML1B OS=Arabidopsis thaliana OX=3702 GN=RLM1B PE=2 SV=1
Gb_00825	tr|A0A251S4Q4|A0A251S4Q4_HELAN Non-specific lipid-transfer protein OS=Helianthus annuus OX=4232 GN=NLTP2 PE=3 SV=1	sp|A0AT30|NLTP3_LENCU Non-specific lipid-transfer protein 3 OS=Lens culinaris OX=3864 PE=3 SV=1
Gb_00826	tr|A0A1R3H086|A0A1R3H086_COCAP Non-specific lipid-transfer protein OS=Corchorus capsularis OX=210143 GN=CCACVL1_22276 PE=3 SV=1	sp|Q43017|NLTP1_PRUDU Non-specific lipid-transfer protein 1 OS=Prunus dulcis OX=3755 PE=3 SV=1
Gb_00827	tr|A0A2C9V9I6|A0A2C9V9I6_MANES Ipi1_N domain-containing protein OS=Manihot esculenta OX=3983 GN=MANES_09G044700 PE=4 SV=1	sp|Q9NXF1|TEX10_HUMAN Testis-expressed protein 10 OS=Homo sapiens OX=9606 GN=TEX10 PE=1 SV=2
Gb_00828	*	*
Gb_00829	tr|A0A061FQU7|A0A061FQU7_THECC Uncharacterized protein OS=Theobroma cacao OX=3641 GN=TCM_035898 PE=4 SV=1	*
Gb_00830	tr|D8SSM4|D8SSM4_SELML LRRNT_2 domain-containing protein OS=Selaginella moellendorffii OX=88036 GN=SELMODRAFT_425291 PE=4 SV=1	sp|Q5MR23|9DC3_SOLPI Receptor-like protein 9DC3 OS=Solanum pimpinellifolium OX=4084 GN=9DC3 PE=3 SV=1
Gb_00831	*	*
Gb_00832	tr|D7SMI3|D7SMI3_VITVI PALP domain-containing protein OS=Vitis vinifera OX=29760 GN=VIT_14s0083g00460 PE=3 SV=1	sp|Q8Q001|TRPB2_METMA Tryptophan synthase beta chain 2 OS=Methanosarcina mazei (strain ATCC BAA-159 / DSM 3647 / Goe1 / Go1 / JCM 11833 / OCM 88) OX=192952 GN=trpB2 PE=3 SV=1
Gb_00833	*	*
Gb_00834	*	*
Gb_00835	tr|A0A2R6X2K0|A0A2R6X2K0_MARPO Uncharacterized protein OS=Marchantia polymorpha OX=3197 GN=MARPO_0041s0146 PE=4 SV=1	*
Gb_00836	tr|M5XCL4|M5XCL4_PRUPE Uncharacterized protein OS=Prunus persica OX=3760 GN=PRUPE_1G452500 PE=4 SV=1	sp|O81062|SIP_ARATH Signal peptide peptidase OS=Arabidopsis thaliana OX=3702 GN=SPP PE=2 SV=1
Gb_00837	tr|A0A0L9TAH8|A0A0L9TAH8_PHAAN Reverse transcriptase Ty1/copia-type domain-containing protein OS=Phaseolus angularis OX=3914 GN=LR48_Vigan437s000300 PE=4 SV=1	sp|Q94HW2|POLR1_ARATH Retrovirus-related Pol polyprotein from transposon RE1 OS=Arabidopsis thaliana OX=3702 GN=RE1 PE=2 SV=1
Gb_00838	*	*
Gb_00839	tr|W1PRH3|W1PRH3_AMBTC J domain-containing protein OS=Amborella trichopoda OX=13333 GN=AMTR_s00013p00055400 PE=4 SV=1	sp|Q28I38|DJB14_XENTR DnaJ homolog subfamily B member 14 OS=Xenopus tropicalis OX=8364 GN=dnajb14 PE=2 SV=1
Gb_00840	tr|D7T153|D7T153_VITVI Uncharacterized protein OS=Vitis vinifera OX=29760 GN=VIT_06s0009g03520 PE=4 SV=1	sp|O81062|SIP_ARATH Signal peptide peptidase OS=Arabidopsis thaliana OX=3702 GN=SPP PE=2 SV=1
Gb_00841	tr|A0A2R6WCS1|A0A2R6WCS1_MARPO Uncharacterized protein OS=Marchantia polymorpha OX=3197 GN=MARPO_0108s0004 PE=4 SV=1	sp|Q8TCT9|HM13_HUMAN Minor histocompatibility antigen H13 OS=Homo sapiens OX=9606 GN=HM13 PE=1 SV=1
Gb_00842	tr|A0A0D3CX13|A0A0D3CX13_BRAOL TIR domain-containing protein OS=Brassica oleracea var. oleracea OX=109376 PE=4 SV=1	*
Gb_00843	*	*
Gb_00844	tr|W1NJL6|W1NJL6_AMBTC Rab-GAP TBC domain-containing protein OS=Amborella trichopoda OX=13333 GN=AMTR_s00023p00210990 PE=4 SV=1	sp|Q0IIM8|TBC8B_HUMAN TBC1 domain family member 8B OS=Homo sapiens OX=9606 GN=TBC1D8B PE=1 SV=2
Gb_00845	tr|B9MX87|B9MX87_POPTR DUF1990 domain-containing protein OS=Populus trichocarpa OX=3694 GN=POPTR_005G105500 PE=4 SV=1	sp|Q8GXB1|U548_ARATH UPF0548 protein At2g17695 OS=Arabidopsis thaliana OX=3702 GN=At2g17695 PE=2 SV=1
Gb_00846	tr|F6I5C3|F6I5C3_VITVI DYW_deaminase domain-containing protein OS=Vitis vinifera OX=29760 GN=VIT_15s0024g01510 PE=4 SV=1	sp|Q0WN60|PPR48_ARATH Pentatricopeptide repeat-containing protein At1g18485 OS=Arabidopsis thaliana OX=3702 GN=PCMP-H8 PE=2 SV=2
Gb_00847	*	*
Gb_00848	*	*
Gb_00849	tr|A0A1J6J4X0|A0A1J6J4X0_NICAT Pentatricopeptide repeat-containing protein, mitochondrial OS=Nicotiana attenuata OX=49451 GN=PCMP-H65 PE=4 SV=1	sp|Q9SY02|PP301_ARATH Pentatricopeptide repeat-containing protein At4g02750 OS=Arabidopsis thaliana OX=3702 GN=PCMP-H24 PE=3 SV=1
Gb_00850	*	*
Gb_00851	tr|M5W6D2|M5W6D2_PRUPE DYW_deaminase domain-containing protein OS=Prunus persica OX=3760 GN=PRUPE_7G139900 PE=4 SV=1	sp|Q9SY02|PP301_ARATH Pentatricopeptide repeat-containing protein At4g02750 OS=Arabidopsis thaliana OX=3702 GN=PCMP-H24 PE=3 SV=1
Gb_00852	tr|A0A2C9WMD4|A0A2C9WMD4_MANES DYW_deaminase domain-containing protein OS=Manihot esculenta OX=3983 GN=MANES_01G195900 PE=4 SV=1	sp|Q9SIT7|PP151_ARATH Pentatricopeptide repeat-containing protein At2g13600 OS=Arabidopsis thaliana OX=3702 GN=PCMP-E76 PE=3 SV=1
Gb_00853	tr|W1NN29|W1NN29_AMBTC Protein kinase domain-containing protein OS=Amborella trichopoda OX=13333 GN=AMTR_s00202p00019370 PE=4 SV=1	sp|Q9LV48|PERK1_ARATH Proline-rich receptor-like protein kinase PERK1 OS=Arabidopsis thaliana OX=3702 GN=PERK1 PE=1 SV=1
Gb_00854	tr|A0A1R3GCF2|A0A1R3GCF2_COCAP DUF1990 domain-containing protein OS=Corchorus capsularis OX=210143 GN=CCACVL1_27046 PE=4 SV=1	sp|Q8GXB1|U548_ARATH UPF0548 protein At2g17695 OS=Arabidopsis thaliana OX=3702 GN=At2g17695 PE=2 SV=1
Gb_00855	tr|A0A2R6W6P1|A0A2R6W6P1_MARPO Protein kinase domain-containing protein OS=Marchantia polymorpha OX=3197 GN=MARPO_0140s0042 PE=4 SV=1	sp|Q9LS95|PERK6_ARATH Putative proline-rich receptor-like protein kinase PERK6 OS=Arabidopsis thaliana OX=3702 GN=PERK6 PE=2 SV=2
Gb_00856	tr|A0A1R3GNR0|A0A1R3GNR0_COCAP Integrase, catalytic core OS=Corchorus capsularis OX=210143 GN=CCACVL1_24660 PE=4 SV=1	sp|Q9UR07|TF211_SCHPO Transposon Tf2-11 polyprotein OS=Schizosaccharomyces pombe (strain 972 / ATCC 24843) OX=284812 GN=Tf2-11 PE=3 SV=1
Gb_00857	tr|W1PUM8|W1PUM8_AMBTC RRM domain-containing protein OS=Amborella trichopoda OX=13333 GN=AMTR_s00022p00143970 PE=4 SV=1	sp|Q9M1S3|ARP1_ARATH Probable RNA-binding protein ARP1 OS=Arabidopsis thaliana OX=3702 GN=ARP1 PE=2 SV=1
Gb_00858	tr|W1P303|W1P303_AMBTC Protein translocase subunit SecA OS=Amborella trichopoda OX=13333 GN=AMTR_s00045p00116920 PE=3 SV=1	sp|Q36795|SECA_SPIOL Protein translocase subunit SecA, chloroplastic OS=Spinacia oleracea OX=3562 GN=secA PE=1 SV=1
Gb_00859	tr|U5D6H0|U5D6H0_AMBTC Peroxidase OS=Amborella trichopoda OX=13333 GN=AMTR_s00046p00166530 PE=3 SV=1	sp|O23237|PER49_ARATH Peroxidase 49 OS=Arabidopsis thaliana OX=3702 GN=PER49 PE=2 SV=2
Gb_00860	*	*
Gb_00861	*	*
Gb_00862	tr|A0A2R6QLE9|A0A2R6QLE9_ACTCH Pentatricopeptide repeat-containing protein OS=Actinidia chinensis var. chinensis OX=1590841 GN=CEY00_Acc17313 PE=4 SV=1	sp|Q9SVP7|PP307_ARATH Pentatricopeptide repeat-containing protein At4g13650 OS=Arabidopsis thaliana OX=3702 GN=PCMP-H42 PE=2 SV=2
Gb_00863	tr|U5CXH7|U5CXH7_AMBTC Uncharacterized protein OS=Amborella trichopoda OX=13333 GN=AMTR_s00046p00168380 PE=4 SV=1	sp|B8BCZ8|FCA_ORYSI Flowering time control protein FCA OS=Oryza sativa subsp. indica OX=39946 GN=FCA PE=3 SV=2
Gb_00864	tr|W1PJF6|W1PJF6_AMBTC Uncharacterized protein OS=Amborella trichopoda OX=13333 GN=AMTR_s00169p00034570 PE=4 SV=1	*
Gb_00865	tr|W1NUP3|W1NUP3_AMBTC Peptidase A1 domain-containing protein OS=Amborella trichopoda OX=13333 GN=AMTR_s00002p00258350 PE=3 SV=1	sp|Q9S9K4|ASPL2_ARATH Aspartic proteinase-like protein 2 OS=Arabidopsis thaliana OX=3702 GN=At1g65240 PE=3 SV=2
Gb_00866	*	*
Gb_00867	tr|F6I5V4|F6I5V4_VITVI DYW_deaminase domain-containing protein OS=Vitis vinifera OX=29760 GN=VIT_13s0074g00410 PE=4 SV=1	sp|Q9SY02|PP301_ARATH Pentatricopeptide repeat-containing protein At4g02750 OS=Arabidopsis thaliana OX=3702 GN=PCMP-H24 PE=3 SV=1
Gb_00868	tr|A0A0L9TRH6|A0A0L9TRH6_PHAAN Uncharacterized protein OS=Phaseolus angularis OX=3914 GN=LR48_Vigan01g257300 PE=4 SV=1	sp|Q9SK27|ENL1_ARATH Early nodulin-like protein 1 OS=Arabidopsis thaliana OX=3702 GN=At2g25060 PE=2 SV=2
Gb_00869	tr|D7U301|D7U301_VITVI Uncharacterized protein OS=Vitis vinifera OX=29760 GN=VIT_07s0005g03390 PE=4 SV=1	*
Gb_00870	tr|U5DC69|U5DC69_AMBTC Aa_trans domain-containing protein OS=Amborella trichopoda OX=13333 GN=AMTR_s00066p00056580 PE=4 SV=1	sp|Q9LFE3|AVT1H_ARATH Amino acid transporter AVT1H OS=Arabidopsis thaliana OX=3702 GN=AVT1H PE=3 SV=1
Gb_00871	tr|M0T4T7|M0T4T7_MUSAM Aa_trans domain-containing protein OS=Musa acuminata subsp. malaccensis OX=214687 GN=103987162 PE=4 SV=1	sp|Q9LFE3|AVT1H_ARATH Amino acid transporter AVT1H OS=Arabidopsis thaliana OX=3702 GN=AVT1H PE=3 SV=1
Gb_00872	tr|A0A0L9TRH6|A0A0L9TRH6_PHAAN Uncharacterized protein OS=Phaseolus angularis OX=3914 GN=LR48_Vigan01g257300 PE=4 SV=1	sp|Q9SK27|ENL1_ARATH Early nodulin-like protein 1 OS=Arabidopsis thaliana OX=3702 GN=At2g25060 PE=2 SV=2
Gb_00873	tr|A0A251VIU2|A0A251VIU2_HELAN Putative transmembrane amino acid transporter family protein OS=Helianthus annuus OX=4232 GN=HannXRQ_Chr02g0058141 PE=4 SV=1	sp|Q9LFE3|AVT1H_ARATH Amino acid transporter AVT1H OS=Arabidopsis thaliana OX=3702 GN=AVT1H PE=3 SV=1
Gb_00874	tr|A0A251VIU2|A0A251VIU2_HELAN Putative transmembrane amino acid transporter family protein OS=Helianthus annuus OX=4232 GN=HannXRQ_Chr02g0058141 PE=4 SV=1	sp|Q9LFE3|AVT1H_ARATH Amino acid transporter AVT1H OS=Arabidopsis thaliana OX=3702 GN=AVT1H PE=3 SV=1
Gb_00875	tr|M0U7U5|M0U7U5_MUSAM Uncharacterized protein OS=Musa acuminata subsp. malaccensis OX=214687 PE=4 SV=1	sp|Q84VG7|FES1_ARATH Protein FRIGIDA-ESSENTIAL 1 OS=Arabidopsis thaliana OX=3702 GN=FES1 PE=1 SV=2
Gb_00876	tr|A0A1J7IP08|A0A1J7IP08_LUPAN Carboxypeptidase OS=Lupinus angustifolius OX=3871 GN=TanjilG_19891 PE=3 SV=1	sp|Q9FH05|SCP42_ARATH Serine carboxypeptidase-like 42 OS=Arabidopsis thaliana OX=3702 GN=SCPL42 PE=2 SV=1
Gb_00877	tr|B9HH85|B9HH85_POPTR Uncharacterized protein OS=Populus trichocarpa OX=3694 GN=POPTR_007G047700 PE=4 SV=1	*
Gb_00878	*	*
Gb_00879	tr|A0A2R6REJ3|A0A2R6REJ3_ACTCH F-box only protein OS=Actinidia chinensis var. chinensis OX=1590841 GN=CEY00_Acc08265 PE=4 SV=1	sp|Q9FGY4|FB341_ARATH F-box protein At5g49610 OS=Arabidopsis thaliana OX=3702 GN=At5g49610 PE=1 SV=1
Gb_00880	tr|D7MPC5|D7MPC5_ARALL F-box family protein OS=Arabidopsis lyrata subsp. lyrata OX=81972 GN=ARALYDRAFT_917949 PE=4 SV=1	sp|Q9FGY4|FB341_ARATH F-box protein At5g49610 OS=Arabidopsis thaliana OX=3702 GN=At5g49610 PE=1 SV=1
Gb_00881	tr|D7MPC5|D7MPC5_ARALL F-box family protein OS=Arabidopsis lyrata subsp. lyrata OX=81972 GN=ARALYDRAFT_917949 PE=4 SV=1	sp|Q9FGY4|FB341_ARATH F-box protein At5g49610 OS=Arabidopsis thaliana OX=3702 GN=At5g49610 PE=1 SV=1
Gb_00882	tr|D7MPC5|D7MPC5_ARALL F-box family protein OS=Arabidopsis lyrata subsp. lyrata OX=81972 GN=ARALYDRAFT_917949 PE=4 SV=1	sp|Q9FGY4|FB341_ARATH F-box protein At5g49610 OS=Arabidopsis thaliana OX=3702 GN=At5g49610 PE=1 SV=1
Gb_00883	tr|A0A1Y3C085|A0A1Y3C085_HELAN Photosystem II reaction center protein K OS=Helianthus annuus OX=4232 GN=psbK PE=3 SV=1	sp|Q6YXN4|PSBK_PHYPA Photosystem II reaction center protein K OS=Physcomitrella patens subsp. patens OX=3218 GN=psbK PE=3 SV=1
Gb_00884	tr|W1P0M3|W1P0M3_AMBTC Uncharacterized protein OS=Amborella trichopoda OX=13333 GN=AMTR_s00003p00254020 PE=4 SV=1	sp|Q754F0|SYM1_ASHGO Protein SYM1 OS=Ashbya gossypii (strain ATCC 10895 / CBS 109.51 / FGSC 9923 / NRRL Y-1056) OX=284811 GN=SYM1 PE=3 SV=1
Gb_00885	*	*
Gb_00886	tr|A8IC72|A8IC72_CHLRE Predicted protein OS=Chlamydomonas reinhardtii OX=3055 GN=CHLRE_10g425300v5 PE=4 SV=1	sp|P49093|ASNS2_LOTJA Asparagine synthetase [glutamine-hydrolyzing] 2 OS=Lotus japonicus OX=34305 GN=AS2 PE=2 SV=2
Gb_00887	tr|W1PMU3|W1PMU3_AMBTC SANT domain-containing protein OS=Amborella trichopoda OX=13333 GN=AMTR_s00029p00021500 PE=4 SV=1	sp|Q9FNN6|SRM1_ARATH Transcription factor SRM1 OS=Arabidopsis thaliana OX=3702 GN=SRM1 PE=1 SV=1
Gb_00888	tr|W1PQ83|W1PQ83_AMBTC GRAM domain-containing protein OS=Amborella trichopoda OX=13333 GN=AMTR_s00029p00022710 PE=4 SV=1	sp|Q9LYV6|GEML5_ARATH GEM-like protein 5 OS=Arabidopsis thaliana OX=3702 GN=At5g13200 PE=1 SV=1
Gb_00889	tr|D7M579|D7M579_ARALL GRAM domain-containing protein OS=Arabidopsis lyrata subsp. lyrata OX=81972 GN=ARALYDRAFT_909273 PE=4 SV=1	sp|Q9LYV6|GEML5_ARATH GEM-like protein 5 OS=Arabidopsis thaliana OX=3702 GN=At5g13200 PE=1 SV=1
Gb_00890	tr|W1PQ83|W1PQ83_AMBTC GRAM domain-containing protein OS=Amborella trichopoda OX=13333 GN=AMTR_s00029p00022710 PE=4 SV=1	sp|Q9LYV6|GEML5_ARATH GEM-like protein 5 OS=Arabidopsis thaliana OX=3702 GN=At5g13200 PE=1 SV=1
Gb_00891	tr|A0A2R6REJ3|A0A2R6REJ3_ACTCH F-box only protein OS=Actinidia chinensis var. chinensis OX=1590841 GN=CEY00_Acc08265 PE=4 SV=1	sp|Q9FGY4|FB341_ARATH F-box protein At5g49610 OS=Arabidopsis thaliana OX=3702 GN=At5g49610 PE=1 SV=1
Gb_00892	tr|D7MPC5|D7MPC5_ARALL F-box family protein OS=Arabidopsis lyrata subsp. lyrata OX=81972 GN=ARALYDRAFT_917949 PE=4 SV=1	sp|Q9FGY4|FB341_ARATH F-box protein At5g49610 OS=Arabidopsis thaliana OX=3702 GN=At5g49610 PE=1 SV=1
Gb_00893	tr|D7MPC5|D7MPC5_ARALL F-box family protein OS=Arabidopsis lyrata subsp. lyrata OX=81972 GN=ARALYDRAFT_917949 PE=4 SV=1	sp|Q9FGY4|FB341_ARATH F-box protein At5g49610 OS=Arabidopsis thaliana OX=3702 GN=At5g49610 PE=1 SV=1
Gb_00894	tr|A0A2R6PH48|A0A2R6PH48_ACTCH UDP-N-acetylmuramoyl-tripeptide--D-alanyl-D-alanine ligase OS=Actinidia chinensis var. chinensis OX=1590841 GN=CEY00_Acc28262 PE=3 SV=1	sp|O33804|MURF_STRTO UDP-N-acetylmuramoyl-tripeptide--D-alanyl-D-alanine ligase OS=Streptomyces toyocaensis OX=55952 GN=murF PE=3 SV=2
Gb_00895	*	*
Gb_00896	tr|U5D2X0|U5D2X0_AMBTC Uncharacterized protein OS=Amborella trichopoda OX=13333 GN=AMTR_s00057p00073380 PE=3 SV=1	sp|P38661|PDIA6_MEDSA Probable protein disulfide-isomerase A6 OS=Medicago sativa OX=3879 PE=2 SV=1
Gb_00897	tr|M0S022|M0S022_MUSAM Glutamine synthetase OS=Musa acuminata subsp. malaccensis OX=214687 GN=103985224 PE=3 SV=1	sp|P32289|GLNA_VIGAC Glutamine synthetase nodule isozyme OS=Vigna aconitifolia OX=3918 PE=2 SV=1
Gb_00898	tr|A0A2R6Q6T8|A0A2R6Q6T8_ACTCH Protein NRT1/ PTR FAMILY 4.3 like (Fragment) OS=Actinidia chinensis var. chinensis OX=1590841 GN=CEY00_Acc21360 PE=4 SV=1	sp|Q8VYE4|PTR12_ARATH Protein NRT1/ PTR FAMILY 4.5 OS=Arabidopsis thaliana OX=3702 GN=NPF4.5 PE=2 SV=1
Gb_00899	tr|W1PEZ9|W1PEZ9_AMBTC Uncharacterized protein OS=Amborella trichopoda OX=13333 GN=AMTR_s00016p00143640 PE=4 SV=1	sp|G3XKQ9|LAX2_ORYSJ Protein LAX PANICLE 2 OS=Oryza sativa subsp. japonica OX=39947 GN=LAX2 PE=1 SV=1
Gb_00900	*	*
Gb_00901	*	*
Gb_00902	*	*
Gb_00903	tr|A0A2R6XBZ7|A0A2R6XBZ7_MARPO Myosin motor domain-containing protein OS=Marchantia polymorpha OX=3197 GN=MARPO_0024s0124 PE=3 SV=1	sp|F4K0A6|MYO2_ARATH Myosin-2 OS=Arabidopsis thaliana OX=3702 GN=VIII-2 PE=2 SV=1
Gb_00904	tr|M5WND5|M5WND5_PRUPE RING-type domain-containing protein OS=Prunus persica OX=3760 GN=PRUPE_5G103600 PE=4 SV=1	sp|Q8LE94|RING3_ARATH E3 ubiquitin-protein ligase At3g02290 OS=Arabidopsis thaliana OX=3702 GN=At3g02290 PE=2 SV=1
Gb_00905	tr|W1PFJ2|W1PFJ2_AMBTC VID27 domain-containing protein OS=Amborella trichopoda OX=13333 GN=AMTR_s00058p00217340 PE=4 SV=1	sp|P40781|CYPR4_CYNCA Protein CYPRO4 OS=Cynara cardunculus OX=4265 GN=CYPRO4 PE=2 SV=1
Gb_00906	tr|D8RTR8|D8RTR8_SELML Longin domain-containing protein OS=Selaginella moellendorffii OX=88036 GN=SELMODRAFT_414731 PE=3 SV=1	sp|Q9SN26|PHL11_ARATH Phytolongin Phyl1.1 OS=Arabidopsis thaliana OX=3702 GN=PHYL1.1 PE=2 SV=1
Gb_00907	tr|W1NFZ1|W1NFZ1_AMBTC Tubulin alpha chain OS=Amborella trichopoda OX=13333 GN=AMTR_s00010p00254750 PE=3 SV=1	sp|P33629|TBA_PRUDU Tubulin alpha chain OS=Prunus dulcis OX=3755 GN=TUBA PE=2 SV=1
Gb_00908	tr|A0A2R6QHP6|A0A2R6QHP6_ACTCH Chitotriosidase-1 like OS=Actinidia chinensis var. chinensis OX=1590841 GN=CEY00_Acc18513 PE=3 SV=1	sp|O81862|CHIC_ARATH Class V chitinase OS=Arabidopsis thaliana OX=3702 GN=ChiC PE=1 SV=1
Gb_00909	tr|A0A165X093|A0A165X093_DAUCS Glyco_18 domain-containing protein OS=Daucus carota subsp. sativus OX=79200 GN=DCAR_014821 PE=3 SV=1	sp|O81862|CHIC_ARATH Class V chitinase OS=Arabidopsis thaliana OX=3702 GN=ChiC PE=1 SV=1
Gb_00910	tr|A0A2R6QHP6|A0A2R6QHP6_ACTCH Chitotriosidase-1 like OS=Actinidia chinensis var. chinensis OX=1590841 GN=CEY00_Acc18513 PE=3 SV=1	sp|O81862|CHIC_ARATH Class V chitinase OS=Arabidopsis thaliana OX=3702 GN=ChiC PE=1 SV=1
Gb_00911	tr|A0A2R6PQ23|A0A2R6PQ23_ACTCH Beta-galactosidase OS=Actinidia chinensis var. chinensis OX=1590841 GN=CEY00_Acc25938 PE=3 SV=1	sp|Q10NX8|BGAL6_ORYSJ Beta-galactosidase 6 OS=Oryza sativa subsp. japonica OX=39947 GN=Os03g0255100 PE=1 SV=2
Gb_00912	tr|W1PPM3|W1PPM3_AMBTC Uncharacterized protein OS=Amborella trichopoda OX=13333 GN=AMTR_s00029p00230400 PE=4 SV=1	sp|O04203|HSPR2_ARATH Nematode resistance protein-like HSPRO2 OS=Arabidopsis thaliana OX=3702 GN=HSPRO2 PE=1 SV=1
Gb_00913	tr|A0A314L2C2|A0A314L2C2_NICAT Cytochrome c1-1, heme protein, mitochondrial OS=Nicotiana attenuata OX=49451 GN=CYCL_1 PE=4 SV=1	sp|P25076|CY11_SOLTU Cytochrome c1-1, heme protein, mitochondrial OS=Solanum tuberosum OX=4113 GN=CYCL PE=2 SV=1
Gb_00914	tr|A0A2R6W3H9|A0A2R6W3H9_MARPO Thioredoxin domain-containing protein OS=Marchantia polymorpha OX=3197 GN=MARPO_0164s0015 PE=4 SV=1	sp|P07591|TRXM_SPIOL Thioredoxin M-type, chloroplastic OS=Spinacia oleracea OX=3562 PE=1 SV=2
Gb_00915	tr|U5DAQ6|U5DAQ6_AMBTC Uncharacterized protein OS=Amborella trichopoda OX=13333 GN=AMTR_s00062p00111000 PE=4 SV=1	*
Gb_00916	tr|W1PFE2|W1PFE2_AMBTC Uncharacterized protein OS=Amborella trichopoda OX=13333 GN=AMTR_s00006p00254430 PE=4 SV=1	sp|F4K657|BL1S2_ARATH Biogenesis of lysosome-related organelles complex 1 subunit 2 OS=Arabidopsis thaliana OX=3702 GN=BLOS2 PE=1 SV=1
Gb_00917	tr|A0A2R6XQP3|A0A2R6XQP3_MARPO 3D domain-containing protein OS=Marchantia polymorpha OX=3197 GN=MARPO_0005s0072 PE=4 SV=1	sp|O32108|YUIC_BACSU Uncharacterized protein YuiC OS=Bacillus subtilis (strain 168) OX=224308 GN=yuiC PE=1 SV=1
Gb_00918	*	*
Gb_00919	tr|A0A314KJ27|A0A314KJ27_NICAT Retrovirus-related pol polyprotein from transposon tnt 1-94 (Fragment) OS=Nicotiana attenuata OX=49451 GN=POLX_38 PE=4 SV=1	sp|Q9ZT94|POLR2_ARATH Retrovirus-related Pol polyprotein from transposon RE2 OS=Arabidopsis thaliana OX=3702 GN=RE2 PE=4 SV=1
Gb_00920	tr|V7C0B6|V7C0B6_PHAVU BED-type domain-containing protein OS=Phaseolus vulgaris OX=3885 GN=PHAVU_004G060200g PE=4 SV=1	*
Gb_00921	tr|M1V5J6|M1V5J6_CYAM1 Serine protease OS=Cyanidioschyzon merolae (strain 10D) OX=280699 GN=CYME_CML185C PE=4 SV=1	sp|P72780|HHOA_SYNY3 Putative serine protease HhoA OS=Synechocystis sp. (strain PCC 6803 / Kazusa) OX=1111708 GN=hhoA PE=1 SV=1
Gb_00922	tr|A0A2K1YVD1|A0A2K1YVD1_POPTR GMC_OxRdtase_N domain-containing protein OS=Populus trichocarpa OX=3694 GN=POPTR_010G168100 PE=4 SV=1	sp|Q9SSM2|MDLL_ARATH (R)-mandelonitrile lyase-like OS=Arabidopsis thaliana OX=3702 GN=At1g73050 PE=2 SV=1
Gb_00923	tr|F6H967|F6H967_VITVI TIR domain-containing protein OS=Vitis vinifera OX=29760 GN=VIT_12s0034g01350 PE=4 SV=1	sp|Q40392|TMVRN_NICGU TMV resistance protein N OS=Nicotiana glutinosa OX=35889 GN=N PE=1 SV=1
Gb_00924	tr|A0A2R6QHG9|A0A2R6QHG9_ACTCH Integrase OS=Actinidia chinensis var. chinensis OX=1590841 GN=CEY00_Acc18427 PE=4 SV=1	sp|P20825|POL2_DROME Retrovirus-related Pol polyprotein from transposon 297 OS=Drosophila melanogaster OX=7227 GN=pol PE=4 SV=1
Gb_00925	tr|K3Z554|K3Z554_SETIT Uncharacterized protein OS=Setaria italica OX=4555 GN=101784676 PE=4 SV=1	sp|Q6I587|CDPKF_ORYSJ Calcium-dependent protein kinase 15 OS=Oryza sativa subsp. japonica OX=39947 GN=CPK15 PE=2 SV=1
Gb_00926	tr|A0A061GUM0|A0A061GUM0_THECC Calcium-dependent protein kinase 17 OS=Theobroma cacao OX=3641 GN=TCM_040893 PE=4 SV=1	sp|Q9FMP5|CDPKH_ARATH Calcium-dependent protein kinase 17 OS=Arabidopsis thaliana OX=3702 GN=CPK17 PE=2 SV=1
Gb_00927	*	*
Gb_00928	tr|A0A2R6PT79|A0A2R6PT79_ACTCH DDRGK domain-containing protein OS=Actinidia chinensis var. chinensis OX=1590841 GN=CEY00_Acc26350 PE=4 SV=1	sp|Q8LH03|DDRGK_ORYSJ DDRGK domain-containing protein 1 OS=Oryza sativa subsp. japonica OX=39947 GN=Os07g0103200 PE=2 SV=1
Gb_00929	tr|A0A251R4Y8|A0A251R4Y8_PRUPE Sulfotransferase OS=Prunus persica OX=3760 GN=PRUPE_1G293200 PE=3 SV=1	sp|Q9ZPQ5|SOT13_ARATH Cytosolic sulfotransferase 13 OS=Arabidopsis thaliana OX=3702 GN=SOT13 PE=3 SV=1
Gb_00930	tr|F6HMB0|F6HMB0_VITVI DYW_deaminase domain-containing protein OS=Vitis vinifera OX=29760 GN=VIT_10s0003g01540 PE=4 SV=1	sp|Q9SN39|PP320_ARATH Pentatricopeptide repeat-containing protein DOT4, chloroplastic OS=Arabidopsis thaliana OX=3702 GN=DOT4 PE=2 SV=1
Gb_00931	tr|A0A2R6Q198|A0A2R6Q198_ACTCH Immune-associated nucleotide-binding protein OS=Actinidia chinensis var. chinensis OX=1590841 GN=CEY00_Acc24149 PE=4 SV=1	sp|F4HT21|IAN9_ARATH Immune-associated nucleotide-binding protein 9 OS=Arabidopsis thaliana OX=3702 GN=IAN9 PE=2 SV=1
Gb_00932	tr|A0A2R6Q198|A0A2R6Q198_ACTCH Immune-associated nucleotide-binding protein OS=Actinidia chinensis var. chinensis OX=1590841 GN=CEY00_Acc24149 PE=4 SV=1	sp|F4HT21|IAN9_ARATH Immune-associated nucleotide-binding protein 9 OS=Arabidopsis thaliana OX=3702 GN=IAN9 PE=2 SV=1
Gb_00933	tr|F6HIB0|F6HIB0_VITVI Uncharacterized protein OS=Vitis vinifera OX=29760 GN=VIT_12s0059g00530 PE=4 SV=1	sp|F4K3G5|EDM2_ARATH Protein ENHANCED DOWNY MILDEW 2 OS=Arabidopsis thaliana OX=3702 GN=EDM2 PE=1 SV=1
Gb_00934	sp|F4HT21|IAN9_ARATH Immune-associated nucleotide-binding protein 9 OS=Arabidopsis thaliana OX=3702 GN=IAN9 PE=2 SV=1	sp|F4HT21|IAN9_ARATH Immune-associated nucleotide-binding protein 9 OS=Arabidopsis thaliana OX=3702 GN=IAN9 PE=2 SV=1
Gb_00935	tr|A0A0L9TAH8|A0A0L9TAH8_PHAAN Reverse transcriptase Ty1/copia-type domain-containing protein OS=Phaseolus angularis OX=3914 GN=LR48_Vigan437s000300 PE=4 SV=1	sp|Q94HW2|POLR1_ARATH Retrovirus-related Pol polyprotein from transposon RE1 OS=Arabidopsis thaliana OX=3702 GN=RE1 PE=2 SV=1
Gb_00936	*	*
Gb_00937	tr|A0A1B4Z1K0|A0A1B4Z1K0_MARPO Non-phototropic hypocotyl 3-like protein OS=Marchantia polymorpha OX=3197 GN=NCH1 PE=2 SV=1	sp|Q9FKB6|Y5880_ARATH BTB/POZ domain-containing protein At5g48800 OS=Arabidopsis thaliana OX=3702 GN=At5g48800 PE=2 SV=1
Gb_00938	*	*
Gb_00939	tr|A0A2R6XJA2|A0A2R6XJA2_MARPO CULLIN_2 domain-containing protein OS=Marchantia polymorpha OX=3197 GN=MARPO_0012s0104 PE=3 SV=1	sp|Q5ZC88|CUL1_ORYSJ Cullin-1 OS=Oryza sativa subsp. japonica OX=39947 GN=CUL1 PE=1 SV=1
Gb_00940	*	*
Gb_00941	tr|A0A2C9WNH9|A0A2C9WNH9_MANES Uncharacterized protein OS=Manihot esculenta OX=3983 GN=MANES_01G188700 PE=4 SV=1	sp|Q9C9H9|PP114_ARATH Pentatricopeptide repeat-containing protein At1g71420 OS=Arabidopsis thaliana OX=3702 GN=PCMP-H70 PE=2 SV=1
Gb_00942	tr|A0A2R6WMY0|A0A2R6WMY0_MARPO Uncharacterized protein OS=Marchantia polymorpha OX=3197 GN=MARPO_0073s0066 PE=4 SV=1	*
Gb_00943	tr|A0A2R6WMY0|A0A2R6WMY0_MARPO Uncharacterized protein OS=Marchantia polymorpha OX=3197 GN=MARPO_0073s0066 PE=4 SV=1	*
Gb_00944	tr|A0A1B6PEV7|A0A1B6PEV7_SORBI PKS_ER domain-containing protein OS=Sorghum bicolor OX=4558 GN=SORBI_3007G009100 PE=4 SV=1	*
Gb_00945	tr|A0A0J8B1D3|A0A0J8B1D3_BETVU CCHC-type domain-containing protein (Fragment) OS=Beta vulgaris subsp. vulgaris OX=3555 GN=BVRB_028710 PE=4 SV=1	sp|P10978|POLX_TOBAC Retrovirus-related Pol polyprotein from transposon TNT 1-94 OS=Nicotiana tabacum OX=4097 PE=2 SV=1
Gb_00946	tr|U5DCM5|U5DCM5_AMBTC PKS_ER domain-containing protein OS=Amborella trichopoda OX=13333 GN=AMTR_s00071p00141230 PE=4 SV=1	sp|A4YGN0|SUCD_METS5 Succinate-semialdehyde dehydrogenase (acetylating) OS=Metallosphaera sedula (strain ATCC 51363 / DSM 5348 / JCM 9185 / NBRC 15509 / TH2) OX=399549 GN=Msed_1424 PE=1 SV=1
Gb_00947	tr|U5D4P1|U5D4P1_AMBTC Uncharacterized protein OS=Amborella trichopoda OX=13333 GN=AMTR_s00068p00204430 PE=4 SV=1	sp|F4JUU5|S2P_ARATH Membrane-bound transcription factor site-2 protease homolog OS=Arabidopsis thaliana OX=3702 GN=S2P PE=2 SV=2
Gb_00948	*	*
Gb_00949	tr|A0A061GZW3|A0A061GZW3_THECC Alkyl transferase OS=Theobroma cacao OX=3641 GN=TCM_041630 PE=3 SV=1	sp|Q56Y11|DDPS2_ARATH Dehydrodolichyl diphosphate synthase 2 OS=Arabidopsis thaliana OX=3702 GN=At5g58770 PE=2 SV=2
Gb_00950	tr|W1PQ02|W1PQ02_AMBTC Alkyl transferase OS=Amborella trichopoda OX=13333 GN=AMTR_s00029p00241990 PE=3 SV=1	sp|Q56Y11|DDPS2_ARATH Dehydrodolichyl diphosphate synthase 2 OS=Arabidopsis thaliana OX=3702 GN=At5g58770 PE=2 SV=2
Gb_00951	tr|D8RCL4|D8RCL4_SELML Uncharacterized protein MS5A-1 OS=Selaginella moellendorffii OX=88036 GN=MS5A-1 PE=4 SV=1	sp|Q8GXU5|SDI1_ARATH Protein SULFUR DEFICIENCY-INDUCED 1 OS=Arabidopsis thaliana OX=3702 GN=SDI1 PE=2 SV=1
Gb_00952	*	*
Gb_00953	*	*
Gb_00954	tr|U5D110|U5D110_AMBTC SIS domain-containing protein OS=Amborella trichopoda OX=13333 GN=AMTR_s00069p00072850 PE=4 SV=1	*
Gb_00955	tr|U5DC69|U5DC69_AMBTC Aa_trans domain-containing protein OS=Amborella trichopoda OX=13333 GN=AMTR_s00066p00056580 PE=4 SV=1	sp|Q9LFE3|AVT1H_ARATH Amino acid transporter AVT1H OS=Arabidopsis thaliana OX=3702 GN=AVT1H PE=3 SV=1
Gb_00956	*	*
Gb_00957	tr|M5WEM2|M5WEM2_PRUPE Uncharacterized protein OS=Prunus persica OX=3760 GN=PRUPE_5G068300 PE=4 SV=1	*
Gb_00958	tr|F6GU87|F6GU87_VITVI Uncharacterized protein OS=Vitis vinifera OX=29760 GN=VIT_06s0004g01780 PE=3 SV=1	sp|Q9LSF1|OXI1_ARATH Serine/threonine-protein kinase OXI1 OS=Arabidopsis thaliana OX=3702 GN=OXI1 PE=1 SV=1
Gb_00959	*	*
Gb_00961	*	*
Gb_00962	*	*
Gb_00963	tr|A0A061GZW3|A0A061GZW3_THECC Alkyl transferase OS=Theobroma cacao OX=3641 GN=TCM_041630 PE=3 SV=1	sp|Q56Y11|DDPS2_ARATH Dehydrodolichyl diphosphate synthase 2 OS=Arabidopsis thaliana OX=3702 GN=At5g58770 PE=2 SV=2
Gb_00964	tr|A0A2R6WAI1|A0A2R6WAI1_MARPO Peptidase C50 domain-containing protein OS=Marchantia polymorpha OX=3197 GN=MARPO_0118s0005 PE=4 SV=1	sp|Q5IBC5|ESP1_ARATH Separase OS=Arabidopsis thaliana OX=3702 GN=ESP1 PE=2 SV=1
Gb_00965	tr|W1NR97|W1NR97_AMBTC WAT1-related protein OS=Amborella trichopoda OX=13333 GN=AMTR_s00120p00105340 PE=3 SV=1	sp|Q6J163|5NG4_PINTA Auxin-induced protein 5NG4 OS=Pinus taeda OX=3352 PE=2 SV=1
Gb_00966	tr|W1NR97|W1NR97_AMBTC WAT1-related protein OS=Amborella trichopoda OX=13333 GN=AMTR_s00120p00105340 PE=3 SV=1	sp|Q6J163|5NG4_PINTA Auxin-induced protein 5NG4 OS=Pinus taeda OX=3352 PE=2 SV=1
Gb_00967	tr|M5WIF1|M5WIF1_PRUPE X8 domain-containing protein OS=Prunus persica OX=3760 GN=PRUPE_4G222100 PE=3 SV=1	sp|O65399|E131_ARATH Glucan endo-1,3-beta-glucosidase 1 OS=Arabidopsis thaliana OX=3702 GN=At1g11820 PE=2 SV=3
Gb_00968	tr|A0A2R6QHG9|A0A2R6QHG9_ACTCH Integrase OS=Actinidia chinensis var. chinensis OX=1590841 GN=CEY00_Acc18427 PE=4 SV=1	sp|P20825|POL2_DROME Retrovirus-related Pol polyprotein from transposon 297 OS=Drosophila melanogaster OX=7227 GN=pol PE=4 SV=1
Gb_00969	*	*
Gb_00970	tr|A0A2R6R7V4|A0A2R6R7V4_ACTCH Cytochrome P450 76A2 like OS=Actinidia chinensis var. chinensis OX=1590841 GN=CEY00_Acc08441 PE=3 SV=1	sp|W8JMV1|CYT24_CATRO Cytochrome P450 76T24 OS=Catharanthus roseus OX=4058 GN=CYP76T24 PE=2 SV=1
Gb_00971	tr|W1PVD7|W1PVD7_AMBTC F-box domain-containing protein OS=Amborella trichopoda OX=13333 GN=AMTR_s00024p00231140 PE=4 SV=1	sp|Q9SMY8|FBL15_ARATH F-box/LRR-repeat protein 15 OS=Arabidopsis thaliana OX=3702 GN=FBL15 PE=2 SV=2
Gb_00972	tr|W1NFG8|W1NFG8_AMBTC Cellulase domain-containing protein OS=Amborella trichopoda OX=13333 GN=AMTR_s00010p00201640 PE=3 SV=1	sp|A2RAR6|EXGA_ASPNC Probable glucan 1,3-beta-glucosidase A OS=Aspergillus niger (strain CBS 513.88 / FGSC A1513) OX=425011 GN=exgA PE=3 SV=1
Gb_00973	tr|A0A1W0VUB7|A0A1W0VUB7_SORBI Uncharacterized protein OS=Sorghum bicolor OX=4558 GN=SORBI_3010G223600 PE=4 SV=1	sp|P0CG85|UBI1P_NICSY Polyubiquitin OS=Nicotiana sylvestris OX=4096 GN=UBI11 PE=2 SV=1
Gb_00974	tr|W1NFG8|W1NFG8_AMBTC Cellulase domain-containing protein OS=Amborella trichopoda OX=13333 GN=AMTR_s00010p00201640 PE=3 SV=1	sp|A2RAR6|EXGA_ASPNC Probable glucan 1,3-beta-glucosidase A OS=Aspergillus niger (strain CBS 513.88 / FGSC A1513) OX=425011 GN=exgA PE=3 SV=1
Gb_00975	tr|W1NGE2|W1NGE2_AMBTC Cellulase domain-containing protein OS=Amborella trichopoda OX=13333 GN=AMTR_s00010p00201360 PE=3 SV=1	sp|Q5B5X8|EXGA_EMENI Probable glucan 1,3-beta-glucosidase A OS=Emericella nidulans (strain FGSC A4 / ATCC 38163 / CBS 112.46 / NRRL 194 / M139) OX=227321 GN=exgA PE=3 SV=2
Gb_00976	tr|W1PBF5|W1PBF5_AMBTC Uncharacterized protein OS=Amborella trichopoda OX=13333 GN=AMTR_s00053p00069740 PE=4 SV=1	sp|Q9LYS2|AB10C_ARATH ABC transporter C family member 10 OS=Arabidopsis thaliana OX=3702 GN=ABCC10 PE=2 SV=2
Gb_00977	tr|W1PCN5|W1PCN5_AMBTC RING-type domain-containing protein OS=Amborella trichopoda OX=13333 GN=AMTR_s00140p00108000 PE=4 SV=1	sp|Q24746|NEUR_DROVI Protein neuralized OS=Drosophila virilis OX=7244 GN=neur PE=4 SV=1
Gb_00978	tr|M0RW47|M0RW47_MUSAM Serine/threonine-protein phosphatase OS=Musa acuminata subsp. malaccensis OX=214687 GN=103983223 PE=3 SV=1	sp|P48489|PP1_ORYSJ Serine/threonine-protein phosphatase PP1 OS=Oryza sativa subsp. japonica OX=39947 GN=Os03g0268000 PE=2 SV=2
Gb_00979	tr|W1NNR3|W1NNR3_AMBTC Uncharacterized protein OS=Amborella trichopoda OX=13333 GN=AMTR_s00127p00057200 PE=4 SV=1	*
Gb_00980	tr|A0A2R6XCG3|A0A2R6XCG3_MARPO Uncharacterized protein OS=Marchantia polymorpha OX=3197 GN=MARPO_0023s0096 PE=4 SV=1	*
Gb_00981	tr|A0A0L9VTI8|A0A0L9VTI8_PHAAN Peptidylprolyl isomerase OS=Phaseolus angularis OX=3914 GN=LR48_Vigan11g142400 PE=4 SV=1	sp|Q38931|FKB62_ARATH Peptidyl-prolyl cis-trans isomerase FKBP62 OS=Arabidopsis thaliana OX=3702 GN=FKBP62 PE=1 SV=2
Gb_00982	tr|A0A1R3H010|A0A1R3H010_COCAP Cytochrome P450 OS=Corchorus capsularis OX=210143 GN=CCACVL1_22346 PE=3 SV=1	sp|Q50EK1|C16B1_PICSI Cytochrome P450 716B1 OS=Picea sitchensis OX=3332 GN=CYP716B1 PE=2 SV=1
Gb_00983	tr|W1PXX3|W1PXX3_AMBTC Uncharacterized protein OS=Amborella trichopoda OX=13333 GN=AMTR_s00050p00108830 PE=4 SV=1	sp|Q9LXH5|VP242_ARATH Putative vacuolar protein sorting-associated protein 24 homolog 2 OS=Arabidopsis thaliana OX=3702 GN=VPS24-2 PE=3 SV=1
Gb_00984	tr|W1NGT2|W1NGT2_AMBTC TIR domain-containing protein OS=Amborella trichopoda OX=13333 GN=AMTR_s00010p00250780 PE=4 SV=1	sp|Q40392|TMVRN_NICGU TMV resistance protein N OS=Nicotiana glutinosa OX=35889 GN=N PE=1 SV=1
Gb_00985	tr|U5DAK5|U5DAK5_AMBTC TPT domain-containing protein OS=Amborella trichopoda OX=13333 GN=AMTR_s00062p00036220 PE=4 SV=1	sp|Q9M5A9|GPT1_ARATH Glucose-6-phosphate/phosphate translocator 1, chloroplastic OS=Arabidopsis thaliana OX=3702 GN=GPT1 PE=2 SV=1
Gb_00986	tr|U5CYT0|U5CYT0_AMBTC CUE domain-containing protein OS=Amborella trichopoda OX=13333 GN=AMTR_s00036p00118350 PE=4 SV=1	*
Gb_00987	tr|V7CGW9|V7CGW9_PHAVU Uncharacterized protein OS=Phaseolus vulgaris OX=3885 GN=PHAVU_002G070500g PE=3 SV=1	sp|P51823|ARF2_ORYSJ ADP-ribosylation factor 2 OS=Oryza sativa subsp. japonica OX=39947 GN=ARF PE=2 SV=2
Gb_00988	tr|A0A0L9TSA0|A0A0L9TSA0_PHAAN Lipase_GDSL domain-containing protein OS=Phaseolus angularis OX=3914 GN=LR48_Vigan01g298100 PE=3 SV=1	sp|O65921|GDL35_ARATH GDSL esterase/lipase At2g19010 OS=Arabidopsis thaliana OX=3702 GN=At2g19010 PE=2 SV=1
Gb_00989	tr|A0A3Q7HS07|A0A3Q7HS07_SOLLC Uncharacterized protein OS=Solanum lycopersicum OX=4081 PE=3 SV=1	sp|Q9C996|GLIP6_ARATH GDSL esterase/lipase 6 OS=Arabidopsis thaliana OX=3702 GN=GLIP6 PE=2 SV=1
Gb_00990	*	*
Gb_00991	*	sp|A2ZAS9|NLTP3_ORYSI Non-specific lipid-transfer protein 3 OS=Oryza sativa subsp. indica OX=39946 GN=LTP110-A PE=2 SV=1
Gb_00992	tr|A0A0D2PI08|A0A0D2PI08_GOSRA Aldo_ket_red domain-containing protein OS=Gossypium raimondii OX=29730 GN=B456_004G246200 PE=4 SV=1	sp|Q3L181|PERR_RAUSE Perakine reductase OS=Rauvolfia serpentina OX=4060 GN=PR PE=1 SV=1
Gb_00993	tr|U5CYT0|U5CYT0_AMBTC CUE domain-containing protein OS=Amborella trichopoda OX=13333 GN=AMTR_s00036p00118350 PE=4 SV=1	*
Gb_00994	*	*
Gb_00995	tr|W1P855|W1P855_AMBTC 40S ribosomal protein S26 OS=Amborella trichopoda OX=13333 GN=AMTR_s00077p00042770 PE=3 SV=1	sp|Q9LYK9|RS263_ARATH 40S ribosomal protein S26-3 OS=Arabidopsis thaliana OX=3702 GN=RPS26C PE=2 SV=1
Gb_00996	tr|W1P855|W1P855_AMBTC 40S ribosomal protein S26 OS=Amborella trichopoda OX=13333 GN=AMTR_s00077p00042770 PE=3 SV=1	sp|Q9LYK9|RS263_ARATH 40S ribosomal protein S26-3 OS=Arabidopsis thaliana OX=3702 GN=RPS26C PE=2 SV=1
Gb_00997	*	sp|A2ZAS9|NLTP3_ORYSI Non-specific lipid-transfer protein 3 OS=Oryza sativa subsp. indica OX=39946 GN=LTP110-A PE=2 SV=1
Gb_00998	tr|D8SDR1|D8SDR1_SELML NYD-SP28 domain-containing protein OS=Selaginella moellendorffii OX=88036 GN=SELMODRAFT_420977 PE=4 SV=1	sp|P0DL09|DRC1_CHLRE Dynein regulatory complex protein 1 OS=Chlamydomonas reinhardtii OX=3055 GN=DRC1 PE=1 SV=1
Gb_00999	*	*
Gb_01000	*	*
Gb_01001	tr|A0A251SKY5|A0A251SKY5_HELAN Putative 60S ribosomal protein L35 OS=Helianthus annuus OX=4232 GN=RL35 PE=3 SV=1	sp|Q9M5L0|RL35_EUPES 60S ribosomal protein L35 OS=Euphorbia esula OX=3993 GN=RPL35 PE=2 SV=1
Gb_01002	*	*
Gb_01003	tr|A0A061F505|A0A061F505_THECC ATP-citrate lyase A-3 OS=Theobroma cacao OX=3641 GN=TCM_026819 PE=4 SV=1	sp|Q2QNG7|ACLA3_ORYSJ ATP-citrate synthase alpha chain protein 3 OS=Oryza sativa subsp. japonica OX=39947 GN=ACLA-3 PE=2 SV=1
Gb_01004	*	*
Gb_01005	tr|A0A1R3G5D9|A0A1R3G5D9_COCAP tRNA pseudouridine synthase OS=Corchorus capsularis OX=210143 GN=CCACVL1_28785 PE=3 SV=1	sp|B0SC03|TRUA_LEPBA tRNA pseudouridine synthase A OS=Leptospira biflexa serovar Patoc (strain Patoc 1 / Ames) OX=355278 GN=truA PE=3 SV=1
Gb_01006	tr|A0A1R3G5D9|A0A1R3G5D9_COCAP tRNA pseudouridine synthase OS=Corchorus capsularis OX=210143 GN=CCACVL1_28785 PE=3 SV=1	*
Gb_01007	*	*
Gb_01008	tr|A0A287IW64|A0A287IW64_HORVV Hydrolase_4 domain-containing protein OS=Hordeum vulgare subsp. vulgare OX=112509 PE=4 SV=1	*
Gb_01009	tr|A0A0D2QWH5|A0A0D2QWH5_GOSRA Uncharacterized protein OS=Gossypium raimondii OX=29730 GN=B456_004G003700 PE=3 SV=1	sp|Q9M5L0|RL35_EUPES 60S ribosomal protein L35 OS=Euphorbia esula OX=3993 GN=RPL35 PE=2 SV=1
Gb_01010	tr|A0A061F505|A0A061F505_THECC ATP-citrate lyase A-3 OS=Theobroma cacao OX=3641 GN=TCM_026819 PE=4 SV=1	sp|Q2QNG7|ACLA3_ORYSJ ATP-citrate synthase alpha chain protein 3 OS=Oryza sativa subsp. japonica OX=39947 GN=ACLA-3 PE=2 SV=1
Gb_01011	sp|O80526|ACLA3_ARATH ATP-citrate synthase alpha chain protein 3 OS=Arabidopsis thaliana OX=3702 GN=ACLA-3 PE=2 SV=1	sp|O80526|ACLA3_ARATH ATP-citrate synthase alpha chain protein 3 OS=Arabidopsis thaliana OX=3702 GN=ACLA-3 PE=2 SV=1
Gb_01012	tr|C5YZA1|C5YZA1_SORBI Uncharacterized protein OS=Sorghum bicolor OX=4558 GN=SORBI_3009G163900 PE=3 SV=1	sp|P09189|HSP7C_PETHY Heat shock cognate 70 kDa protein OS=Petunia hybrida OX=4102 GN=HSP70 PE=2 SV=1
Gb_01013	tr|M0SVT3|M0SVT3_MUSAM Uncharacterized protein OS=Musa acuminata subsp. malaccensis OX=214687 GN=103983973 PE=4 SV=1	sp|Q8W4B2|APEM9_ARATH Protein APEM9 OS=Arabidopsis thaliana OX=3702 GN=APEM9 PE=1 SV=1
Gb_01014	tr|W1PXU7|W1PXU7_AMBTC Protein kinase domain-containing protein OS=Amborella trichopoda OX=13333 GN=AMTR_s00180p00053260 PE=4 SV=1	*
Gb_01015	*	*
Gb_01016	tr|A0A0D3AUY6|A0A0D3AUY6_BRAOL Uncharacterized protein OS=Brassica oleracea var. oleracea OX=109376 GN=106322476 PE=4 SV=1	*
Gb_01017	tr|W1P4I7|W1P4I7_AMBTC Germin-like protein OS=Amborella trichopoda OX=13333 GN=AMTR_s00089p00119070 PE=3 SV=1	sp|Q6K5Q0|GL21_ORYSJ Putative germin-like protein 2-1 OS=Oryza sativa subsp. japonica OX=39947 GN=Os02g0491600 PE=3 SV=1
Gb_01018	tr|U5DCE4|U5DCE4_AMBTC Uncharacterized protein OS=Amborella trichopoda OX=13333 GN=AMTR_s00046p00213370 PE=4 SV=1	sp|Q9FME8|OPT4_ARATH Oligopeptide transporter 4 OS=Arabidopsis thaliana OX=3702 GN=OPT4 PE=1 SV=1
Gb_01019	tr|F6HGC6|F6HGC6_VITVI DUF1664 domain-containing protein OS=Vitis vinifera OX=29760 GN=VIT_01s0010g03920 PE=4 SV=1	*
Gb_01020	*	*
Gb_01021	*	*
Gb_01022	tr|D8S6S4|D8S6S4_SELML AAA domain-containing protein OS=Selaginella moellendorffii OX=88036 GN=SELMODRAFT_152929 PE=3 SV=1	sp|Q655S1|FTSH2_ORYSJ ATP-dependent zinc metalloprotease FTSH 2, chloroplastic OS=Oryza sativa subsp. japonica OX=39947 GN=FTSH2 PE=3 SV=1
Gb_01023	tr|A0A314KQ74|A0A314KQ74_NICAT Thylakoid lumenal protein tl20.3, chloroplastic OS=Nicotiana attenuata OX=49451 GN=TL20.3_0 PE=4 SV=1	sp|Q8H1Q1|TL203_ARATH Thylakoid lumenal protein TL20.3, chloroplastic OS=Arabidopsis thaliana OX=3702 GN=TL20.3 PE=1 SV=1
Gb_01024	tr|A0A2C9VPA8|A0A2C9VPA8_MANES Uncharacterized protein OS=Manihot esculenta OX=3983 GN=MANES_06G087200 PE=4 SV=1	*
Gb_01025	tr|F6HKD2|F6HKD2_VITVI WD_REPEATS_REGION domain-containing protein OS=Vitis vinifera OX=29760 GN=VIT_08s0007g04690 PE=4 SV=1	sp|Q9UNX4|WDR3_HUMAN WD repeat-containing protein 3 OS=Homo sapiens OX=9606 GN=WDR3 PE=1 SV=1
Gb_01026	tr|M0RNN2|M0RNN2_MUSAM WD_REPEATS_REGION domain-containing protein OS=Musa acuminata subsp. malaccensis OX=214687 PE=4 SV=1	sp|Q9UNX4|WDR3_HUMAN WD repeat-containing protein 3 OS=Homo sapiens OX=9606 GN=WDR3 PE=1 SV=1
Gb_01027	tr|A0A2R6Q9P4|A0A2R6Q9P4_ACTCH WD repeat-containing protein OS=Actinidia chinensis var. chinensis OX=1590841 GN=CEY00_Acc20473 PE=4 SV=1	sp|Q9UNX4|WDR3_HUMAN WD repeat-containing protein 3 OS=Homo sapiens OX=9606 GN=WDR3 PE=1 SV=1
Gb_01028	tr|F6HKD2|F6HKD2_VITVI WD_REPEATS_REGION domain-containing protein OS=Vitis vinifera OX=29760 GN=VIT_08s0007g04690 PE=4 SV=1	sp|Q9UNX4|WDR3_HUMAN WD repeat-containing protein 3 OS=Homo sapiens OX=9606 GN=WDR3 PE=1 SV=1
Gb_01029	tr|W1PAV8|W1PAV8_AMBTC SHSP domain-containing protein OS=Amborella trichopoda OX=13333 GN=AMTR_s00146p00031850 PE=3 SV=1	sp|P19242|HSP21_PEA 17.1 kDa class II heat shock protein OS=Pisum sativum OX=3888 GN=HSP17.7 PE=1 SV=1
Gb_01030	tr|W1PAV8|W1PAV8_AMBTC SHSP domain-containing protein OS=Amborella trichopoda OX=13333 GN=AMTR_s00146p00031850 PE=3 SV=1	sp|P19242|HSP21_PEA 17.1 kDa class II heat shock protein OS=Pisum sativum OX=3888 GN=HSP17.7 PE=1 SV=1
Gb_01031	tr|A0A1R3H9G5|A0A1R3H9G5_COCAP SHSP domain-containing protein OS=Corchorus capsularis OX=210143 GN=CCACVL1_20870 PE=3 SV=1	sp|P19242|HSP21_PEA 17.1 kDa class II heat shock protein OS=Pisum sativum OX=3888 GN=HSP17.7 PE=1 SV=1
Gb_01032	tr|W1PAV8|W1PAV8_AMBTC SHSP domain-containing protein OS=Amborella trichopoda OX=13333 GN=AMTR_s00146p00031850 PE=3 SV=1	sp|P19242|HSP21_PEA 17.1 kDa class II heat shock protein OS=Pisum sativum OX=3888 GN=HSP17.7 PE=1 SV=1
Gb_01033	tr|W1PH81|W1PH81_AMBTC PKS_KS domain-containing protein OS=Amborella trichopoda OX=13333 GN=AMTR_s00141p00029880 PE=3 SV=1	sp|P52410|KASC1_ARATH 3-oxoacyl-[acyl-carrier-protein] synthase I, chloroplastic OS=Arabidopsis thaliana OX=3702 GN=KAS1 PE=1 SV=2
Gb_01034	tr|A0A2K2AAY0|A0A2K2AAY0_POPTR NB-ARC domain-containing protein OS=Populus trichocarpa OX=3694 GN=POPTR_005G031900 PE=3 SV=1	sp|Q9FI14|TAO1_ARATH Disease resistance protein TAO1 OS=Arabidopsis thaliana OX=3702 GN=TAO1 PE=4 SV=1
Gb_01035	tr|A0A2R6WD14|A0A2R6WD14_MARPO NB-ARC domain-containing protein OS=Marchantia polymorpha OX=3197 GN=MARPO_0107s0021 PE=4 SV=1	sp|Q9FI14|TAO1_ARATH Disease resistance protein TAO1 OS=Arabidopsis thaliana OX=3702 GN=TAO1 PE=4 SV=1
Gb_01036	*	*
Gb_01037	tr|A0A2C9VQL9|A0A2C9VQL9_MANES SHSP domain-containing protein OS=Manihot esculenta OX=3983 GN=MANES_06G134700 PE=3 SV=1	sp|P46254|HS22M_PEA Heat shock 22 kDa protein, mitochondrial OS=Pisum sativum OX=3888 GN=HSP22 PE=2 SV=1
Gb_01038	tr|M1CQM6|M1CQM6_SOLTU GED domain-containing protein OS=Solanum tuberosum OX=4113 PE=4 SV=1	sp|Q9ZP55|DRP4C_ARATH Dynamin-related protein 4C OS=Arabidopsis thaliana OX=3702 GN=DRP4C PE=2 SV=1
Gb_01039	tr|A0A1J7I400|A0A1J7I400_LUPAN SHSP domain-containing protein OS=Lupinus angustifolius OX=3871 GN=TanjilG_16370 PE=3 SV=1	sp|P11890|HS23C_OXYRB Small heat shock protein, chloroplastic OS=Oxybasis rubra OX=3560 GN=HSP23 PE=2 SV=1
Gb_01040	tr|W1NIV3|W1NIV3_AMBTC Peptidase A1 domain-containing protein OS=Amborella trichopoda OX=13333 GN=AMTR_s00008p00256490 PE=3 SV=1	sp|Q766C2|NEP2_NEPGR Aspartic proteinase nepenthesin-2 OS=Nepenthes gracilis OX=150966 GN=nep2 PE=1 SV=1
Gb_01041	tr|A0A1R3GF71|A0A1R3GF71_COCAP WD_REPEATS_REGION domain-containing protein OS=Corchorus capsularis OX=210143 GN=CCACVL1_26333 PE=4 SV=1	*
Gb_01042	*	*
Gb_01043	tr|A0A166IL88|A0A166IL88_DAUCS Pyruvate dehydrogenase E1 component subunit beta OS=Daucus carota subsp. sativus OX=79200 GN=DCAR_003906 PE=4 SV=1	sp|O64688|ODPB3_ARATH Pyruvate dehydrogenase E1 component subunit beta-3, chloroplastic OS=Arabidopsis thaliana OX=3702 GN=E1-BETA-2 PE=2 SV=1
Gb_01044	*	*
Gb_01045	*	*
Gb_01046	tr|A0A2R6XJJ0|A0A2R6XJJ0_MARPO Repressor of RNA polymerase III transcription OS=Marchantia polymorpha OX=3197 GN=MARPO_0012s0169 PE=3 SV=1	sp|Q6PGU2|MAF1_DANRE Repressor of RNA polymerase III transcription MAF1 homolog OS=Danio rerio OX=7955 GN=maf1 PE=2 SV=1
Gb_01047	tr|A0A1R3H9G5|A0A1R3H9G5_COCAP SHSP domain-containing protein OS=Corchorus capsularis OX=210143 GN=CCACVL1_20870 PE=3 SV=1	sp|P19242|HSP21_PEA 17.1 kDa class II heat shock protein OS=Pisum sativum OX=3888 GN=HSP17.7 PE=1 SV=1
Gb_01048	tr|A0A0D2TXS7|A0A0D2TXS7_GOSRA Expansin OS=Gossypium raimondii OX=29730 GN=B456_013G086900 PE=3 SV=1	sp|O80622|EXP15_ARATH Expansin-A15 OS=Arabidopsis thaliana OX=3702 GN=EXPA15 PE=2 SV=2
Gb_01049	tr|W1PAV8|W1PAV8_AMBTC SHSP domain-containing protein OS=Amborella trichopoda OX=13333 GN=AMTR_s00146p00031850 PE=3 SV=1	sp|P19242|HSP21_PEA 17.1 kDa class II heat shock protein OS=Pisum sativum OX=3888 GN=HSP17.7 PE=1 SV=1
Gb_01050	*	*
Gb_01051	tr|W1NDS1|W1NDS1_AMBTC Uncharacterized protein OS=Amborella trichopoda OX=13333 GN=AMTR_s00004p00025720 PE=4 SV=1	*
Gb_01052	tr|A0A2C9VQL9|A0A2C9VQL9_MANES SHSP domain-containing protein OS=Manihot esculenta OX=3983 GN=MANES_06G134700 PE=3 SV=1	sp|P46254|HS22M_PEA Heat shock 22 kDa protein, mitochondrial OS=Pisum sativum OX=3888 GN=HSP22 PE=2 SV=1
Gb_01053	*	*
Gb_01054	tr|I1MY99|I1MY99_SOYBN Uncharacterized protein OS=Glycine max OX=3847 GN=100787189 PE=4 SV=2	*
Gb_01055	tr|W1NGT2|W1NGT2_AMBTC TIR domain-containing protein OS=Amborella trichopoda OX=13333 GN=AMTR_s00010p00250780 PE=4 SV=1	sp|Q40392|TMVRN_NICGU TMV resistance protein N OS=Nicotiana glutinosa OX=35889 GN=N PE=1 SV=1
Gb_01056	*	*
Gb_01057	tr|U5CWA3|U5CWA3_AMBTC PlsC domain-containing protein OS=Amborella trichopoda OX=13333 GN=AMTR_s00059p00150240 PE=4 SV=1	sp|Q9LHN4|LPAT5_ARATH Probable 1-acyl-sn-glycerol-3-phosphate acyltransferase 5 OS=Arabidopsis thaliana OX=3702 GN=LPAT5 PE=2 SV=1
Gb_01058	tr|A0A0D2RSC1|A0A0D2RSC1_GOSRA Uncharacterized protein OS=Gossypium raimondii OX=29730 GN=B456_006G086200 PE=4 SV=1	sp|Q84WK5|GID8_ARATH Protein GID8 homolog OS=Arabidopsis thaliana OX=3702 GN=GID8 PE=1 SV=1
Gb_01059	tr|A0A2C9W4F6|A0A2C9W4F6_MANES LRRNT_2 domain-containing protein OS=Manihot esculenta OX=3983 GN=MANES_04G161700 PE=4 SV=1	sp|P35334|PGIP1_PHAVU Polygalacturonase inhibitor 1 OS=Phaseolus vulgaris OX=3885 GN=PGIP1 PE=1 SV=1
Gb_01060	tr|U5CWA3|U5CWA3_AMBTC PlsC domain-containing protein OS=Amborella trichopoda OX=13333 GN=AMTR_s00059p00150240 PE=4 SV=1	sp|Q9LHN4|LPAT5_ARATH Probable 1-acyl-sn-glycerol-3-phosphate acyltransferase 5 OS=Arabidopsis thaliana OX=3702 GN=LPAT5 PE=2 SV=1
Gb_01061	tr|W1PRC1|W1PRC1_AMBTC LRRNT_2 domain-containing protein OS=Amborella trichopoda OX=13333 GN=AMTR_s00171p00070920 PE=4 SV=1	sp|Q9FL28|FLS2_ARATH LRR receptor-like serine/threonine-protein kinase FLS2 OS=Arabidopsis thaliana OX=3702 GN=FLS2 PE=1 SV=1
Gb_01062	*	*
Gb_01063	tr|H6VMY7|H6VMY7_BRANA Homogentisate phytyltransferase OS=Brassica napus OX=3708 GN=BnaX.VTE2.b PE=4 SV=1	sp|Q8VWJ1|HPT1_ARATH Homogentisate phytyltransferase 1, chloroplastic OS=Arabidopsis thaliana OX=3702 GN=HPT1 PE=1 SV=1
Gb_01064	tr|K7KE61|K7KE61_SOYBN Uncharacterized protein OS=Glycine max OX=3847 GN=106798072 PE=3 SV=1	sp|F4HVY0|CER1_ARATH Very-long-chain aldehyde decarbonylase CER1 OS=Arabidopsis thaliana OX=3702 GN=CER1 PE=1 SV=1
Gb_01065	tr|M0U0X3|M0U0X3_MUSAM WAT1-related protein OS=Musa acuminata subsp. malaccensis OX=214687 GN=103998096 PE=3 SV=1	sp|Q9FL41|WTR38_ARATH WAT1-related protein At5g07050 OS=Arabidopsis thaliana OX=3702 GN=At5g07050 PE=2 SV=1
Gb_01066	tr|F6HR73|F6HR73_VITVI Uncharacterized protein OS=Vitis vinifera OX=29760 GN=VIT_19s0093g00160 PE=4 SV=1	sp|Q03666|GSTX4_TOBAC Probable glutathione S-transferase OS=Nicotiana tabacum OX=4097 PE=2 SV=1
Gb_01067	tr|M1AF14|M1AF14_SOLTU Protein kinase domain-containing protein OS=Solanum tuberosum OX=4113 GN=102593118 PE=3 SV=1	sp|Q9FL28|FLS2_ARATH LRR receptor-like serine/threonine-protein kinase FLS2 OS=Arabidopsis thaliana OX=3702 GN=FLS2 PE=1 SV=1
Gb_01068	tr|U5D6J7|U5D6J7_AMBTC Poly [ADP-ribose] polymerase OS=Amborella trichopoda OX=13333 GN=AMTR_s00057p00219020 PE=4 SV=1	sp|Q11207|PARP2_ARATH Poly [ADP-ribose] polymerase 2 OS=Arabidopsis thaliana OX=3702 GN=PARP2 PE=2 SV=1
Gb_01069	tr|A0A1W0VUE2|A0A1W0VUE2_SORBI Uncharacterized protein OS=Sorghum bicolor OX=4558 GN=SORBI_3010G227400 PE=3 SV=1	sp|Q43763|AGLU_HORVU Alpha-glucosidase OS=Hordeum vulgare OX=4513 PE=2 SV=1
Gb_01070	tr|A0A0L9UIK8|A0A0L9UIK8_PHAAN Uncharacterized protein OS=Phaseolus angularis OX=3914 GN=LR48_Vigan04g259200 PE=4 SV=1	sp|Q9XGM8|MGAT1_ARATH Alpha-1,3-mannosyl-glycoprotein 2-beta-N-acetylglucosaminyltransferase OS=Arabidopsis thaliana OX=3702 GN=GNTI PE=1 SV=1
Gb_01071	*	*
Gb_01072	tr|D8SY09|D8SY09_SELML Uncharacterized protein OS=Selaginella moellendorffii OX=88036 GN=SELMODRAFT_127710 PE=3 SV=1	sp|O04893|AGLU_SPIOL Alpha-glucosidase OS=Spinacia oleracea OX=3562 PE=1 SV=1
Gb_01073	tr|D8SY09|D8SY09_SELML Uncharacterized protein OS=Selaginella moellendorffii OX=88036 GN=SELMODRAFT_127710 PE=3 SV=1	sp|Q9S7Y7|XYL1_ARATH Alpha-xylosidase 1 OS=Arabidopsis thaliana OX=3702 GN=XYL1 PE=1 SV=1
Gb_01074	tr|D8QX69|D8QX69_SELML Uncharacterized protein OS=Selaginella moellendorffii OX=88036 GN=SELMODRAFT_79855 PE=3 SV=1	sp|Q9S7Y7|XYL1_ARATH Alpha-xylosidase 1 OS=Arabidopsis thaliana OX=3702 GN=XYL1 PE=1 SV=1
Gb_01075	tr|A0A0A0LH88|A0A0A0LH88_CUCSA DUF2012 domain-containing protein OS=Cucumis sativus OX=3659 GN=Csa_3G876010 PE=4 SV=1	sp|Q8VY97|Y4213_ARATH ER membrane protein complex subunit 7 homolog OS=Arabidopsis thaliana OX=3702 GN=At4g32130 PE=2 SV=1
Gb_01076	*	*
Gb_01077	tr|A0A0L9U2V6|A0A0L9U2V6_PHAAN NB-ARC domain-containing protein OS=Phaseolus angularis OX=3914 GN=LR48_Vigan03g048200 PE=4 SV=1	sp|Q42484|RPS2_ARATH Disease resistance protein RPS2 OS=Arabidopsis thaliana OX=3702 GN=RPS2 PE=1 SV=1
Gb_01078	tr|W1PHA9|W1PHA9_AMBTC Uncharacterized protein OS=Amborella trichopoda OX=13333 GN=AMTR_s00019p00068750 PE=4 SV=1	sp|Q3T0K8|EMC4_BOVIN ER membrane protein complex subunit 4 OS=Bos taurus OX=9913 GN=EMC4 PE=2 SV=1
Gb_01079	tr|W1PAZ2|W1PAZ2_AMBTC Uncharacterized protein OS=Amborella trichopoda OX=13333 GN=AMTR_s00019p00072350 PE=4 SV=1	sp|Q9FZL4|MGDG_SOYBN Probable monogalactosyldiacylglycerol synthase, chloroplastic OS=Glycine max OX=3847 GN=MGD A PE=2 SV=1
Gb_01080	tr|A0A2S3GZM4|A0A2S3GZM4_9POAL Uncharacterized protein OS=Panicum hallii OX=206008 GN=PAHAL_2G269300 PE=4 SV=1	sp|Q9FZL4|MGDG_SOYBN Probable monogalactosyldiacylglycerol synthase, chloroplastic OS=Glycine max OX=3847 GN=MGD A PE=2 SV=1
Gb_01081	tr|W1PAZ2|W1PAZ2_AMBTC Uncharacterized protein OS=Amborella trichopoda OX=13333 GN=AMTR_s00019p00072350 PE=4 SV=1	sp|O81770|MGDG1_ARATH Monogalactosyldiacylglycerol synthase 1, chloroplastic OS=Arabidopsis thaliana OX=3702 GN=MGD1 PE=1 SV=1
Gb_01082	tr|W1NFW0|W1NFW0_AMBTC Uncharacterized protein OS=Amborella trichopoda OX=13333 GN=AMTR_s00010p00247660 PE=4 SV=1	sp|Q9LV93|AB5F_ARATH ABC transporter F family member 5 OS=Arabidopsis thaliana OX=3702 GN=ABCF5 PE=2 SV=1
Gb_01083	tr|W1NFW0|W1NFW0_AMBTC Uncharacterized protein OS=Amborella trichopoda OX=13333 GN=AMTR_s00010p00247660 PE=4 SV=1	sp|Q9LV93|AB5F_ARATH ABC transporter F family member 5 OS=Arabidopsis thaliana OX=3702 GN=ABCF5 PE=2 SV=1
Gb_01084	tr|A0A2C9WDN5|A0A2C9WDN5_MANES AvrRpt-cleavage domain-containing protein OS=Manihot esculenta OX=3983 GN=MANES_02G136400 PE=4 SV=1	*
Gb_01085	tr|W1P1X1|W1P1X1_AMBTC Uncharacterized protein OS=Amborella trichopoda OX=13333 GN=AMTR_s00078p00143480 PE=4 SV=1	*
Gb_01086	tr|U5D2G7|U5D2G7_AMBTC Uncharacterized protein OS=Amborella trichopoda OX=13333 GN=AMTR_s00048p00152900 PE=4 SV=1	sp|P07463|CALM_PARTE Calmodulin OS=Paramecium tetraurelia OX=5888 GN=CAM PE=1 SV=3
Gb_01087	*	*
Gb_01088	*	*
Gb_01089	tr|W1PN14|W1PN14_AMBTC Uncharacterized protein OS=Amborella trichopoda OX=13333 GN=AMTR_s00022p00039680 PE=4 SV=1	*
Gb_01090	tr|A0A2R6XDG4|A0A2R6XDG4_MARPO Uncharacterized protein OS=Marchantia polymorpha OX=3197 GN=MARPO_0021s0025 PE=4 SV=1	sp|Q8LPQ5|BTS_ARATH Zinc finger protein BRUTUS OS=Arabidopsis thaliana OX=3702 GN=BTS PE=1 SV=1
Gb_01091	*	*
Gb_01092	tr|A0A1R3K5D1|A0A1R3K5D1_COCAP Integrase, catalytic core OS=Corchorus capsularis OX=210143 GN=CCACVL1_02835 PE=4 SV=1	*
Gb_01093	tr|A0A2R6RRG5|A0A2R6RRG5_ACTCH SAC3 family protein like OS=Actinidia chinensis var. chinensis OX=1590841 GN=CEY00_Acc02913 PE=4 SV=1	*
Gb_01094	tr|W1PE53|W1PE53_AMBTC PCI domain-containing protein OS=Amborella trichopoda OX=13333 GN=AMTR_s00007p00182220 PE=4 SV=1	sp|F4IUY8|SAC3A_ARATH SAC3 family protein A OS=Arabidopsis thaliana OX=3702 GN=SAC3A PE=1 SV=1
Gb_01095	tr|A0A2R6QHG9|A0A2R6QHG9_ACTCH Integrase OS=Actinidia chinensis var. chinensis OX=1590841 GN=CEY00_Acc18427 PE=4 SV=1	sp|P04323|POL3_DROME Retrovirus-related Pol polyprotein from transposon 17.6 OS=Drosophila melanogaster OX=7227 GN=pol PE=4 SV=1
Gb_01096	tr|W1NLC0|W1NLC0_AMBTC BHLH domain-containing protein OS=Amborella trichopoda OX=13333 GN=AMTR_s00001p00272070 PE=4 SV=1	sp|Q56YJ8|FAMA_ARATH Transcription factor FAMA OS=Arabidopsis thaliana OX=3702 GN=FAMA PE=1 SV=1
Gb_01097	tr|A0A0A0KEL0|A0A0A0KEL0_CUCSA X8 domain-containing protein OS=Cucumis sativus OX=3659 GN=Csa_6G421570 PE=3 SV=1	sp|Q9FHX5|E1310_ARATH Glucan endo-1,3-beta-glucosidase 10 OS=Arabidopsis thaliana OX=3702 GN=At5g42100 PE=2 SV=1
Gb_01098	tr|U5D5Y3|U5D5Y3_AMBTC SCP domain-containing protein OS=Amborella trichopoda OX=13333 GN=AMTR_s00059p00174680 PE=4 SV=1	sp|Q41495|ST14_SOLTU STS14 protein OS=Solanum tuberosum OX=4113 GN=STS14 PE=2 SV=1
Gb_01099	tr|W1PTP1|W1PTP1_AMBTC Uncharacterized protein OS=Amborella trichopoda OX=13333 GN=AMTR_s00022p00043220 PE=4 SV=1	*
Gb_01100	tr|D8TAL0|D8TAL0_SELML Uncharacterized protein OS=Selaginella moellendorffii OX=88036 GN=SELMODRAFT_236562 PE=4 SV=1	sp|F4JC97|PSME4_ARATH Proteasome activator subunit 4 OS=Arabidopsis thaliana OX=3702 GN=PA200 PE=2 SV=2
Gb_01101	tr|A0A2R6WNH7|A0A2R6WNH7_MARPO Uncharacterized protein OS=Marchantia polymorpha OX=3197 GN=MARPO_0071s0029 PE=4 SV=1	sp|F4JC97|PSME4_ARATH Proteasome activator subunit 4 OS=Arabidopsis thaliana OX=3702 GN=PA200 PE=2 SV=2
Gb_01102	*	*
Gb_01103	tr|V7CL67|V7CL67_PHAVU DUF659 domain-containing protein OS=Phaseolus vulgaris OX=3885 GN=PHAVU_002G124400g PE=4 SV=1	*
Gb_01104	tr|D8T2B4|D8T2B4_SELML Protein kinase domain-containing protein OS=Selaginella moellendorffii OX=88036 GN=SELMODRAFT_160379 PE=3 SV=1	sp|Q2MHE4|HT1_ARATH Serine/threonine/tyrosine-protein kinase HT1 OS=Arabidopsis thaliana OX=3702 GN=HT1 PE=1 SV=1
Gb_01105	*	*
Gb_01106	tr|A0A2R6X7M9|A0A2R6X7M9_MARPO TPT domain-containing protein OS=Marchantia polymorpha OX=3197 GN=MARPO_0031s0081 PE=4 SV=1	sp|Q9SKJ7|PT225_ARATH Probable sugar phosphate/phosphate translocator At2g25520 OS=Arabidopsis thaliana OX=3702 GN=At2g25520 PE=1 SV=1
Gb_01107	tr|W1P0Y8|W1P0Y8_AMBTC SCP2 domain-containing protein OS=Amborella trichopoda OX=13333 GN=AMTR_s00091p00122780 PE=4 SV=1	sp|P97852|DHB4_RAT Peroxisomal multifunctional enzyme type 2 OS=Rattus norvegicus OX=10116 GN=Hsd17b4 PE=1 SV=3
Gb_01108	tr|E0CSS0|E0CSS0_VITVI Arf-GAP domain-containing protein OS=Vitis vinifera OX=29760 GN=VIT_19s0014g03510 PE=4 SV=1	sp|Q9FL69|AGD5_ARATH ADP-ribosylation factor GTPase-activating protein AGD5 OS=Arabidopsis thaliana OX=3702 GN=AGD5 PE=1 SV=1
Gb_01109	tr|A0A2R6X1Z6|A0A2R6X1Z6_MARPO Arf-GAP domain-containing protein OS=Marchantia polymorpha OX=3197 GN=MARPO_0041s0037 PE=4 SV=1	sp|Q9FL69|AGD5_ARATH ADP-ribosylation factor GTPase-activating protein AGD5 OS=Arabidopsis thaliana OX=3702 GN=AGD5 PE=1 SV=1
Gb_01110	tr|A0A314KJ27|A0A314KJ27_NICAT Retrovirus-related pol polyprotein from transposon tnt 1-94 (Fragment) OS=Nicotiana attenuata OX=49451 GN=POLX_38 PE=4 SV=1	sp|Q9ZT94|POLR2_ARATH Retrovirus-related Pol polyprotein from transposon RE2 OS=Arabidopsis thaliana OX=3702 GN=RE2 PE=4 SV=1
Gb_01111	tr|A0A165WLH9|A0A165WLH9_DAUCS Protein kinase domain-containing protein OS=Daucus carota subsp. sativus OX=79200 GN=DCAR_015152 PE=4 SV=1	sp|P0C5E2|LRL12_ARATH LEAF RUST 10 DISEASE-RESISTANCE LOCUS RECEPTOR-LIKE PROTEIN KINASE-like 1.2 OS=Arabidopsis thaliana OX=3702 GN=LRK10L-1.2 PE=2 SV=3
Gb_01112	tr|A0A2R6QQM9|A0A2R6QQM9_ACTCH Leaf rust 10 disease-resistance locus receptor-like protein kinase OS=Actinidia chinensis var. chinensis OX=1590841 GN=CEY00_Acc14046 PE=4 SV=1	sp|P0C5E2|LRL12_ARATH LEAF RUST 10 DISEASE-RESISTANCE LOCUS RECEPTOR-LIKE PROTEIN KINASE-like 1.2 OS=Arabidopsis thaliana OX=3702 GN=LRK10L-1.2 PE=2 SV=3
Gb_01113	tr|A0A2R6WK97|A0A2R6WK97_MARPO Uncharacterized protein OS=Marchantia polymorpha OX=3197 GN=MARPO_0081s0017 PE=4 SV=1	*
Gb_01114	tr|F6HIJ6|F6HIJ6_VITVI Glutamate receptor OS=Vitis vinifera OX=29760 GN=VIT_12s0059g02270 PE=3 SV=1	sp|Q9C8E7|GLR33_ARATH Glutamate receptor 3.3 OS=Arabidopsis thaliana OX=3702 GN=GLR3.3 PE=2 SV=1
Gb_01115	tr|A0A0A0LGT5|A0A0A0LGT5_CUCSA LRAT domain-containing protein OS=Cucumis sativus OX=3659 GN=Csa_3G781610 PE=4 SV=1	*
Gb_01116	tr|W1NUA8|W1NUA8_AMBTC Uncharacterized protein OS=Amborella trichopoda OX=13333 GN=AMTR_s00220p00015010 PE=4 SV=1	*
Gb_01117	tr|A0A2R6PIH1|A0A2R6PIH1_ACTCH Glycine cleavage system H protein OS=Actinidia chinensis var. chinensis OX=1590841 GN=CEY00_Acc28990 PE=3 SV=1	sp|P16048|GCSH_PEA Glycine cleavage system H protein, mitochondrial OS=Pisum sativum OX=3888 GN=GDCSH PE=1 SV=1
Gb_01118	tr|W1NKZ8|W1NKZ8_AMBTC Uncharacterized protein OS=Amborella trichopoda OX=13333 GN=AMTR_s00001p00263560 PE=4 SV=1	sp|Q0GXS4|NFP_MEDTR Serine/threonine receptor-like kinase NFP OS=Medicago truncatula OX=3880 GN=NFP PE=1 SV=1
Gb_01119	*	*
Gb_01120	tr|W1PVZ5|W1PVZ5_AMBTC Cation_ATPase_N domain-containing protein OS=Amborella trichopoda OX=13333 GN=AMTR_s00034p00230790 PE=3 SV=1	sp|Q9XES1|ECA4_ARATH Calcium-transporting ATPase 4, endoplasmic reticulum-type OS=Arabidopsis thaliana OX=3702 GN=ECA4 PE=2 SV=2
Gb_01121	*	*
Gb_01122	tr|A0A2C9U855|A0A2C9U855_MANES Uncharacterized protein OS=Manihot esculenta OX=3983 GN=MANES_16G025300 PE=4 SV=1	sp|Q5YDB6|CPL1_ARATH RNA polymerase II C-terminal domain phosphatase-like 1 OS=Arabidopsis thaliana OX=3702 GN=CPL1 PE=1 SV=1
Gb_01123	tr|A0A1R3G763|A0A1R3G763_COCAP Uncharacterized protein OS=Corchorus capsularis OX=210143 GN=CCACVL1_28283 PE=4 SV=1	*
Gb_01124	tr|A0A1R3JJR4|A0A1R3JJR4_COCAP SHSP domain-containing protein OS=Corchorus capsularis OX=210143 GN=CCACVL1_05590 PE=3 SV=1	sp|P31170|HS25P_ARATH Heat shock protein 21, chloroplastic OS=Arabidopsis thaliana OX=3702 GN=HSP21 PE=1 SV=1
Gb_01125	*	*
Gb_01126	tr|F6HU82|F6HU82_VITVI NAC domain-containing protein OS=Vitis vinifera OX=29760 GN=VIT_02s0025g02710 PE=4 SV=1	sp|Q9SV87|BRN2_ARATH Protein BEARSKIN2 OS=Arabidopsis thaliana OX=3702 GN=BRN2 PE=2 SV=1
Gb_01127	tr|A0A161WX34|A0A161WX34_DAUCS NAC domain-containing protein OS=Daucus carota subsp. sativus OX=79200 GN=DCAR_012021 PE=4 SV=1	sp|Q9M0F8|NAC75_ARATH NAC domain-containing protein 75 OS=Arabidopsis thaliana OX=3702 GN=NAC075 PE=2 SV=1
Gb_01128	tr|A0A0A0KQM0|A0A0A0KQM0_CUCSA Uncharacterized protein OS=Cucumis sativus OX=3659 GN=Csa_5G605140 PE=3 SV=1	sp|P80022|RNLE_SOLLC Extracellular ribonuclease LE OS=Solanum lycopersicum OX=4081 PE=1 SV=2
Gb_01129	tr|M0TVM3|M0TVM3_MUSAM Uncharacterized protein OS=Musa acuminata subsp. malaccensis OX=214687 GN=103996421 PE=4 SV=1	sp|P27061|PPA1_SOLLC Acid phosphatase 1 OS=Solanum lycopersicum OX=4081 GN=APS1 PE=2 SV=1
Gb_01130	*	*
Gb_01131	tr|A0A164W3R8|A0A164W3R8_DAUCS Inositol polyphosphate multikinase OS=Daucus carota subsp. sativus OX=79200 GN=DCAR_021389 PE=3 SV=1	sp|Q9FLT2|IPMKB_ARATH Inositol polyphosphate multikinase beta OS=Arabidopsis thaliana OX=3702 GN=IPK2b PE=1 SV=1
Gb_01132	tr|A0A2R6PET4|A0A2R6PET4_ACTCH 50S ribosomal protein OS=Actinidia chinensis var. chinensis OX=1590841 GN=CEY00_Acc30100 PE=4 SV=1	*
Gb_01133	*	*
Gb_01134	tr|A0A072TUW4|A0A072TUW4_MEDTR Cytochrome P450 family 71 protein OS=Medicago truncatula OX=3880 GN=25479709 PE=3 SV=1	sp|Q948Y1|C719A_COPJA (S)-canadine synthase OS=Coptis japonica OX=3442 GN=CYP719A1 PE=1 SV=1
Gb_01135	tr|A0A1R3I162|A0A1R3I162_COCAP Protein kinase domain-containing protein OS=Corchorus capsularis OX=210143 GN=CCACVL1_15732 PE=3 SV=1	sp|Q9SGP2|HSL1_ARATH Receptor-like protein kinase HSL1 OS=Arabidopsis thaliana OX=3702 GN=HSL1 PE=2 SV=1
Gb_01136	tr|M0U525|M0U525_MUSAM J domain-containing protein OS=Musa acuminata subsp. malaccensis OX=214687 GN=103972760 PE=4 SV=1	sp|Q4V893|GPAM1_RAT GPALPP motifs-containing protein 1 OS=Rattus norvegicus OX=10116 GN=Gpalpp1 PE=1 SV=1
Gb_01137	tr|W1NFV9|W1NFV9_AMBTC F-actin-capping protein subunit beta OS=Amborella trichopoda OX=13333 GN=AMTR_s00010p00249690 PE=3 SV=1	sp|Q9M9G7|CAPZB_ARATH Probable F-actin-capping protein subunit beta OS=Arabidopsis thaliana OX=3702 GN=At1g71790 PE=1 SV=1
Gb_01138	tr|F6GTM6|F6GTM6_VITVI Uncharacterized protein OS=Vitis vinifera OX=29760 GN=VIT_17s0000g09870 PE=4 SV=1	sp|Q8W4Q4|MRF3_ARATH MA3 DOMAIN-CONTAINING TRANSLATION REGULATORY FACTOR 3 OS=Arabidopsis thaliana OX=3702 GN=MRF3 PE=1 SV=1
Gb_01139	*	*
Gb_01140	tr|M4DN30|M4DN30_BRARP Uncharacterized protein OS=Brassica rapa subsp. pekinensis OX=51351 PE=4 SV=1	sp|P04323|POL3_DROME Retrovirus-related Pol polyprotein from transposon 17.6 OS=Drosophila melanogaster OX=7227 GN=pol PE=4 SV=1
Gb_01141	tr|A0A1R3HLF2|A0A1R3HLF2_COCAP Reverse transcriptase OS=Corchorus capsularis OX=210143 GN=CCACVL1_18333 PE=4 SV=1	sp|P14381|YTX2_XENLA Transposon TX1 uncharacterized 149 kDa protein OS=Xenopus laevis OX=8355 PE=4 SV=1
Gb_01142	tr|D7TRJ8|D7TRJ8_VITVI Uncharacterized protein OS=Vitis vinifera OX=29760 GN=VIT_00s0187g00350 PE=4 SV=1	sp|Q9SU25|T2FA_ARATH Transcription initiation factor IIF subunit alpha OS=Arabidopsis thaliana OX=3702 GN=RAP74 PE=1 SV=1
Gb_01143	*	*
Gb_01144	tr|D7TRJ8|D7TRJ8_VITVI Uncharacterized protein OS=Vitis vinifera OX=29760 GN=VIT_00s0187g00350 PE=4 SV=1	sp|Q9SU25|T2FA_ARATH Transcription initiation factor IIF subunit alpha OS=Arabidopsis thaliana OX=3702 GN=RAP74 PE=1 SV=1
Gb_01145	*	*
Gb_01146	*	*
Gb_01147	tr|A0A2R6PGK2|A0A2R6PGK2_ACTCH Tricalbin-3 like OS=Actinidia chinensis var. chinensis OX=1590841 GN=CEY00_Acc28311 PE=4 SV=1	*
Gb_01148	tr|W1PN23|W1PN23_AMBTC Uncharacterized protein OS=Amborella trichopoda OX=13333 GN=AMTR_s00029p00100710 PE=4 SV=1	*
Gb_01149	tr|A0A1R3G763|A0A1R3G763_COCAP Uncharacterized protein OS=Corchorus capsularis OX=210143 GN=CCACVL1_28283 PE=4 SV=1	*
Gb_01150	tr|A0A2C9UG12|A0A2C9UG12_MANES Uncharacterized protein OS=Manihot esculenta OX=3983 GN=MANES_15G115000 PE=4 SV=1	*
Gb_01151	tr|M0UA48|M0UA48_MUSAM DYW_deaminase domain-containing protein OS=Musa acuminata subsp. malaccensis OX=214687 PE=4 SV=1	sp|Q9SN39|PP320_ARATH Pentatricopeptide repeat-containing protein DOT4, chloroplastic OS=Arabidopsis thaliana OX=3702 GN=DOT4 PE=2 SV=1
Gb_01152	tr|W1PN23|W1PN23_AMBTC Uncharacterized protein OS=Amborella trichopoda OX=13333 GN=AMTR_s00029p00100710 PE=4 SV=1	*
Gb_01153	*	*
Gb_01154	tr|W1PFZ1|W1PFZ1_AMBTC Uncharacterized protein OS=Amborella trichopoda OX=13333 GN=AMTR_s00058p00121880 PE=4 SV=1	sp|Q943Z6|SRP19_ARATH Signal recognition particle 19 kDa protein OS=Arabidopsis thaliana OX=3702 GN=SRP19 PE=1 SV=1
Gb_01155	tr|A0A2R6XQH4|A0A2R6XQH4_MARPO Uncharacterized protein OS=Marchantia polymorpha OX=3197 GN=MARPO_0005s0039 PE=3 SV=1	sp|Q93VD3|CIPKN_ARATH CBL-interacting serine/threonine-protein kinase 23 OS=Arabidopsis thaliana OX=3702 GN=CIPK23 PE=1 SV=1
Gb_01156	tr|A0A3Q7HYJ0|A0A3Q7HYJ0_SOLLC Nodulin-like domain-containing protein OS=Solanum lycopersicum OX=4081 GN=101257997 PE=4 SV=1	*
Gb_01157	tr|A0A1R3IDF3|A0A1R3IDF3_COCAP Tryptophan synthase OS=Corchorus capsularis OX=210143 GN=CCACVL1_12867 PE=3 SV=1	sp|O50046|TRPB_CAMAC Tryptophan synthase beta chain 2, chloroplastic OS=Camptotheca acuminata OX=16922 GN=TSB PE=2 SV=1
Gb_01158	tr|W1NHI1|W1NHI1_AMBTC Uncharacterized protein OS=Amborella trichopoda OX=13333 GN=AMTR_s00009p00201120 PE=4 SV=1	*
Gb_01159	tr|V7CLS7|V7CLS7_PHAVU DNA-directed RNA polymerase subunit OS=Phaseolus vulgaris OX=3885 GN=PHAVU_002G104500g PE=3 SV=1	sp|P18616|NRPB1_ARATH DNA-directed RNA polymerase II subunit 1 OS=Arabidopsis thaliana OX=3702 GN=NRPB1 PE=1 SV=3
Gb_01160	*	*
Gb_01161	tr|A0A0L9VGZ1|A0A0L9VGZ1_PHAAN Fe2OG dioxygenase domain-containing protein OS=Phaseolus angularis OX=3914 GN=LR48_Vigan10g008400 PE=3 SV=1	sp|Q9FLV0|DMR6_ARATH Protein DOWNY MILDEW RESISTANCE 6 OS=Arabidopsis thaliana OX=3702 GN=DMR6 PE=1 SV=1
Gb_01162	tr|A0A3Q7HYJ0|A0A3Q7HYJ0_SOLLC Nodulin-like domain-containing protein OS=Solanum lycopersicum OX=4081 GN=101257997 PE=4 SV=1	*
Gb_01163	tr|A0A1R3HR30|A0A1R3HR30_COCAP Nitrate reductase OS=Corchorus capsularis OX=210143 GN=CCACVL1_17557 PE=3 SV=1	sp|P17569|NIA_CUCMA Nitrate reductase [NADH] OS=Cucurbita maxima OX=3661 PE=2 SV=1
Gb_01164	tr|A0A1R3JJ97|A0A1R3JJ97_COCAP Rho-GAP domain-containing protein OS=Corchorus capsularis OX=210143 GN=CCACVL1_05762 PE=4 SV=1	sp|Q3E875|RGAPX_ARATH Uncharacterized Rho GTPase-activating protein At5g61530 OS=Arabidopsis thaliana OX=3702 GN=At5g61530 PE=1 SV=2
Gb_01165	tr|W1PF65|W1PF65_AMBTC Phospholipid-transporting ATPase OS=Amborella trichopoda OX=13333 GN=AMTR_s00058p00160670 PE=3 SV=1	sp|Q9SX33|ALA9_ARATH Putative phospholipid-transporting ATPase 9 OS=Arabidopsis thaliana OX=3702 GN=ALA9 PE=3 SV=1
Gb_01166	tr|W1P2E1|W1P2E1_AMBTC Uncharacterized protein OS=Amborella trichopoda OX=13333 GN=AMTR_s00079p00173010 PE=4 SV=1	sp|Q8LPQ5|BTS_ARATH Zinc finger protein BRUTUS OS=Arabidopsis thaliana OX=3702 GN=BTS PE=1 SV=1
Gb_01167	tr|W1P2E1|W1P2E1_AMBTC Uncharacterized protein OS=Amborella trichopoda OX=13333 GN=AMTR_s00079p00173010 PE=4 SV=1	sp|Q8LPQ5|BTS_ARATH Zinc finger protein BRUTUS OS=Arabidopsis thaliana OX=3702 GN=BTS PE=1 SV=1
Gb_01168	*	*
Gb_01169	tr|A0A2R6XGD5|A0A2R6XGD5_MARPO PPM-type phosphatase domain-containing protein OS=Marchantia polymorpha OX=3197 GN=MARPO_0016s0194 PE=3 SV=1	sp|Q8RX37|P2C02_ARATH Probable protein phosphatase 2C 2 OS=Arabidopsis thaliana OX=3702 GN=At1g07160 PE=2 SV=1
Gb_01170	tr|D8SU92|D8SU92_SELML Uncharacterized protein OS=Selaginella moellendorffii OX=88036 GN=SELMODRAFT_158336 PE=4 SV=1	*
Gb_01171	tr|D8TB38|D8TB38_SELML Uncharacterized protein OS=Selaginella moellendorffii OX=88036 GN=SELMODRAFT_269987 PE=4 SV=1	sp|Q93ZR6|WSD1_ARATH O-acyltransferase WSD1 OS=Arabidopsis thaliana OX=3702 GN=WSD1 PE=2 SV=1
Gb_01172	tr|F6HPD0|F6HPD0_VITVI TCP domain-containing protein OS=Vitis vinifera OX=29760 GN=VIT_01s0026g02200 PE=4 SV=1	sp|O64647|TCP9_ARATH Transcription factor TCP9 OS=Arabidopsis thaliana OX=3702 GN=TCP9 PE=1 SV=1
Gb_01173	tr|W1PHT2|W1PHT2_AMBTC Uncharacterized protein OS=Amborella trichopoda OX=13333 GN=AMTR_s00058p00186720 PE=4 SV=1	sp|F4HSX9|KLCR3_ARATH Protein KINESIN LIGHT CHAIN-RELATED 3 OS=Arabidopsis thaliana OX=3702 GN=KLCR3 PE=2 SV=1
Gb_01174	tr|A0A2R6QP04|A0A2R6QP04_ACTCH Pentatricopeptide repeat-containing protein OS=Actinidia chinensis var. chinensis OX=1590841 GN=CEY00_Acc15921 PE=4 SV=1	sp|Q9STE1|PP333_ARATH Pentatricopeptide repeat-containing protein At4g21300 OS=Arabidopsis thaliana OX=3702 GN=PCMP-E36 PE=3 SV=1
Gb_01175	*	*
Gb_01176	tr|A0A2S3HUD3|A0A2S3HUD3_9POAL DYW_deaminase domain-containing protein OS=Panicum hallii OX=206008 GN=PAHAL_5G258700 PE=4 SV=1	sp|Q9SY02|PP301_ARATH Pentatricopeptide repeat-containing protein At4g02750 OS=Arabidopsis thaliana OX=3702 GN=PCMP-H24 PE=3 SV=1
Gb_01177	tr|A0A2R6WPW8|A0A2R6WPW8_MARPO TCP domain-containing protein OS=Marchantia polymorpha OX=3197 GN=MARPO_0068s0102 PE=4 SV=1	sp|O64647|TCP9_ARATH Transcription factor TCP9 OS=Arabidopsis thaliana OX=3702 GN=TCP9 PE=1 SV=1
Gb_01178	tr|A0A1R3HHA1|A0A1R3HHA1_COCAP MIF4G-like, type 3 OS=Corchorus capsularis OX=210143 GN=CCACVL1_19350 PE=4 SV=1	sp|Q76E23|IF4G_ARATH Eukaryotic translation initiation factor 4G OS=Arabidopsis thaliana OX=3702 GN=EIF4G PE=1 SV=2
Gb_01179	tr|A0A2R6WS67|A0A2R6WS67_MARPO Protein kinase domain-containing protein OS=Marchantia polymorpha OX=3197 GN=MARPO_0062s0108 PE=3 SV=1	sp|Q96287|KSG8_ARATH Shaggy-related protein kinase theta OS=Arabidopsis thaliana OX=3702 GN=ASK8 PE=2 SV=3
Gb_01180	tr|A0A2C9V0C4|A0A2C9V0C4_MANES Uncharacterized protein OS=Manihot esculenta OX=3983 GN=MANES_11G107300 PE=3 SV=1	sp|Q9FMY1|C86B1_ARATH Cytochrome P450 86B1 OS=Arabidopsis thaliana OX=3702 GN=CYP86B1 PE=2 SV=1
Gb_01181	tr|W1PHY2|W1PHY2_AMBTC CHHC U11-48K-type domain-containing protein OS=Amborella trichopoda OX=13333 GN=AMTR_s00029p00178860 PE=4 SV=1	sp|Q9M8X2|U1148_ARATH U11/U12 small nuclear ribonucleoprotein 48 kDa protein OS=Arabidopsis thaliana OX=3702 GN=SNRNP48 PE=3 SV=1
Gb_01182	*	*
Gb_01183	tr|A0A2R6QDB9|A0A2R6QDB9_ACTCH Beta-(1,2)-xylosyltransferase OS=Actinidia chinensis var. chinensis OX=1590841 GN=CEY00_Acc19362 PE=4 SV=1	sp|Q6ZFH6|RCN11_ORYSJ Beta-1,2-xylosyltransferase RCN11 OS=Oryza sativa subsp. japonica OX=39947 GN=RCN11 PE=1 SV=1
Gb_01184	tr|F6HA95|F6HA95_VITVI DYW_deaminase domain-containing protein OS=Vitis vinifera OX=29760 GN=VIT_06s0009g02740 PE=4 SV=1	sp|Q9SN39|PP320_ARATH Pentatricopeptide repeat-containing protein DOT4, chloroplastic OS=Arabidopsis thaliana OX=3702 GN=DOT4 PE=2 SV=1
Gb_01185	tr|W1NYK9|W1NYK9_AMBTC Chlorophyll a-b binding protein, chloroplastic OS=Amborella trichopoda OX=13333 GN=AMTR_s00099p00139960 PE=3 SV=1	sp|Q9XF89|CB5_ARATH Chlorophyll a-b binding protein CP26, chloroplastic OS=Arabidopsis thaliana OX=3702 GN=LHCB5 PE=1 SV=1
Gb_01186	tr|D8RFN8|D8RFN8_SELML Uncharacterized protein OS=Selaginella moellendorffii OX=88036 GN=SELMODRAFT_92673 PE=4 SV=1	sp|F4ZGF2|COMTA_DANRE Catechol O-methyltransferase A OS=Danio rerio OX=7955 GN=comta PE=1 SV=1
Gb_01187	tr|D8RFN8|D8RFN8_SELML Uncharacterized protein OS=Selaginella moellendorffii OX=88036 GN=SELMODRAFT_92673 PE=4 SV=1	sp|P21964|COMT_HUMAN Catechol O-methyltransferase OS=Homo sapiens OX=9606 GN=COMT PE=1 SV=2
Gb_01188	tr|D8RFN8|D8RFN8_SELML Uncharacterized protein OS=Selaginella moellendorffii OX=88036 GN=SELMODRAFT_92673 PE=4 SV=1	sp|F4ZGF2|COMTA_DANRE Catechol O-methyltransferase A OS=Danio rerio OX=7955 GN=comta PE=1 SV=1
Gb_01189	tr|D7STP5|D7STP5_VITVI Uncharacterized protein OS=Vitis vinifera OX=29760 GN=VIT_04s0008g01060 PE=3 SV=1	sp|K7VYZ9|COAC1_MAIZE Mitochondrial carrier protein CoAc1 OS=Zea mays OX=4577 GN=COAC1 PE=2 SV=1
Gb_01190	*	*
Gb_01191	*	*
Gb_01192	tr|A0A0D9WHA6|A0A0D9WHA6_9ORYZ AAA domain-containing protein OS=Leersia perrieri OX=77586 PE=3 SV=1	sp|Q0DHL4|FTSH8_ORYSJ ATP-dependent zinc metalloprotease FTSH 8, mitochondrial OS=Oryza sativa subsp. japonica OX=39947 GN=FTSH8 PE=3 SV=1
Gb_01193	tr|D8SGR3|D8SGR3_SELML Uncharacterized protein RIC1-2 (Fragment) OS=Selaginella moellendorffii OX=88036 GN=RIC1-2 PE=4 SV=1	*
Gb_01194	tr|E0CVL8|E0CVL8_VITVI CRIB domain-containing protein OS=Vitis vinifera OX=29760 GN=VIT_10s0116g00600 PE=4 SV=1	sp|Q1PF35|RIC6_ARATH CRIB domain-containing protein RIC6 OS=Arabidopsis thaliana OX=3702 GN=RIC6 PE=1 SV=1
Gb_01195	tr|A0A2R6XSH8|A0A2R6XSH8_MARPO Uncharacterized protein OS=Marchantia polymorpha OX=3197 GN=MARPO_0004s0249 PE=4 SV=1	sp|Q4W9B9|ISN1_ASPFU IMP-specific 5'-nucleotidase 1 OS=Neosartorya fumigata (strain ATCC MYA-4609 / Af293 / CBS 101355 / FGSC A1100) OX=330879 GN=isn1 PE=3 SV=1
Gb_01196	*	*
Gb_01197	*	*
Gb_01198	tr|A0A2R6XPK9|A0A2R6XPK9_MARPO B box-type domain-containing protein OS=Marchantia polymorpha OX=3197 GN=MARPO_0006s0089 PE=4 SV=1	*
Gb_01199	tr|A0A1R3JWQ0|A0A1R3JWQ0_COCAP Uncharacterized protein OS=Corchorus capsularis OX=210143 GN=CCACVL1_03887 PE=4 SV=1	sp|P10978|POLX_TOBAC Retrovirus-related Pol polyprotein from transposon TNT 1-94 OS=Nicotiana tabacum OX=4097 PE=2 SV=1
Gb_01200	tr|A0A2R6R893|A0A2R6R893_ACTCH UNC93-like protein OS=Actinidia chinensis var. chinensis OX=1590841 GN=CEY00_Acc08573 PE=4 SV=1	sp|Q94AA1|UN933_ARATH UNC93-like protein 3 OS=Arabidopsis thaliana OX=3702 GN=At3g09470 PE=2 SV=1
Gb_01201	tr|A0A1J6J1P5|A0A1J6J1P5_NICAT Molybdate transporter 2 OS=Nicotiana attenuata OX=49451 GN=MOT2 PE=4 SV=1	sp|Q0WP36|MOT2_ARATH Molybdate transporter 2 OS=Arabidopsis thaliana OX=3702 GN=MOT2 PE=1 SV=2
Gb_01202	tr|A0A0D2VWG9|A0A0D2VWG9_GOSRA Uncharacterized protein OS=Gossypium raimondii OX=29730 GN=B456_012G068600 PE=3 SV=1	sp|Q8LE52|DHAR3_ARATH Glutathione S-transferase DHAR3, chloroplastic OS=Arabidopsis thaliana OX=3702 GN=DHAR3 PE=1 SV=1
Gb_01203	tr|A0A0D9WHA6|A0A0D9WHA6_9ORYZ AAA domain-containing protein OS=Leersia perrieri OX=77586 PE=3 SV=1	sp|Q0DHL4|FTSH8_ORYSJ ATP-dependent zinc metalloprotease FTSH 8, mitochondrial OS=Oryza sativa subsp. japonica OX=39947 GN=FTSH8 PE=3 SV=1
Gb_01204	tr|E0CVL8|E0CVL8_VITVI CRIB domain-containing protein OS=Vitis vinifera OX=29760 GN=VIT_10s0116g00600 PE=4 SV=1	sp|Q1PF35|RIC6_ARATH CRIB domain-containing protein RIC6 OS=Arabidopsis thaliana OX=3702 GN=RIC6 PE=1 SV=1
Gb_01205	tr|W1P8S0|W1P8S0_AMBTC Thiamine pyrophosphokinase OS=Amborella trichopoda OX=13333 GN=AMTR_s00003p00253170 PE=3 SV=1	sp|B9DGU7|TPK1_ARATH Thiamine pyrophosphokinase 1 OS=Arabidopsis thaliana OX=3702 GN=TPK1 PE=2 SV=1
Gb_01206	tr|U5DIY7|U5DIY7_AMBTC TAFII28 domain-containing protein OS=Amborella trichopoda OX=13333 GN=AMTR_s00068p00201090 PE=4 SV=1	sp|F4HR03|TA11B_ARATH Transcription initiation factor TFIID subunit 11b OS=Arabidopsis thaliana OX=3702 GN=TAF11B PE=2 SV=1
Gb_01207	tr|W1PLA1|W1PLA1_AMBTC TFIIS N-terminal domain-containing protein OS=Amborella trichopoda OX=13333 GN=AMTR_s00012p00237600 PE=4 SV=1	sp|F4ICK8|IWS1_ARATH Protein IWS1 homolog 1 OS=Arabidopsis thaliana OX=3702 GN=IWS1 PE=1 SV=1
Gb_01208	tr|A0A2R6XPK9|A0A2R6XPK9_MARPO B box-type domain-containing protein OS=Marchantia polymorpha OX=3197 GN=MARPO_0006s0089 PE=4 SV=1	*
Gb_01209	tr|A0A2R6WDQ1|A0A2R6WDQ1_MARPO Uncharacterized protein OS=Marchantia polymorpha OX=3197 GN=MARPO_0104s0012 PE=4 SV=1	sp|O82307|C3H23_ARATH Zinc finger CCCH domain-containing protein 23 OS=Arabidopsis thaliana OX=3702 GN=At2g25900 PE=2 SV=1
Gb_01210	tr|W1PD79|W1PD79_AMBTC AP2/ERF domain-containing protein OS=Amborella trichopoda OX=13333 GN=AMTR_s00007p00268460 PE=4 SV=1	sp|Q84QC2|ERF17_ARATH Ethylene-responsive transcription factor ERF017 OS=Arabidopsis thaliana OX=3702 GN=ERF017 PE=2 SV=1
Gb_01211	tr|A0A0D3DQC3|A0A0D3DQC3_BRAOL AP2/ERF domain-containing protein OS=Brassica oleracea var. oleracea OX=109376 GN=106312217 PE=4 SV=1	sp|Q84QC2|ERF17_ARATH Ethylene-responsive transcription factor ERF017 OS=Arabidopsis thaliana OX=3702 GN=ERF017 PE=2 SV=1
Gb_01212	tr|A0A0D3DQC3|A0A0D3DQC3_BRAOL AP2/ERF domain-containing protein OS=Brassica oleracea var. oleracea OX=109376 GN=106312217 PE=4 SV=1	sp|Q84QC2|ERF17_ARATH Ethylene-responsive transcription factor ERF017 OS=Arabidopsis thaliana OX=3702 GN=ERF017 PE=2 SV=1
Gb_01213	tr|A0A2C9W6N3|A0A2C9W6N3_MANES AP2/ERF domain-containing protein OS=Manihot esculenta OX=3983 GN=MANES_03G044100 PE=4 SV=1	sp|Q84QC2|ERF17_ARATH Ethylene-responsive transcription factor ERF017 OS=Arabidopsis thaliana OX=3702 GN=ERF017 PE=2 SV=1
Gb_01214	tr|D7STZ7|D7STZ7_VITVI AP2/ERF domain-containing protein OS=Vitis vinifera OX=29760 GN=VIT_04s0008g02230 PE=4 SV=1	sp|Q84QC2|ERF17_ARATH Ethylene-responsive transcription factor ERF017 OS=Arabidopsis thaliana OX=3702 GN=ERF017 PE=2 SV=1
Gb_01215	tr|W1PD79|W1PD79_AMBTC AP2/ERF domain-containing protein OS=Amborella trichopoda OX=13333 GN=AMTR_s00007p00268460 PE=4 SV=1	sp|Q9S7L5|ERF18_ARATH Ethylene-responsive transcription factor ERF018 OS=Arabidopsis thaliana OX=3702 GN=ERF018 PE=2 SV=1
Gb_01216	tr|B9IKF6|B9IKF6_POPTR AP2/ERF domain-containing protein OS=Populus trichocarpa OX=3694 GN=POPTR_018G047300 PE=4 SV=1	sp|Q84QC2|ERF17_ARATH Ethylene-responsive transcription factor ERF017 OS=Arabidopsis thaliana OX=3702 GN=ERF017 PE=2 SV=1
Gb_01217	tr|D7STZ7|D7STZ7_VITVI AP2/ERF domain-containing protein OS=Vitis vinifera OX=29760 GN=VIT_04s0008g02230 PE=4 SV=1	sp|Q84QC2|ERF17_ARATH Ethylene-responsive transcription factor ERF017 OS=Arabidopsis thaliana OX=3702 GN=ERF017 PE=2 SV=1
Gb_01218	tr|D8QPT8|D8QPT8_SELML Ceramide beta-glucosyltransferase OS=Selaginella moellendorffii OX=88036 GN=GT21A1 PE=4 SV=1	*
Gb_01219	tr|D7SUK0|D7SUK0_VITVI SWIM-type domain-containing protein OS=Vitis vinifera OX=29760 GN=VIT_04s0008g04470 PE=4 SV=1	*
Gb_01220	tr|A0A2K2A7Q8|A0A2K2A7Q8_POPTR SWIM-type domain-containing protein OS=Populus trichocarpa OX=3694 GN=POPTR_006G245800 PE=4 SV=2	*
Gb_01221	tr|B9IKF6|B9IKF6_POPTR AP2/ERF domain-containing protein OS=Populus trichocarpa OX=3694 GN=POPTR_018G047300 PE=4 SV=1	sp|Q84QC2|ERF17_ARATH Ethylene-responsive transcription factor ERF017 OS=Arabidopsis thaliana OX=3702 GN=ERF017 PE=2 SV=1
Gb_01222	tr|M5W6X5|M5W6X5_PRUPE Uncharacterized protein OS=Prunus persica OX=3760 GN=PRUPE_7G219900 PE=4 SV=1	sp|Q5U4S8|CEGTB_XENLA Ceramide glucosyltransferase-B OS=Xenopus laevis OX=8355 GN=ugcg-b PE=2 SV=1
Gb_01223	tr|A0A2R6XUU7|A0A2R6XUU7_MARPO F-box domain-containing protein OS=Marchantia polymorpha OX=3197 GN=MARPO_0002s0290 PE=4 SV=1	sp|Q9SJ04|SKIP6_ARATH F-box/kelch-repeat protein SKIP6 OS=Arabidopsis thaliana OX=3702 GN=SKIP6 PE=1 SV=1
Gb_01224	tr|A0A0D2SKQ5|A0A0D2SKQ5_GOSRA SAND domain-containing protein OS=Gossypium raimondii OX=29730 GN=B456_005G204800 PE=4 SV=1	sp|Q8GZA8|ULT1_ARATH Protein ULTRAPETALA 1 OS=Arabidopsis thaliana OX=3702 GN=ULT1 PE=1 SV=1
Gb_01225	tr|A0A1R3IYT1|A0A1R3IYT1_COCAP Cytochrome P450 OS=Corchorus capsularis OX=210143 GN=CCACVL1_08792 PE=3 SV=1	sp|Q9SAA9|CP511_ARATH Sterol 14-demethylase OS=Arabidopsis thaliana OX=3702 GN=CYP51G1 PE=1 SV=1
Gb_01226	tr|A0A251N4C3|A0A251N4C3_PRUPE DYW_deaminase domain-containing protein OS=Prunus persica OX=3760 GN=PRUPE_7G002900 PE=4 SV=1	sp|Q9LFL5|PP390_ARATH Pentatricopeptide repeat-containing protein At5g16860 OS=Arabidopsis thaliana OX=3702 GN=PCMP-H92 PE=2 SV=1
Gb_01227	*	*
Gb_01228	*	*
Gb_01229	*	*
Gb_01230	tr|F6HIB1|F6HIB1_VITVI Uncharacterized protein OS=Vitis vinifera OX=29760 GN=VIT_12s0059g00550 PE=4 SV=1	sp|Q9SJ85|Y2474_ARATH BTB/POZ domain-containing protein At2g04740 OS=Arabidopsis thaliana OX=3702 GN=At2g04740 PE=2 SV=2
Gb_01231	tr|A0A0A0KTW8|A0A0A0KTW8_CUCSA Aldo_ket_red domain-containing protein OS=Cucumis sativus OX=3659 GN=Csa_4G012460 PE=4 SV=1	sp|A2XRZ0|AKR2_ORYSI Probable aldo-keto reductase 2 OS=Oryza sativa subsp. indica OX=39946 GN=OsI_15387 PE=3 SV=1
Gb_01232	tr|A0A2R6XU78|A0A2R6XU78_MARPO Protein kinase domain-containing protein OS=Marchantia polymorpha OX=3197 GN=MARPO_0002s0106 PE=4 SV=1	sp|Q9M0G7|MIK1_ARATH MDIS1-interacting receptor like kinase 1 OS=Arabidopsis thaliana OX=3702 GN=MIK1 PE=1 SV=1
Gb_01233	tr|A0A1R3HDH2|A0A1R3HDH2_COCAP DUF862 domain-containing protein OS=Corchorus capsularis OX=210143 GN=CCACVL1_19981 PE=4 SV=1	sp|Q93VG8|PPDEX_ARATH DeSI-like protein At4g17486 OS=Arabidopsis thaliana OX=3702 GN=At4g17486 PE=2 SV=1
Gb_01234	tr|A0A2R6WT57|A0A2R6WT57_MARPO J domain-containing protein OS=Marchantia polymorpha OX=3197 GN=MARPO_0060s0100 PE=4 SV=1	sp|Q9SDN0|DNJ20_ARATH Chaperone protein dnaJ 20, chloroplastic OS=Arabidopsis thaliana OX=3702 GN=ATJ20 PE=1 SV=2
Gb_01235	tr|A0A2R6XEG3|A0A2R6XEG3_MARPO J domain-containing protein OS=Marchantia polymorpha OX=3197 GN=MARPO_0020s0133 PE=4 SV=1	sp|Q9SDN0|DNJ20_ARATH Chaperone protein dnaJ 20, chloroplastic OS=Arabidopsis thaliana OX=3702 GN=ATJ20 PE=1 SV=2
Gb_01236	tr|A0A2R6X0I4|A0A2R6X0I4_MARPO NB-ARC domain-containing protein OS=Marchantia polymorpha OX=3197 GN=MARPO_0044s0064 PE=4 SV=1	sp|Q9FI14|TAO1_ARATH Disease resistance protein TAO1 OS=Arabidopsis thaliana OX=3702 GN=TAO1 PE=4 SV=1
Gb_01237	*	*
Gb_01238	tr|A0A164Z8Z7|A0A164Z8Z7_DAUCS Glycosyltransferase OS=Daucus carota subsp. sativus OX=79200 GN=DCAR_018783 PE=3 SV=1	sp|Q9SJL0|U86A1_ARATH UDP-glycosyltransferase 86A1 OS=Arabidopsis thaliana OX=3702 GN=UGT86A1 PE=2 SV=1
Gb_01239	tr|M1BY24|M1BY24_SOLTU Glycosyltransferase OS=Solanum tuberosum OX=4113 GN=102600174 PE=3 SV=1	sp|F8WKW1|UGT2_GARJA 7-deoxyloganetin glucosyltransferase OS=Gardenia jasminoides OX=114476 GN=UGT85A24 PE=1 SV=1
Gb_01240	tr|A0A164Z8Z7|A0A164Z8Z7_DAUCS Glycosyltransferase OS=Daucus carota subsp. sativus OX=79200 GN=DCAR_018783 PE=3 SV=1	sp|Q9SJL0|U86A1_ARATH UDP-glycosyltransferase 86A1 OS=Arabidopsis thaliana OX=3702 GN=UGT86A1 PE=2 SV=1
Gb_01241	tr|A0A2K1YL85|A0A2K1YL85_POPTR Uncharacterized protein OS=Populus trichocarpa OX=3694 GN=POPTR_011G164100 PE=4 SV=1	sp|Q8VYJ1|MENE_ARATH 2-succinylbenzoate--CoA ligase, chloroplastic/peroxisomal OS=Arabidopsis thaliana OX=3702 GN=AAE14 PE=1 SV=1
Gb_01242	tr|W1NW02|W1NW02_AMBTC 26S proteasome non-ATPase regulatory subunit 1 homolog OS=Amborella trichopoda OX=13333 GN=AMTR_s00089p00034850 PE=3 SV=1	sp|O48844|PSD1A_ARATH 26S proteasome non-ATPase regulatory subunit 1 homolog A OS=Arabidopsis thaliana OX=3702 GN=RPN2A PE=1 SV=1
Gb_01243	tr|W1P659|W1P659_AMBTC Uncharacterized protein OS=Amborella trichopoda OX=13333 GN=AMTR_s00007p00193000 PE=3 SV=1	sp|Q8VWK4|TRB1_ARATH Telomere repeat-binding factor 1 OS=Arabidopsis thaliana OX=3702 GN=TRB1 PE=1 SV=1
Gb_01244	tr|W1PGT8|W1PGT8_AMBTC SAM domain-containing protein OS=Amborella trichopoda OX=13333 GN=AMTR_s00005p00261860 PE=4 SV=1	*
Gb_01245	tr|A0A0A0LV36|A0A0A0LV36_CUCSA Uncharacterized protein OS=Cucumis sativus OX=3659 GN=Csa_1G124520 PE=4 SV=1	*
Gb_01246	tr|F6HA95|F6HA95_VITVI DYW_deaminase domain-containing protein OS=Vitis vinifera OX=29760 GN=VIT_06s0009g02740 PE=4 SV=1	sp|Q9SY02|PP301_ARATH Pentatricopeptide repeat-containing protein At4g02750 OS=Arabidopsis thaliana OX=3702 GN=PCMP-H24 PE=3 SV=1
Gb_01247	tr|M0T565|M0T565_MUSAM Uncharacterized protein OS=Musa acuminata subsp. malaccensis OX=214687 PE=4 SV=1	*
Gb_01248	*	*
Gb_01249	tr|A0A2R6RFU0|A0A2R6RFU0_ACTCH Flap endonuclease OS=Actinidia chinensis var. chinensis OX=1590841 GN=CEY00_Acc06627 PE=4 SV=1	*
Gb_01250	tr|A0A0D2VI56|A0A0D2VI56_GOSRA Uncharacterized protein OS=Gossypium raimondii OX=29730 GN=B456_013G208000 PE=4 SV=1	*
Gb_01251	tr|A0A0D2VI56|A0A0D2VI56_GOSRA Uncharacterized protein OS=Gossypium raimondii OX=29730 GN=B456_013G208000 PE=4 SV=1	*
Gb_01252	*	*
Gb_01253	tr|A0A1R3JZ66|A0A1R3JZ66_COCAP Integrase_H2C2 domain-containing protein OS=Corchorus capsularis OX=210143 GN=CCACVL1_03466 PE=4 SV=1	*
Gb_01254	tr|U5DGX5|U5DGX5_AMBTC Uncharacterized protein OS=Amborella trichopoda OX=13333 GN=AMTR_s00062p00184900 PE=3 SV=1	sp|A2XNS1|ACT3_ORYSI Actin-3 OS=Oryza sativa subsp. indica OX=39946 GN=ACT3 PE=3 SV=2
Gb_01255	tr|A0A1R3HVY9|A0A1R3HVY9_COCAP Nickel/cobalt transporter, high-affinity OS=Corchorus capsularis OX=210143 GN=CCACVL1_16645 PE=4 SV=1	*
Gb_01256	tr|W1NVD3|W1NVD3_AMBTC Uncharacterized protein OS=Amborella trichopoda OX=13333 GN=AMTR_s00092p00158340 PE=4 SV=1	sp|Q9FJD0|VP26A_ARATH Vacuolar protein sorting-associated protein 26A OS=Arabidopsis thaliana OX=3702 GN=VPS26A PE=2 SV=1
Gb_01257	tr|V7D161|V7D161_PHAVU Ubiquitin-like domain-containing protein OS=Phaseolus vulgaris OX=3885 GN=PHAVU_001G191700g PE=4 SV=1	sp|P49636|RL40_NICSY Ubiquitin-60S ribosomal protein L40 OS=Nicotiana sylvestris OX=4096 GN=UBICEP52-7 PE=2 SV=2
Gb_01258	tr|A0A3Q7EP32|A0A3Q7EP32_SOLLC Uncharacterized protein OS=Solanum lycopersicum OX=4081 GN=101254945 PE=4 SV=1	*
Gb_01259	tr|A0A3Q7EP32|A0A3Q7EP32_SOLLC Uncharacterized protein OS=Solanum lycopersicum OX=4081 GN=101254945 PE=4 SV=1	*
Gb_01260	tr|M1BL46|M1BL46_SOLTU Probable 6-phosphogluconolactonase OS=Solanum tuberosum OX=4113 GN=102586717 PE=3 SV=1	sp|A2Z3C4|6PGL4_ORYSI Probable 6-phosphogluconolactonase 4, chloroplastic OS=Oryza sativa subsp. indica OX=39946 GN=OsI_031067 PE=3 SV=2
Gb_01261	tr|B9I241|B9I241_POPTR Probable 6-phosphogluconolactonase OS=Populus trichocarpa OX=3694 GN=POPTR_012G024400 PE=3 SV=2	sp|A2YXS5|6PGL3_ORYSI Probable 6-phosphogluconolactonase 3, chloroplastic OS=Oryza sativa subsp. indica OX=39946 GN=OsI_30141 PE=3 SV=2
Gb_01262	tr|M0TQW8|M0TQW8_MUSAM Uncharacterized protein OS=Musa acuminata subsp. malaccensis OX=214687 GN=103994715 PE=3 SV=1	sp|P53496|ACT11_ARATH Actin-11 OS=Arabidopsis thaliana OX=3702 GN=ACT11 PE=1 SV=1
Gb_01263	tr|A0A2C9UJL3|A0A2C9UJL3_MANES RING-type domain-containing protein OS=Manihot esculenta OX=3983 GN=MANES_14G066700 PE=4 SV=1	sp|Q8GYT9|SIS3_ARATH E3 ubiquitin-protein ligase SIS3 OS=Arabidopsis thaliana OX=3702 GN=SIS3 PE=2 SV=2
Gb_01264	tr|A0A0D2UAM8|A0A0D2UAM8_GOSRA Uncharacterized protein OS=Gossypium raimondii OX=29730 GN=B456_010G119500 PE=4 SV=1	sp|Q9C5J3|RRC1_ARATH Protein RRC1 OS=Arabidopsis thaliana OX=3702 GN=RRC1 PE=1 SV=1
Gb_01265	tr|A0A0A0LNU8|A0A0A0LNU8_CUCSA VARLMGL domain-containing protein OS=Cucumis sativus OX=3659 GN=Csa_1G004160 PE=4 SV=1	*
Gb_01266	tr|A0A0D2THN5|A0A0D2THN5_GOSRA Uncharacterized protein OS=Gossypium raimondii OX=29730 GN=B456_009G109900 PE=3 SV=1	sp|P08926|RUBA_PEA RuBisCO large subunit-binding protein subunit alpha, chloroplastic OS=Pisum sativum OX=3888 PE=1 SV=2
Gb_01267	tr|A0A2R6XTL4|A0A2R6XTL4_MARPO Uncharacterized protein OS=Marchantia polymorpha OX=3197 GN=MARPO_0003s0288 PE=4 SV=1	*
Gb_01268	tr|A0A1R3JWQ0|A0A1R3JWQ0_COCAP Uncharacterized protein OS=Corchorus capsularis OX=210143 GN=CCACVL1_03887 PE=4 SV=1	sp|P10978|POLX_TOBAC Retrovirus-related Pol polyprotein from transposon TNT 1-94 OS=Nicotiana tabacum OX=4097 PE=2 SV=1
Gb_01269	*	*
Gb_01270	tr|W1PGE1|W1PGE1_AMBTC Alpha-mannosidase OS=Amborella trichopoda OX=13333 GN=AMTR_s00016p00106660 PE=3 SV=1	sp|C0HJB3|MANA_CANEN Alpha-mannosidase OS=Canavalia ensiformis OX=3823 PE=1 SV=1
Gb_01271	*	*
Gb_01272	tr|A0A0A0LS66|A0A0A0LS66_CUCSA Uncharacterized protein OS=Cucumis sativus OX=3659 GN=Csa_1G006320 PE=4 SV=1	sp|Q9XF23|EDS1L_ARATH Protein EDS1L OS=Arabidopsis thaliana OX=3702 GN=EDS1 PE=1 SV=1
Gb_01273	tr|W1PQ85|W1PQ85_AMBTC Uncharacterized protein OS=Amborella trichopoda OX=13333 GN=AMTR_s00029p00030480 PE=4 SV=1	sp|Q8W4E1|RH47_ARATH DEAD-box ATP-dependent RNA helicase 47, mitochondrial OS=Arabidopsis thaliana OX=3702 GN=RH47 PE=1 SV=2
Gb_01274	tr|A0A078GJH3|A0A078GJH3_BRANA BnaA05g18750D protein OS=Brassica napus OX=3708 GN=BnaA05g18750D PE=4 SV=1	*
Gb_01275	tr|M1CBT5|M1CBT5_SOLTU Uncharacterized protein OS=Solanum tuberosum OX=4113 GN=102595545 PE=4 SV=1	sp|Q94CC0|Y5994_ARATH Uncharacterized protein At5g49945 OS=Arabidopsis thaliana OX=3702 GN=At5g49945 PE=2 SV=1
Gb_01276	tr|W1PQ85|W1PQ85_AMBTC Uncharacterized protein OS=Amborella trichopoda OX=13333 GN=AMTR_s00029p00030480 PE=4 SV=1	sp|Q8W4E1|RH47_ARATH DEAD-box ATP-dependent RNA helicase 47, mitochondrial OS=Arabidopsis thaliana OX=3702 GN=RH47 PE=1 SV=2
Gb_01277	*	*
Gb_01278	tr|A0A1R3IPP1|A0A1R3IPP1_COCAP Reverse transcriptase OS=Corchorus capsularis OX=210143 GN=CCACVL1_10764 PE=4 SV=1	sp|Q7LHG5|YI31B_YEAST Transposon Ty3-I Gag-Pol polyprotein OS=Saccharomyces cerevisiae (strain ATCC 204508 / S288c) OX=559292 GN=TY3B-I PE=1 SV=2
Gb_01279	tr|A0A1R3IX38|A0A1R3IX38_COCAP Uncharacterized protein (Fragment) OS=Corchorus capsularis OX=210143 GN=CCACVL1_09231 PE=4 SV=1	*
Gb_01280	tr|A5AJM8|A5AJM8_VITVI VQ domain-containing protein OS=Vitis vinifera OX=29760 GN=VITISV_000273 PE=4 SV=1	sp|Q9CA36|VQ8_ARATH VQ motif-containing protein 8, chloroplastic OS=Arabidopsis thaliana OX=3702 GN=VQ8 PE=2 SV=1
Gb_01281	tr|W1PI07|W1PI07_AMBTC RING-type domain-containing protein OS=Amborella trichopoda OX=13333 GN=AMTR_s00029p00190880 PE=4 SV=1	*
Gb_01282	*	*
Gb_01283	*	*
Gb_01284	tr|A0A1R3H0X9|A0A1R3H0X9_COCAP Importin subunit alpha OS=Corchorus capsularis OX=210143 GN=CCACVL1_22170 PE=3 SV=1	sp|O04294|IMPA3_ARATH Importin subunit alpha-3 OS=Arabidopsis thaliana OX=3702 GN=IMPA3 PE=1 SV=2
Gb_01285	tr|A0A0E0F8C3|A0A0E0F8C3_9ORYZ TCTP domain-containing protein OS=Oryza meridionalis OX=40149 PE=3 SV=1	sp|P35681|TCTP_ORYSJ Translationally-controlled tumor protein homolog OS=Oryza sativa subsp. japonica OX=39947 GN=TCTP PE=1 SV=1
Gb_01286	*	*
Gb_01287	tr|A0A2R6XCN7|A0A2R6XCN7_MARPO Uncharacterized protein OS=Marchantia polymorpha OX=3197 GN=MARPO_0023s0085 PE=3 SV=1	sp|P36397|ARF1_ARATH ADP-ribosylation factor 1 OS=Arabidopsis thaliana OX=3702 GN=ARF1 PE=1 SV=2
Gb_01288	tr|A0A2R6XCN7|A0A2R6XCN7_MARPO Uncharacterized protein OS=Marchantia polymorpha OX=3197 GN=MARPO_0023s0085 PE=3 SV=1	sp|P36397|ARF1_ARATH ADP-ribosylation factor 1 OS=Arabidopsis thaliana OX=3702 GN=ARF1 PE=1 SV=2
Gb_01289	tr|M4ELC2|M4ELC2_BRARP BHLH domain-containing protein OS=Brassica rapa subsp. pekinensis OX=51351 PE=4 SV=1	*
Gb_01290	tr|A0A2K3NSD4|A0A2K3NSD4_TRIPR ADP-ribosylation factor 1-like protein OS=Trifolium pratense OX=57577 GN=L195_g002403 PE=3 SV=1	sp|P36397|ARF1_ARATH ADP-ribosylation factor 1 OS=Arabidopsis thaliana OX=3702 GN=ARF1 PE=1 SV=2
Gb_01291	tr|A0A2K3NSD4|A0A2K3NSD4_TRIPR ADP-ribosylation factor 1-like protein OS=Trifolium pratense OX=57577 GN=L195_g002403 PE=3 SV=1	sp|P51824|ARF1_SOLTU ADP-ribosylation factor 1 OS=Solanum tuberosum OX=4113 PE=2 SV=2
Gb_01292	tr|D7SIS0|D7SIS0_VITVI Uncharacterized protein OS=Vitis vinifera OX=29760 GN=VIT_17s0000g04560 PE=4 SV=1	sp|Q2V0Z5|MIS12_ARATH Protein MIS12 homolog OS=Arabidopsis thaliana OX=3702 GN=MIS12 PE=3 SV=1
Gb_01293	tr|A0A3B6PVL2|A0A3B6PVL2_WHEAT Phosphatidylinositol 4-phosphate 5-kinase OS=Triticum aestivum OX=4565 PE=4 SV=1	sp|Q8L850|PI5K9_ARATH Phosphatidylinositol 4-phosphate 5-kinase 9 OS=Arabidopsis thaliana OX=3702 GN=PIP5K9 PE=1 SV=2
Gb_01294	tr|W1NM68|W1NM68_AMBTC UBIQUITIN_CONJUGAT_2 domain-containing protein OS=Amborella trichopoda OX=13333 GN=AMTR_s00001p00271430 PE=4 SV=1	sp|Q9ZVX1|UBC23_ARATH Probable ubiquitin-conjugating enzyme E2 23 OS=Arabidopsis thaliana OX=3702 GN=UBC23 PE=1 SV=1
Gb_01295	*	*
Gb_01296	tr|A0A0D2QG33|A0A0D2QG33_GOSRA LRRNT_2 domain-containing protein OS=Gossypium raimondii OX=29730 GN=B456_003G055300 PE=4 SV=1	sp|Q5MR23|9DC3_SOLPI Receptor-like protein 9DC3 OS=Solanum pimpinellifolium OX=4084 GN=9DC3 PE=3 SV=1
Gb_01297	tr|M5XDN7|M5XDN7_PRUPE NAD(P)-bd_dom domain-containing protein OS=Prunus persica OX=3760 GN=PRUPE_1G099500 PE=4 SV=1	sp|Q0JKZ0|SNL6_ORYSJ Cinnamoyl-CoA reductase-like SNL6 OS=Oryza sativa subsp. japonica OX=39947 GN=SNL6 PE=3 SV=1
Gb_01298	tr|A0A0D3B783|A0A0D3B783_BRAOL Histone H2B OS=Brassica oleracea var. oleracea OX=109376 GN=106328573 PE=3 SV=1	sp|A2WKT4|H2B5_ORYSI Histone H2B.5 OS=Oryza sativa subsp. indica OX=39946 GN=H2B.5 PE=3 SV=1
Gb_01299	tr|A0A0D3DQY5|A0A0D3DQY5_BRAOL Uncharacterized protein OS=Brassica oleracea var. oleracea OX=109376 GN=106310239 PE=4 SV=1	sp|Q9S7L9|CX6B1_ARATH Cytochrome c oxidase subunit 6b-1 OS=Arabidopsis thaliana OX=3702 GN=COX6B-1 PE=1 SV=1
Gb_01300	tr|A0A2K2BRD2|A0A2K2BRD2_POPTR Uncharacterized protein OS=Populus trichocarpa OX=3694 GN=POPTR_001G025400 PE=3 SV=1	sp|Q8W3K3|DRL8_ARATH Putative disease resistance protein At1g58400 OS=Arabidopsis thaliana OX=3702 GN=At1g58400 PE=3 SV=1
Gb_01301	tr|A0A2K2A7Q8|A0A2K2A7Q8_POPTR SWIM-type domain-containing protein OS=Populus trichocarpa OX=3694 GN=POPTR_006G245800 PE=4 SV=2	*
Gb_01302	tr|W1PHD4|W1PHD4_AMBTC Uncharacterized protein OS=Amborella trichopoda OX=13333 GN=AMTR_s00058p00097500 PE=3 SV=1	sp|Q38834|R13L4_ARATH Disease resistance RPP13-like protein 4 OS=Arabidopsis thaliana OX=3702 GN=RPP13L4 PE=1 SV=2
Gb_01303	tr|A0A2R6R2V0|A0A2R6R2V0_ACTCH Cytochrome c oxidase subunit 6b-1 like OS=Actinidia chinensis var. chinensis OX=1590841 GN=CEY00_Acc11669 PE=4 SV=1	sp|Q9S7L9|CX6B1_ARATH Cytochrome c oxidase subunit 6b-1 OS=Arabidopsis thaliana OX=3702 GN=COX6B-1 PE=1 SV=1
Gb_01304	tr|B8B9Q3|B8B9Q3_ORYSI DUF659 domain-containing protein OS=Oryza sativa subsp. indica OX=39946 GN=OsI_28770 PE=4 SV=1	*
Gb_01305	*	*
Gb_01306	tr|B8AYA1|B8AYA1_ORYSI DUF659 domain-containing protein OS=Oryza sativa subsp. indica OX=39946 GN=OsI_19967 PE=4 SV=1	*
Gb_01307	tr|K3XGE9|K3XGE9_SETIT MFS domain-containing protein OS=Setaria italica OX=4555 GN=101778814 PE=4 SV=1	sp|Q652N5|PHT44_ORYSJ Probable anion transporter 4, chloroplastic OS=Oryza sativa subsp. japonica OX=39947 GN=PHT4;4 PE=2 SV=1
Gb_01308	tr|A0A287MVB3|A0A287MVB3_HORVV MFS domain-containing protein OS=Hordeum vulgare subsp. vulgare OX=112509 PE=4 SV=1	sp|Q652N5|PHT44_ORYSJ Probable anion transporter 4, chloroplastic OS=Oryza sativa subsp. japonica OX=39947 GN=PHT4;4 PE=2 SV=1
Gb_01309	tr|A0A2R6X4C7|A0A2R6X4C7_MARPO MFS domain-containing protein OS=Marchantia polymorpha OX=3197 GN=MARPO_0037s0126 PE=4 SV=1	sp|O82390|ANTR1_ARATH Sodium-dependent phosphate transport protein 1, chloroplastic OS=Arabidopsis thaliana OX=3702 GN=ANTR1 PE=1 SV=1
Gb_01310	tr|M0RXN5|M0RXN5_MUSAM MFS domain-containing protein OS=Musa acuminata subsp. malaccensis OX=214687 GN=103980056 PE=4 SV=1	sp|Q9SDI4|PHT41_ORYSJ Probable anion transporter 1, chloroplastic OS=Oryza sativa subsp. japonica OX=39947 GN=PHT4;1 PE=2 SV=1
Gb_01311	tr|A0A1J7H9J3|A0A1J7H9J3_LUPAN MFS domain-containing protein OS=Lupinus angustifolius OX=3871 GN=TanjilG_30870 PE=4 SV=1	sp|Q9SDI4|PHT41_ORYSJ Probable anion transporter 1, chloroplastic OS=Oryza sativa subsp. japonica OX=39947 GN=PHT4;1 PE=2 SV=1
Gb_01312	tr|A0A0D2TQU8|A0A0D2TQU8_GOSRA TPR_REGION domain-containing protein OS=Gossypium raimondii OX=29730 GN=B456_009G245500 PE=4 SV=1	sp|Q96EQ0|SGTB_HUMAN Small glutamine-rich tetratricopeptide repeat-containing protein beta OS=Homo sapiens OX=9606 GN=SGTB PE=1 SV=1
Gb_01313	*	*
Gb_01314	tr|A0A2K1R554|A0A2K1R554_POPTR Uncharacterized protein OS=Populus trichocarpa OX=3694 GN=POPTR_013G107000 PE=4 SV=1	sp|Q0WP01|PTR9_ARATH Protein NRT1/ PTR FAMILY 5.10 OS=Arabidopsis thaliana OX=3702 GN=NPF5.10 PE=2 SV=1
Gb_01315	tr|A0A2K1R554|A0A2K1R554_POPTR Uncharacterized protein OS=Populus trichocarpa OX=3694 GN=POPTR_013G107000 PE=4 SV=1	sp|Q0WP01|PTR9_ARATH Protein NRT1/ PTR FAMILY 5.10 OS=Arabidopsis thaliana OX=3702 GN=NPF5.10 PE=2 SV=1
Gb_01316	tr|A0A0D9VUQ6|A0A0D9VUQ6_9ORYZ Uncharacterized protein OS=Leersia perrieri OX=77586 PE=4 SV=1	sp|O60306|AQR_HUMAN RNA helicase aquarius OS=Homo sapiens OX=9606 GN=AQR PE=1 SV=4
Gb_01317	tr|A5AJM8|A5AJM8_VITVI VQ domain-containing protein OS=Vitis vinifera OX=29760 GN=VITISV_000273 PE=4 SV=1	sp|Q8LGD5|MKS1_ARATH Protein MKS1 OS=Arabidopsis thaliana OX=3702 GN=MKS1 PE=1 SV=2
Gb_01318	tr|A0A1J7H8C9|A0A1J7H8C9_LUPAN VQ domain-containing protein OS=Lupinus angustifolius OX=3871 GN=TanjilG_14080 PE=4 SV=1	*
Gb_01319	tr|M4CCF6|M4CCF6_BRARP Uncharacterized protein OS=Brassica rapa subsp. pekinensis OX=51351 PE=4 SV=1	sp|P93735|ELIP1_ARATH Early light-induced protein 1, chloroplastic OS=Arabidopsis thaliana OX=3702 GN=ELIP1 PE=1 SV=1
Gb_01320	tr|W1P7S4|W1P7S4_AMBTC Uncharacterized protein OS=Amborella trichopoda OX=13333 GN=AMTR_s00079p00125070 PE=4 SV=1	*
Gb_01321	*	*
Gb_01322	tr|F6HYE3|F6HYE3_VITVI DYW_deaminase domain-containing protein OS=Vitis vinifera OX=29760 GN=VIT_09s0002g04370 PE=4 SV=1	sp|Q9SI53|PP147_ARATH Pentatricopeptide repeat-containing protein At2g03880, mitochondrial OS=Arabidopsis thaliana OX=3702 GN=PCMP-H44 PE=2 SV=1
Gb_01323	tr|F6HXR1|F6HXR1_VITVI Protein kinase domain-containing protein OS=Vitis vinifera OX=29760 GN=VIT_09s0002g08640 PE=3 SV=1	sp|C0LGP4|Y3475_ARATH Probable LRR receptor-like serine/threonine-protein kinase At3g47570 OS=Arabidopsis thaliana OX=3702 GN=At3g47570 PE=2 SV=1
Gb_01324	tr|A0A2C9V288|A0A2C9V288_MANES Protein kinase domain-containing protein OS=Manihot esculenta OX=3983 GN=MANES_10G015600 PE=3 SV=1	sp|C0LGP4|Y3475_ARATH Probable LRR receptor-like serine/threonine-protein kinase At3g47570 OS=Arabidopsis thaliana OX=3702 GN=At3g47570 PE=2 SV=1
Gb_01325	tr|U5CYQ5|U5CYQ5_AMBTC MFS domain-containing protein OS=Amborella trichopoda OX=13333 GN=AMTR_s00056p00042640 PE=3 SV=1	sp|Q8GW61|STP14_ARATH Sugar transport protein 14 OS=Arabidopsis thaliana OX=3702 GN=STP14 PE=2 SV=2
Gb_01326	tr|U5CYQ5|U5CYQ5_AMBTC MFS domain-containing protein OS=Amborella trichopoda OX=13333 GN=AMTR_s00056p00042640 PE=3 SV=1	sp|Q8GW61|STP14_ARATH Sugar transport protein 14 OS=Arabidopsis thaliana OX=3702 GN=STP14 PE=2 SV=2
Gb_01327	tr|Q6K2P5|Q6K2P5_ORYSJ Os09g0327200 protein OS=Oryza sativa subsp. japonica OX=39947 GN=P0706E03.7 PE=4 SV=1	sp|Q9SY02|PP301_ARATH Pentatricopeptide repeat-containing protein At4g02750 OS=Arabidopsis thaliana OX=3702 GN=PCMP-H24 PE=3 SV=1
Gb_01328	tr|A0A2R6QUN5|A0A2R6QUN5_ACTCH Subtilisin-like protease OS=Actinidia chinensis var. chinensis OX=1590841 GN=CEY00_Acc12951 PE=3 SV=1	sp|Q9ZUF6|SBT18_ARATH Subtilisin-like protease SBT1.8 OS=Arabidopsis thaliana OX=3702 GN=SBT1.8 PE=1 SV=1
Gb_01329	tr|A0A1R3HWH5|A0A1R3HWH5_COCAP Glycosyl transferase, family 20 OS=Corchorus capsularis OX=210143 GN=CCACVL1_16541 PE=4 SV=1	sp|Q9SYM4|TPS1_ARATH Alpha,alpha-trehalose-phosphate synthase [UDP-forming] 1 OS=Arabidopsis thaliana OX=3702 GN=TPS1 PE=1 SV=1
Gb_01330	tr|U5DD50|U5DD50_AMBTC Glyco_transf_20 domain-containing protein OS=Amborella trichopoda OX=13333 GN=AMTR_s00068p00147540 PE=4 SV=1	sp|Q9SYM4|TPS1_ARATH Alpha,alpha-trehalose-phosphate synthase [UDP-forming] 1 OS=Arabidopsis thaliana OX=3702 GN=TPS1 PE=1 SV=1
Gb_01331	*	*
Gb_01332	tr|A0A1D6EAZ0|A0A1D6EAZ0_MAIZE HAT transposon superfamily protein OS=Zea mays OX=4577 GN=ZEAMMB73_Zm00001d003693 PE=4 SV=1	*
Gb_01333	tr|M5W7V8|M5W7V8_PRUPE Dirigent protein OS=Prunus persica OX=3760 GN=PRUPE_7G083100 PE=3 SV=1	sp|Q67YM6|DIR11_ARATH Dirigent protein 11 OS=Arabidopsis thaliana OX=3702 GN=DIR11 PE=2 SV=1
Gb_01334	*	*
Gb_01335	tr|A0A2R6W379|A0A2R6W379_MARPO F-box domain-containing protein OS=Marchantia polymorpha OX=3197 GN=MARPO_0168s0028 PE=4 SV=1	sp|Q9LFV5|FK111_ARATH F-box/kelch-repeat protein At5g15710 OS=Arabidopsis thaliana OX=3702 GN=At5g15710 PE=2 SV=1
Gb_01336	tr|A0A2R6RG72|A0A2R6RG72_ACTCH Eukaryotic translation initiation factor 4E-1 like OS=Actinidia chinensis var. chinensis OX=1590841 GN=CEY00_Acc06506 PE=3 SV=1	sp|P48599|IF4E1_ORYSJ Eukaryotic translation initiation factor 4E-1 OS=Oryza sativa subsp. japonica OX=39947 GN=Os01g0970400 PE=2 SV=1
Gb_01337	tr|B9N7T4|B9N7T4_POPTR Chalcone-flavonone isomerase family protein OS=Populus trichocarpa OX=3694 GN=POPTR_011G101800 PE=3 SV=2	sp|Q9C8L2|FAP3_ARATH Fatty-acid-binding protein 3, chloroplastic OS=Arabidopsis thaliana OX=3702 GN=FAP3 PE=1 SV=1
Gb_01338	*	*
Gb_01339	tr|A0A078HP75|A0A078HP75_BRANA BnaA10g27080D protein OS=Brassica napus OX=3708 GN=BnaA10g27080D PE=4 SV=1	sp|Q9LHA8|MD37C_ARATH Probable mediator of RNA polymerase II transcription subunit 37c OS=Arabidopsis thaliana OX=3702 GN=MED37C PE=1 SV=1
Gb_01340	tr|A0A3Q7F894|A0A3Q7F894_SOLLC AAA domain-containing protein OS=Solanum lycopersicum OX=4081 PE=3 SV=1	sp|P54776|PRS6A_SOLLC 26S proteasome regulatory subunit 6A homolog OS=Solanum lycopersicum OX=4081 GN=TBP1 PE=2 SV=1
Gb_01341	tr|D7SHM2|D7SHM2_VITVI Uncharacterized protein OS=Vitis vinifera OX=29760 GN=VIT_17s0000g08920 PE=3 SV=1	sp|A2RVM0|TIC32_ARATH Short-chain dehydrogenase TIC 32, chloroplastic OS=Arabidopsis thaliana OX=3702 GN=TIC32 PE=2 SV=1
Gb_01342	tr|W1PW07|W1PW07_AMBTC Uncharacterized protein OS=Amborella trichopoda OX=13333 GN=AMTR_s00165p00058610 PE=4 SV=1	sp|Q9M331|PTR45_ARATH Protein NRT1/ PTR FAMILY 5.7 OS=Arabidopsis thaliana OX=3702 GN=NPF5.7 PE=2 SV=2
Gb_01343	*	*
Gb_01344	tr|U5CZV5|U5CZV5_AMBTC PORR domain-containing protein OS=Amborella trichopoda OX=13333 GN=AMTR_s00038p00208310 PE=4 SV=1	sp|Q65XL5|WTF1_ORYSJ Protein WHAT'S THIS FACTOR 1 homolog, chloroplastic OS=Oryza sativa subsp. japonica OX=39947 GN=Os05g0571100 PE=2 SV=1
Gb_01345	*	*
Gb_01346	tr|U5D622|U5D622_AMBTC WD_REPEATS_REGION domain-containing protein OS=Amborella trichopoda OX=13333 GN=AMTR_s00039p00137170 PE=4 SV=1	*
Gb_01347	tr|W1P1K4|W1P1K4_AMBTC AB hydrolase-1 domain-containing protein OS=Amborella trichopoda OX=13333 GN=AMTR_s00103p00063820 PE=4 SV=1	sp|Q9FZ33|AXR4_ARATH Protein AUXIN RESPONSE 4 OS=Arabidopsis thaliana OX=3702 GN=AXR4 PE=2 SV=1
Gb_01348	tr|D7TMI4|D7TMI4_VITVI Uncharacterized protein OS=Vitis vinifera OX=29760 GN=VIT_13s0019g03230 PE=4 SV=1	sp|Q3B8G7|IR3IP_XENLA Immediate early response 3-interacting protein 1 OS=Xenopus laevis OX=8355 GN=ier3ip1 PE=3 SV=1
Gb_01349	tr|U5D622|U5D622_AMBTC WD_REPEATS_REGION domain-containing protein OS=Amborella trichopoda OX=13333 GN=AMTR_s00039p00137170 PE=4 SV=1	sp|Q8TBZ3|WDR20_HUMAN WD repeat-containing protein 20 OS=Homo sapiens OX=9606 GN=WDR20 PE=1 SV=2
Gb_01350	tr|A0A2R6W966|A0A2R6W966_MARPO F-box domain-containing protein OS=Marchantia polymorpha OX=3197 GN=MARPO_0125s0029 PE=4 SV=1	sp|Q9FHS6|FK119_ARATH F-box/kelch-repeat protein At5g43190 OS=Arabidopsis thaliana OX=3702 GN=At5g43190 PE=2 SV=1
Gb_01351	tr|M0TGR0|M0TGR0_MUSAM Uncharacterized protein OS=Musa acuminata subsp. malaccensis OX=214687 PE=3 SV=1	sp|Q54Q39|PP1R7_DICDI Protein phosphatase 1 regulatory subunit pprA OS=Dictyostelium discoideum OX=44689 GN=pprA PE=3 SV=1
Gb_01352	tr|B9GJZ3|B9GJZ3_POPTR 3-hydroxy-3-methylglutaryl coenzyme A reductase OS=Populus trichocarpa OX=3694 GN=POPTR_001G457000 PE=3 SV=1	sp|P48020|HMDH1_SOLTU 3-hydroxy-3-methylglutaryl-coenzyme A reductase 1 OS=Solanum tuberosum OX=4113 GN=HMG1 PE=2 SV=1
Gb_01353	tr|A0A453RKB2|A0A453RKB2_AEGTS 3-hydroxy-3-methylglutaryl coenzyme A reductase OS=Aegilops tauschii subsp. strangulata OX=200361 PE=3 SV=1	sp|Q9XHL5|HMDH3_ORYSJ 3-hydroxy-3-methylglutaryl-coenzyme A reductase 3 OS=Oryza sativa subsp. japonica OX=39947 GN=HMG3 PE=2 SV=2
Gb_01354	tr|G7IS44|G7IS44_MEDTR Myb transcription factor OS=Medicago truncatula OX=3880 GN=11432359 PE=4 SV=1	sp|Q8VZQ2|MYB61_ARATH Transcription factor MYB61 OS=Arabidopsis thaliana OX=3702 GN=MYB61 PE=2 SV=1
Gb_01355	*	*
Gb_01356	tr|A0A1R3JWQ0|A0A1R3JWQ0_COCAP Uncharacterized protein OS=Corchorus capsularis OX=210143 GN=CCACVL1_03887 PE=4 SV=1	sp|P10978|POLX_TOBAC Retrovirus-related Pol polyprotein from transposon TNT 1-94 OS=Nicotiana tabacum OX=4097 PE=2 SV=1
Gb_01357	tr|A0A3Q7GBF3|A0A3Q7GBF3_SOLLC AP complex subunit sigma OS=Solanum lycopersicum OX=4081 GN=101261916 PE=3 SV=1	sp|O50016|AP2S1_MAIZE AP-2 complex subunit sigma OS=Zea mays OX=4577 GN=AP-17 PE=2 SV=1
Gb_01358	*	*
Gb_01359	*	*
Gb_01360	tr|A0A1R3JWQ0|A0A1R3JWQ0_COCAP Uncharacterized protein OS=Corchorus capsularis OX=210143 GN=CCACVL1_03887 PE=4 SV=1	sp|P10978|POLX_TOBAC Retrovirus-related Pol polyprotein from transposon TNT 1-94 OS=Nicotiana tabacum OX=4097 PE=2 SV=1
Gb_01361	tr|D7M9B4|D7M9B4_ARALL Glycine cleavage system P protein OS=Arabidopsis lyrata subsp. lyrata OX=81972 GN=ARALYDRAFT_491390 PE=3 SV=1	sp|P49361|GCSPA_FLAPR Glycine dehydrogenase (decarboxylating) A, mitochondrial OS=Flaveria pringlei OX=4226 GN=GDCSPA PE=2 SV=1
Gb_01362	tr|A0A251TIK0|A0A251TIK0_HELAN Putative oxoglutarate/iron-dependent dioxygenase OS=Helianthus annuus OX=4232 GN=HannXRQ_Chr10g0290621 PE=4 SV=1	sp|Q9SL49|AKB9B_ARATH RNA demethylase ALKBH9B OS=Arabidopsis thaliana OX=3702 GN=ALKBH9B PE=1 SV=1
Gb_01363	tr|U5D126|U5D126_AMBTC Nuclear pore complex protein Nup85 OS=Amborella trichopoda OX=13333 GN=AMTR_s00056p00051320 PE=3 SV=1	sp|Q8RXH2|NUP85_ARATH Nuclear pore complex protein NUP85 OS=Arabidopsis thaliana OX=3702 GN=NUP85 PE=1 SV=1
Gb_01364	tr|A0A0D9Z8L8|A0A0D9Z8L8_9ORYZ J domain-containing protein OS=Oryza glumipatula OX=40148 PE=4 SV=1	*
Gb_01365	*	*
Gb_01366	tr|A0A251MZ87|A0A251MZ87_PRUPE DYW_deaminase domain-containing protein OS=Prunus persica OX=3760 GN=PRUPE_8G126500 PE=4 SV=1	sp|P0C899|PP271_ARATH Putative pentatricopeptide repeat-containing protein At3g49142 OS=Arabidopsis thaliana OX=3702 GN=PCMP-H77 PE=3 SV=1
Gb_01367	*	*
Gb_01368	*	*
Gb_01369	tr|A0A0D2NS46|A0A0D2NS46_GOSRA Uncharacterized protein OS=Gossypium raimondii OX=29730 GN=B456_006G134700 PE=3 SV=1	sp|P49237|E13B_MAIZE Glucan endo-1,3-beta-glucosidase, acidic isoform OS=Zea mays OX=4577 PE=2 SV=1
Gb_01370	tr|W1NGE2|W1NGE2_AMBTC Cellulase domain-containing protein OS=Amborella trichopoda OX=13333 GN=AMTR_s00010p00201360 PE=3 SV=1	sp|Q12725|EXG_YARLI Glucan 1,3-beta-glucosidase OS=Yarrowia lipolytica (strain CLIB 122 / E 150) OX=284591 GN=EXG1 PE=3 SV=2
Gb_01371	tr|A0A2R6RDB5|A0A2R6RDB5_ACTCH Glucan 1,3-beta-glucosidase A OS=Actinidia chinensis var. chinensis OX=1590841 GN=CEY00_Acc07966 PE=3 SV=1	*
Gb_01372	tr|A0A2C9U199|A0A2C9U199_MANES Cellulase domain-containing protein (Fragment) OS=Manihot esculenta OX=3983 GN=MANES_18G069900 PE=3 SV=1	*
Gb_01373	tr|A0A2C9U199|A0A2C9U199_MANES Cellulase domain-containing protein (Fragment) OS=Manihot esculenta OX=3983 GN=MANES_18G069900 PE=3 SV=1	*
Gb_01374	tr|A0A2C9WDH3|A0A2C9WDH3_MANES Uncharacterized protein OS=Manihot esculenta OX=3983 GN=MANES_02G079700 PE=4 SV=1	sp|Q0J235|ROLL9_ORYSJ Probable transcription factor RL9 OS=Oryza sativa subsp. japonica OX=39947 GN=RL9 PE=2 SV=2
Gb_01375	tr|A0A0M4FBP6|A0A0M4FBP6_MANES NAC transcription factors 15 OS=Manihot esculenta OX=3983 GN=MANES_08G148000 PE=2 SV=1	sp|Q9FLR3|NAC79_ARATH NAC domain-containing protein 79 OS=Arabidopsis thaliana OX=3702 GN=NAC079 PE=2 SV=1
Gb_01376	*	*
Gb_01377	tr|W1PNG1|W1PNG1_AMBTC Uncharacterized protein OS=Amborella trichopoda OX=13333 GN=AMTR_s00022p00162750 PE=4 SV=1	sp|Q9SVW8|PIRL4_ARATH Plant intracellular Ras-group-related LRR protein 4 OS=Arabidopsis thaliana OX=3702 GN=PIRL4 PE=1 SV=1
Gb_01378	*	*
Gb_01379	tr|W1PNG1|W1PNG1_AMBTC Uncharacterized protein OS=Amborella trichopoda OX=13333 GN=AMTR_s00022p00162750 PE=4 SV=1	sp|Q9SVW8|PIRL4_ARATH Plant intracellular Ras-group-related LRR protein 4 OS=Arabidopsis thaliana OX=3702 GN=PIRL4 PE=1 SV=1
Gb_01380	*	*
Gb_01381	tr|A0A0E0LWS5|A0A0E0LWS5_ORYPU Uncharacterized protein OS=Oryza punctata OX=4537 PE=4 SV=1	*
Gb_01382	*	*
Gb_01383	tr|A0A2R6WGQ0|A0A2R6WGQ0_MARPO Uncharacterized protein OS=Marchantia polymorpha OX=3197 GN=MARPO_0092s0006 PE=4 SV=1	*
Gb_01384	tr|A0A2K1WS51|A0A2K1WS51_POPTR TIR domain-containing protein OS=Populus trichocarpa OX=3694 GN=POPTR_019G097800 PE=4 SV=2	sp|O23530|SNC1_ARATH Protein SUPPRESSOR OF npr1-1, CONSTITUTIVE 1 OS=Arabidopsis thaliana OX=3702 GN=SNC1 PE=1 SV=5
Gb_01385	*	*
Gb_01386	tr|V7C4N8|V7C4N8_PHAVU BED-type domain-containing protein OS=Phaseolus vulgaris OX=3885 GN=PHAVU_004G122100g PE=4 SV=1	*
Gb_01387	tr|W1PV12|W1PV12_AMBTC Chloride channel protein OS=Amborella trichopoda OX=13333 GN=AMTR_s00024p00175870 PE=3 SV=1	sp|Q8RXR2|CLCF_ARATH Chloride channel protein CLC-f OS=Arabidopsis thaliana OX=3702 GN=CLC-F PE=2 SV=2
Gb_01388	tr|M1BWS3|M1BWS3_SOLTU Uncharacterized protein OS=Solanum tuberosum OX=4113 GN=102602323 PE=4 SV=1	sp|F2Z461|HERC6_MOUSE E3 ISG15--protein ligase Herc6 OS=Mus musculus OX=10090 GN=Herc6 PE=2 SV=1
Gb_01389	tr|D7TDC2|D7TDC2_VITVI Uncharacterized protein OS=Vitis vinifera OX=29760 GN=VIT_12s0057g01540 PE=4 SV=1	*
Gb_01390	tr|A0A3Q7IC46|A0A3Q7IC46_SOLLC Uncharacterized protein OS=Solanum lycopersicum OX=4081 GN=101253941 PE=4 SV=1	sp|Q6P798|RCBT2_RAT RCC1 and BTB domain-containing protein 2 OS=Rattus norvegicus OX=10116 GN=Rcbtb2 PE=2 SV=1
Gb_01392	tr|A0A0J8BAD6|A0A0J8BAD6_BETVU SHSP domain-containing protein OS=Beta vulgaris subsp. vulgaris OX=3555 GN=BVRB_5g123200 PE=3 SV=1	sp|P11890|HS23C_OXYRB Small heat shock protein, chloroplastic OS=Oxybasis rubra OX=3560 GN=HSP23 PE=2 SV=1
Gb_01393	*	*
Gb_01394	tr|M0RMR1|M0RMR1_MUSAM SHSP domain-containing protein OS=Musa acuminata subsp. malaccensis OX=214687 PE=3 SV=1	sp|P11890|HS23C_OXYRB Small heat shock protein, chloroplastic OS=Oxybasis rubra OX=3560 GN=HSP23 PE=2 SV=1
Gb_01395	*	*
Gb_01396	tr|V7AST0|V7AST0_PHAVU Uncharacterized protein OS=Phaseolus vulgaris OX=3885 GN=PHAVU_010G115700g PE=4 SV=1	sp|Q921I0|ORML1_MOUSE ORM1-like protein 1 OS=Mus musculus OX=10090 GN=Ormdl1 PE=2 SV=1
Gb_01397	tr|A0A2T8JEX8|A0A2T8JEX8_9POAL Uncharacterized protein OS=Panicum hallii OX=206008 GN=PAHAL_4G335700 PE=3 SV=1	sp|P26301|ENO1_MAIZE Enolase 1 OS=Zea mays OX=4577 GN=ENO1 PE=2 SV=1
Gb_01398	tr|M0RK61|M0RK61_MUSAM Nudix hydrolase domain-containing protein OS=Musa acuminata subsp. malaccensis OX=214687 PE=4 SV=1	sp|Q8L7W2|NUDT8_ARATH Nudix hydrolase 8 OS=Arabidopsis thaliana OX=3702 GN=NUDT8 PE=2 SV=2
Gb_01399	tr|W1NY72|W1NY72_AMBTC DUF862 domain-containing protein OS=Amborella trichopoda OX=13333 GN=AMTR_s00111p00104200 PE=4 SV=1	sp|Q93VG8|PPDEX_ARATH DeSI-like protein At4g17486 OS=Arabidopsis thaliana OX=3702 GN=At4g17486 PE=2 SV=1
Gb_01400	tr|U5CZ12|U5CZ12_AMBTC Uncharacterized protein OS=Amborella trichopoda OX=13333 GN=AMTR_s00056p00180950 PE=3 SV=1	sp|P29677|MPPA_SOLTU Mitochondrial-processing peptidase subunit alpha OS=Solanum tuberosum OX=4113 GN=MPP PE=1 SV=1
Gb_01401	tr|A0A1R3FWV1|A0A1R3FWV1_COCAP Uncharacterized protein OS=Corchorus capsularis OX=210143 GN=CCACVL1_30507 PE=4 SV=1	sp|P10978|POLX_TOBAC Retrovirus-related Pol polyprotein from transposon TNT 1-94 OS=Nicotiana tabacum OX=4097 PE=2 SV=1
Gb_01402	tr|V7BFH1|V7BFH1_PHAVU DUF659 domain-containing protein OS=Phaseolus vulgaris OX=3885 GN=PHAVU_007G170700g PE=4 SV=1	*
Gb_01403	*	*
Gb_01404	tr|W1NY72|W1NY72_AMBTC DUF862 domain-containing protein OS=Amborella trichopoda OX=13333 GN=AMTR_s00111p00104200 PE=4 SV=1	sp|Q93VG8|PPDEX_ARATH DeSI-like protein At4g17486 OS=Arabidopsis thaliana OX=3702 GN=At4g17486 PE=2 SV=1
Gb_01405	tr|A0A2R6PLZ7|A0A2R6PLZ7_ACTCH Heat shock protein 70 family protein (Fragment) OS=Actinidia chinensis var. chinensis OX=1590841 GN=CEY00_Acc27707 PE=3 SV=1	sp|Q9LHA8|MD37C_ARATH Probable mediator of RNA polymerase II transcription subunit 37c OS=Arabidopsis thaliana OX=3702 GN=MED37C PE=1 SV=1
Gb_01406	*	*
Gb_01407	tr|D8SJ91|D8SJ91_SELML Aldedh domain-containing protein OS=Selaginella moellendorffii OX=88036 GN=SELMODRAFT_180171 PE=3 SV=1	sp|Q9SU63|AL2B4_ARATH Aldehyde dehydrogenase family 2 member B4, mitochondrial OS=Arabidopsis thaliana OX=3702 GN=ALDH2B4 PE=1 SV=1
Gb_01408	tr|W1PYU1|W1PYU1_AMBTC Uncharacterized protein OS=Amborella trichopoda OX=13333 GN=AMTR_s00040p00198390 PE=4 SV=1	sp|Q9LET7|CI111_ARATH Calmodulin-interacting protein 111 OS=Arabidopsis thaliana OX=3702 GN=CIP111 PE=1 SV=1
Gb_01409	tr|A0A2R6RF40|A0A2R6RF40_ACTCH Polygalacturonase-1 non-catalytic subunit beta like OS=Actinidia chinensis var. chinensis OX=1590841 GN=CEY00_Acc06226 PE=4 SV=1	sp|Q6ZA27|BURPC_ORYSJ BURP domain-containing protein 12 OS=Oryza sativa subsp. japonica OX=39947 GN=BURP12 PE=2 SV=1
Gb_01410	tr|A0A175YIJ7|A0A175YIJ7_DAUCS BURP domain-containing protein OS=Daucus carota subsp. sativus OX=79200 GN=DCAR_031103 PE=4 SV=1	sp|P92982|PGL1_ARATH Polygalacturonase 1 beta-like protein 1 OS=Arabidopsis thaliana OX=3702 GN=PGL1 PE=2 SV=2
Gb_01411	tr|U5D936|U5D936_AMBTC Uncharacterized protein OS=Amborella trichopoda OX=13333 GN=AMTR_s00199p00040390 PE=4 SV=1	*
Gb_01412	*	*
Gb_01413	tr|M5VPG4|M5VPG4_PRUPE Fe2OG dioxygenase domain-containing protein OS=Prunus persica OX=3760 GN=PRUPE_7G167600 PE=4 SV=1	sp|Q9SL49|AKB9B_ARATH RNA demethylase ALKBH9B OS=Arabidopsis thaliana OX=3702 GN=ALKBH9B PE=1 SV=1
Gb_01414	tr|A0A251TKJ4|A0A251TKJ4_HELAN Putative reverse transcriptase domain-containing protein OS=Helianthus annuus OX=4232 GN=HannXRQ_Chr10g0295111 PE=4 SV=1	sp|Q99315|YG31B_YEAST Transposon Ty3-G Gag-Pol polyprotein OS=Saccharomyces cerevisiae (strain ATCC 204508 / S288c) OX=559292 GN=TY3B-G PE=1 SV=3
Gb_01415	tr|A0A2R6QCX0|A0A2R6QCX0_ACTCH Integrase OS=Actinidia chinensis var. chinensis OX=1590841 GN=CEY00_Acc19247 PE=4 SV=1	sp|Q99315|YG31B_YEAST Transposon Ty3-G Gag-Pol polyprotein OS=Saccharomyces cerevisiae (strain ATCC 204508 / S288c) OX=559292 GN=TY3B-G PE=1 SV=3
Gb_01416	*	*
Gb_01417	tr|U5DCR1|U5DCR1_AMBTC Uncharacterized protein OS=Amborella trichopoda OX=13333 GN=AMTR_s00066p00189300 PE=4 SV=1	sp|Q54WN5|UTP6_DICDI U3 small nucleolar RNA-associated protein 6 homolog OS=Dictyostelium discoideum OX=44689 GN=utp6 PE=1 SV=1
Gb_01418	tr|A0A2C9TZY6|A0A2C9TZY6_MANES Epimerase domain-containing protein OS=Manihot esculenta OX=3983 GN=MANES_18G022300 PE=4 SV=1	sp|Q9XES5|DFRA_MALDO Bifunctional dihydroflavonol 4-reductase/flavanone 4-reductase OS=Malus domestica OX=3750 GN=DFR PE=1 SV=1
Gb_01419	tr|B8B9Q3|B8B9Q3_ORYSI DUF659 domain-containing protein OS=Oryza sativa subsp. indica OX=39946 GN=OsI_28770 PE=4 SV=1	*
Gb_01420	tr|M5XYR4|M5XYR4_PRUPE PMEI domain-containing protein OS=Prunus persica OX=3760 GN=PRUPE_1G330900 PE=4 SV=1	sp|O22244|PMEI6_ARATH Pectinesterase inhibitor 6 OS=Arabidopsis thaliana OX=3702 GN=PMEI6 PE=2 SV=1
Gb_01421	tr|A0A2R6QLS8|A0A2R6QLS8_ACTCH Pectinesterase OS=Actinidia chinensis var. chinensis OX=1590841 GN=CEY00_Acc17442 PE=3 SV=1	sp|P83218|PME_DAUCA Pectinesterase OS=Daucus carota OX=4039 PE=1 SV=1
Gb_01422	tr|A0A162A9L4|A0A162A9L4_DAUCS Pectinesterase OS=Daucus carota subsp. sativus OX=79200 GN=DCAR_014546 PE=3 SV=1	sp|O04886|PME1_CITSI Pectinesterase 1 OS=Citrus sinensis OX=2711 GN=PECS-1.1 PE=2 SV=1
Gb_01423	*	*
Gb_01424	tr|W1NJN7|W1NJN7_AMBTC Pectinesterase OS=Amborella trichopoda OX=13333 GN=AMTR_s00129p00044320 PE=4 SV=1	sp|O04886|PME1_CITSI Pectinesterase 1 OS=Citrus sinensis OX=2711 GN=PECS-1.1 PE=2 SV=1
Gb_01425	tr|W1P456|W1P456_AMBTC PPDK_N domain-containing protein OS=Amborella trichopoda OX=13333 GN=AMTR_s00085p00105120 PE=4 SV=1	sp|Q8LPT9|GWD1_CITRE Alpha-glucan water dikinase, chloroplastic OS=Citrus reticulata OX=85571 GN=R1 PE=2 SV=1
Gb_01426	tr|W1PVX9|W1PVX9_AMBTC Uncharacterized protein OS=Amborella trichopoda OX=13333 GN=AMTR_s00022p00074370 PE=4 SV=1	sp|F4K2E9|PRP16_ARATH Pre-mRNA-splicing factor ATP-dependent RNA helicase DEAH7 OS=Arabidopsis thaliana OX=3702 GN=CUV PE=1 SV=1
Gb_01427	tr|W1P450|W1P450_AMBTC Usp domain-containing protein OS=Amborella trichopoda OX=13333 GN=AMTR_s00085p00099740 PE=4 SV=1	sp|Q8L4N1|PHO34_ARATH Universal stress protein PHOS34 OS=Arabidopsis thaliana OX=3702 GN=PHOS34 PE=1 SV=1
Gb_01428	tr|W1P557|W1P557_AMBTC Protein kinase domain-containing protein OS=Amborella trichopoda OX=13333 GN=AMTR_s00045p00160070 PE=4 SV=1	sp|Q8RWW0|ALE2_ARATH Receptor-like serine/threonine-protein kinase ALE2 OS=Arabidopsis thaliana OX=3702 GN=ALE2 PE=1 SV=1
Gb_01429	tr|W1P567|W1P567_AMBTC Uncharacterized protein OS=Amborella trichopoda OX=13333 GN=AMTR_s00045p00164850 PE=4 SV=1	sp|Q10MI0|SRL2_ORYSJ Protein SEMI-ROLLED LEAF 2 OS=Oryza sativa subsp. japonica OX=39947 GN=SRL2 PE=2 SV=1
Gb_01430	tr|D8SG17|D8SG17_SELML PPDK_N domain-containing protein OS=Selaginella moellendorffii OX=88036 GN=SELMODRAFT_233951 PE=4 SV=1	sp|Q9AWA5|GWD1_SOLTU Alpha-glucan water dikinase, chloroplastic OS=Solanum tuberosum OX=4113 GN=R1 PE=1 SV=2
Gb_01431	*	*
Gb_01432	*	*
Gb_01433	*	*
Gb_01434	tr|A0A314KJ27|A0A314KJ27_NICAT Retrovirus-related pol polyprotein from transposon tnt 1-94 (Fragment) OS=Nicotiana attenuata OX=49451 GN=POLX_38 PE=4 SV=1	sp|Q94HW2|POLR1_ARATH Retrovirus-related Pol polyprotein from transposon RE1 OS=Arabidopsis thaliana OX=3702 GN=RE1 PE=2 SV=1
Gb_01437	tr|U5D513|U5D513_AMBTC Uncharacterized protein OS=Amborella trichopoda OX=13333 GN=AMTR_s00031p00061040 PE=4 SV=1	sp|Q8GW20|Y5390_ARATH Uncharacterized protein At5g03900, chloroplastic OS=Arabidopsis thaliana OX=3702 GN=At5g03900 PE=2 SV=2
Gb_01438	tr|A0A0D2TNB4|A0A0D2TNB4_GOSRA Usp domain-containing protein OS=Gossypium raimondii OX=29730 GN=B456_012G122100 PE=4 SV=1	sp|Q8LGG8|USPAL_ARATH Universal stress protein A-like protein OS=Arabidopsis thaliana OX=3702 GN=At3g01520 PE=1 SV=2
Gb_01439	tr|D7SUK0|D7SUK0_VITVI SWIM-type domain-containing protein OS=Vitis vinifera OX=29760 GN=VIT_04s0008g04470 PE=4 SV=1	*
Gb_01440	tr|D7SUK0|D7SUK0_VITVI SWIM-type domain-containing protein OS=Vitis vinifera OX=29760 GN=VIT_04s0008g04470 PE=4 SV=1	*
Gb_01441	*	*
Gb_01442	*	*
Gb_01443	tr|A0A1R3K8M3|A0A1R3K8M3_COCAP Integrase, catalytic core OS=Corchorus capsularis OX=210143 GN=CCACVL1_02424 PE=4 SV=1	*
Gb_01444	*	*
Gb_01445	*	*
Gb_01446	tr|W1NJH1|W1NJH1_AMBTC X8 domain-containing protein OS=Amborella trichopoda OX=13333 GN=AMTR_s00060p00188740 PE=3 SV=1	sp|Q9ZU91|E133_ARATH Glucan endo-1,3-beta-glucosidase 3 OS=Arabidopsis thaliana OX=3702 GN=At2g01630 PE=2 SV=2
Gb_01447	*	*
Gb_01448	*	*
Gb_01449	tr|A0A0R0JB93|A0A0R0JB93_SOYBN DUF659 domain-containing protein OS=Glycine max OX=3847 GN=GLYMA_07G150600 PE=4 SV=1	*
Gb_01450	tr|M5WN45|M5WN45_PRUPE MFS domain-containing protein OS=Prunus persica OX=3760 GN=PRUPE_4G083700 PE=3 SV=1	sp|Q9C757|INT2_ARATH Probable inositol transporter 2 OS=Arabidopsis thaliana OX=3702 GN=INT2 PE=1 SV=1
Gb_01451	tr|D8SGC0|D8SGC0_SELML Uncharacterized protein OS=Selaginella moellendorffii OX=88036 GN=SELMODRAFT_421779 PE=4 SV=1	*
Gb_01452	tr|F6GTI1|F6GTI1_VITVI Uncharacterized protein OS=Vitis vinifera OX=29760 GN=VIT_17s0000g04210 PE=4 SV=1	sp|P29528|OLEO7_GOSHI Oleosin 16.4 kDa OS=Gossypium hirsutum OX=3635 GN=MATP7 PE=2 SV=1
Gb_01453	tr|A0A0D2S2G9|A0A0D2S2G9_GOSRA Uncharacterized protein OS=Gossypium raimondii OX=29730 GN=B456_012G133700 PE=3 SV=1	sp|Q9FMY1|C86B1_ARATH Cytochrome P450 86B1 OS=Arabidopsis thaliana OX=3702 GN=CYP86B1 PE=2 SV=1
Gb_01456	tr|D8RR64|D8RR64_SELML Uncharacterized protein OS=Selaginella moellendorffii OX=88036 GN=SELMODRAFT_413959 PE=4 SV=1	sp|Q3HRQ2|GLOX_VITPS Aldehyde oxidase GLOX OS=Vitis pseudoreticulata OX=231512 GN=GLOX PE=2 SV=1
Gb_01457	*	*
Gb_01458	tr|F6I571|F6I571_VITVI Protein kinase domain-containing protein OS=Vitis vinifera OX=29760 GN=VIT_19s0015g00770 PE=4 SV=1	sp|Q39183|D6KL2_ARATH Serine/threonine-protein kinase D6PKL2 OS=Arabidopsis thaliana OX=3702 GN=D6PKL2 PE=1 SV=1
Gb_01459	tr|A0A0D2QHG2|A0A0D2QHG2_GOSRA Pectinesterase OS=Gossypium raimondii OX=29730 GN=B456_001G093600 PE=4 SV=1	sp|Q9ZQA3|PME15_ARATH Probable pectinesterase 15 OS=Arabidopsis thaliana OX=3702 GN=PME15 PE=2 SV=1
Gb_01460	tr|D8RZ99|D8RZ99_SELML Pectinesterase domain-containing protein OS=Selaginella moellendorffii OX=88036 GN=SELMODRAFT_104861 PE=4 SV=1	sp|Q9ZQA3|PME15_ARATH Probable pectinesterase 15 OS=Arabidopsis thaliana OX=3702 GN=PME15 PE=2 SV=1
Gb_01461	tr|A0A1R3IIG5|A0A1R3IIG5_COCAP RRM domain-containing protein OS=Corchorus capsularis OX=210143 GN=CCACVL1_11964 PE=4 SV=1	sp|Q9LIS2|RBG4_ARATH Glycine-rich RNA-binding protein 4, mitochondrial OS=Arabidopsis thaliana OX=3702 GN=RBG4 PE=2 SV=1
Gb_01462	tr|A0A2R6XRD1|A0A2R6XRD1_MARPO Uncharacterized protein OS=Marchantia polymorpha OX=3197 GN=MARPO_0005s0267 PE=4 SV=1	sp|Q8GZ43|YZR3_ARATH RanBP2-type zinc finger protein At1g67325 OS=Arabidopsis thaliana OX=3702 GN=At1g67325 PE=1 SV=1
Gb_01463	tr|A0A2R6XRD1|A0A2R6XRD1_MARPO Uncharacterized protein OS=Marchantia polymorpha OX=3197 GN=MARPO_0005s0267 PE=4 SV=1	sp|Q8GZ43|YZR3_ARATH RanBP2-type zinc finger protein At1g67325 OS=Arabidopsis thaliana OX=3702 GN=At1g67325 PE=1 SV=1
Gb_01464	tr|A0A2R6X5G6|A0A2R6X5G6_MARPO Uncharacterized protein OS=Marchantia polymorpha OX=3197 GN=MARPO_0035s0116 PE=4 SV=1	sp|O82251|TI202_ARATH Protein TIC 20-II, chloroplastic OS=Arabidopsis thaliana OX=3702 GN=TIC20-II PE=2 SV=1
Gb_01465	tr|A0A0L9TV74|A0A0L9TV74_PHAAN LRRNT_2 domain-containing protein OS=Phaseolus angularis OX=3914 GN=LR48_Vigan02g062300 PE=4 SV=1	sp|Q42371|ERECT_ARATH LRR receptor-like serine/threonine-protein kinase ERECTA OS=Arabidopsis thaliana OX=3702 GN=ERECTA PE=1 SV=1
Gb_01466	tr|M0SIP4|M0SIP4_MUSAM LRRNT_2 domain-containing protein OS=Musa acuminata subsp. malaccensis OX=214687 PE=4 SV=1	sp|Q42371|ERECT_ARATH LRR receptor-like serine/threonine-protein kinase ERECTA OS=Arabidopsis thaliana OX=3702 GN=ERECTA PE=1 SV=1
Gb_01467	tr|A0A2R6Q1F8|A0A2R6Q1F8_ACTCH DUF218 domain-containing protein OS=Actinidia chinensis var. chinensis OX=1590841 GN=CEY00_Acc24048 PE=4 SV=1	sp|P87055|YDJ7_SCHPO Uncharacterized protein C57A10.07 OS=Schizosaccharomyces pombe (strain 972 / ATCC 24843) OX=284812 GN=SPAC57A10.07 PE=4 SV=1
Gb_01468	sp|Q8W471|AAE15_ARATH Long-chain-fatty-acid--[acyl-carrier-protein] ligase AEE15, chloroplastic OS=Arabidopsis thaliana OX=3702 GN=AAE15 PE=1 SV=1	sp|Q8W471|AAE15_ARATH Long-chain-fatty-acid--[acyl-carrier-protein] ligase AEE15, chloroplastic OS=Arabidopsis thaliana OX=3702 GN=AAE15 PE=1 SV=1
Gb_01469	*	*
Gb_01470	tr|A0A1R3HET7|A0A1R3HET7_COCAP Integrase, catalytic core OS=Corchorus capsularis OX=210143 GN=CCACVL1_19844 PE=4 SV=1	sp|P10978|POLX_TOBAC Retrovirus-related Pol polyprotein from transposon TNT 1-94 OS=Nicotiana tabacum OX=4097 PE=2 SV=1
Gb_01471	tr|D8SJB3|D8SJB3_SELML Uncharacterized protein OS=Selaginella moellendorffii OX=88036 GN=SELMODRAFT_118382 PE=4 SV=1	sp|Q9C578|RCL1_ARATH Probable RNA 3'-terminal phosphate cyclase-like protein OS=Arabidopsis thaliana OX=3702 GN=At5g22100 PE=2 SV=1
Gb_01472	*	*
Gb_01473	tr|V7AHZ7|V7AHZ7_PHAVU BED-type domain-containing protein OS=Phaseolus vulgaris OX=3885 GN=PHAVU_011G099800g PE=4 SV=1	*
Gb_01474	tr|A0A2R6RYD4|A0A2R6RYD4_ACTCH Endonuclease OS=Actinidia chinensis var. chinensis OX=1590841 GN=CEY00_Acc02232 PE=4 SV=1	sp|P10978|POLX_TOBAC Retrovirus-related Pol polyprotein from transposon TNT 1-94 OS=Nicotiana tabacum OX=4097 PE=2 SV=1
Gb_01475	tr|A0A1R3IGC9|A0A1R3IGC9_COCAP Reverse transcriptase OS=Corchorus capsularis OX=210143 GN=CCACVL1_12361 PE=4 SV=1	sp|Q7LHG5|YI31B_YEAST Transposon Ty3-I Gag-Pol polyprotein OS=Saccharomyces cerevisiae (strain ATCC 204508 / S288c) OX=559292 GN=TY3B-I PE=1 SV=2
Gb_01476	tr|A0A251UIF2|A0A251UIF2_HELAN Integrase catalytic domain-containing protein OS=Helianthus annuus OX=4232 GN=HannXRQ_Chr06g0174011 PE=4 SV=1	sp|P10978|POLX_TOBAC Retrovirus-related Pol polyprotein from transposon TNT 1-94 OS=Nicotiana tabacum OX=4097 PE=2 SV=1
Gb_01477	tr|D8R8N6|D8R8N6_SELML Nuclear/nucleolar GTPase 2 (Fragment) OS=Selaginella moellendorffii OX=88036 GN=SELMODRAFT_11479 PE=3 SV=1	sp|Q9C923|NUG2_ARATH Nuclear/nucleolar GTPase 2 OS=Arabidopsis thaliana OX=3702 GN=NUG2 PE=1 SV=1
Gb_01478	tr|A0A2T7F8Q0|A0A2T7F8Q0_9POAL Uncharacterized protein OS=Panicum hallii var. hallii OX=1504633 GN=GQ55_1G292400 PE=4 SV=1	*
Gb_01479	tr|A0A1R3G9U0|A0A1R3G9U0_COCAP ABA/WDS induced protein OS=Corchorus capsularis OX=210143 GN=CCACVL1_27505 PE=4 SV=1	*
Gb_01480	tr|A0A0E0DE79|A0A0E0DE79_9ORYZ Uncharacterized protein OS=Oryza meridionalis OX=40149 PE=4 SV=1	sp|A2ZBV1|ASR5_ORYSI Abscisic stress-ripening protein 5 OS=Oryza sativa subsp. indica OX=39946 GN=ASR5 PE=2 SV=1
Gb_01481	*	*
Gb_01482	tr|W1PXL8|W1PXL8_AMBTC Uncharacterized protein OS=Amborella trichopoda OX=13333 GN=AMTR_s00040p00084430 PE=4 SV=1	sp|Q3ECY6|SDG41_ARATH Protein SET DOMAIN GROUP 41 OS=Arabidopsis thaliana OX=3702 GN=SDG41 PE=2 SV=1
Gb_01483	tr|U5D3V8|U5D3V8_AMBTC V-SNARE domain-containing protein OS=Amborella trichopoda OX=13333 GN=AMTR_s00044p00114380 PE=4 SV=1	sp|Q9LVP9|VTI13_ARATH Vesicle transport v-SNARE 13 OS=Arabidopsis thaliana OX=3702 GN=VTI13 PE=2 SV=1
Gb_01484	tr|W1NJL1|W1NJL1_AMBTC Homeobox domain-containing protein OS=Amborella trichopoda OX=13333 GN=AMTR_s00023p00181320 PE=4 SV=1	sp|A2XZR3|WOX2_ORYSI Putative WUSCHEL-related homeobox 2 OS=Oryza sativa subsp. indica OX=39946 GN=WOX2 PE=3 SV=1
Gb_01485	tr|F6H262|F6H262_VITVI Nuclear/nucleolar GTPase 2 OS=Vitis vinifera OX=29760 GN=VIT_19s0014g02990 PE=3 SV=1	sp|Q9C923|NUG2_ARATH Nuclear/nucleolar GTPase 2 OS=Arabidopsis thaliana OX=3702 GN=NUG2 PE=1 SV=1
Gb_01486	tr|V7C6X0|V7C6X0_PHAVU Uncharacterized protein OS=Phaseolus vulgaris OX=3885 GN=PHAVU_003G076900g PE=3 SV=1	sp|P37123|C77A1_SOLME Cytochrome P450 77A1 (Fragment) OS=Solanum melongena OX=4111 GN=CYP77A1 PE=2 SV=1
Gb_01487	*	*
Gb_01488	tr|U5D0N9|U5D0N9_AMBTC Vesicle transport protein OS=Amborella trichopoda OX=13333 GN=AMTR_s00061p00168700 PE=3 SV=1	sp|Q9P6K1|SFT2_SCHPO Protein transport protein sft2 OS=Schizosaccharomyces pombe (strain 972 / ATCC 24843) OX=284812 GN=sft2 PE=3 SV=1
Gb_01489	*	*
Gb_01490	tr|W1PXL8|W1PXL8_AMBTC Uncharacterized protein OS=Amborella trichopoda OX=13333 GN=AMTR_s00040p00084430 PE=4 SV=1	sp|Q3ECY6|SDG41_ARATH Protein SET DOMAIN GROUP 41 OS=Arabidopsis thaliana OX=3702 GN=SDG41 PE=2 SV=1
Gb_01491	*	*
Gb_01492	*	*
Gb_01493	tr|A9PEC2|A9PEC2_POPTR Uncharacterized protein OS=Populus trichocarpa OX=3694 GN=POPTR_003G081800 PE=2 SV=1	sp|P40392|RIC1_ORYSJ Ras-related protein RIC1 OS=Oryza sativa subsp. japonica OX=39947 GN=RIC1 PE=2 SV=2
Gb_01494	tr|A0A0A0LBH8|A0A0A0LBH8_CUCSA Uncharacterized protein OS=Cucumis sativus OX=3659 GN=Csa_3G778290 PE=4 SV=1	sp|H9BFQ0|TPRL1_ERYCB Tropinone reductase-like 1 OS=Erythroxylum coca OX=289672 PE=2 SV=1
Gb_01495	tr|A0A0A0LPV4|A0A0A0LPV4_CUCSA Uncharacterized protein OS=Cucumis sativus OX=3659 GN=Csa_2G376850 PE=4 SV=1	*
Gb_01496	tr|A0A2K1R5T4|A0A2K1R5T4_POPTR TIR domain-containing protein OS=Populus trichocarpa OX=3694 GN=POPTR_T128200 PE=4 SV=2	sp|Q40392|TMVRN_NICGU TMV resistance protein N OS=Nicotiana glutinosa OX=35889 GN=N PE=1 SV=1
Gb_01497	tr|A0A1R3I298|A0A1R3I298_COCAP Magnesium transporter protein 1 OS=Corchorus capsularis OX=210143 GN=CCACVL1_15462 PE=4 SV=1	sp|Q9SYB5|OST3B_ARATH Probable dolichyl-diphosphooligosaccharide--protein glycosyltransferase subunit 3B OS=Arabidopsis thaliana OX=3702 GN=OST3B PE=2 SV=1
Gb_01498	*	sp|B6UFC7|PRIN2_MAIZE Protein PLASTID REDOX INSENSITIVE 2, chloroplastic OS=Zea mays OX=4577 GN=PRIN2 PE=2 SV=1
Gb_01499	tr|A9PI83|A9PI83_POPTR Expansin OS=Populus trichocarpa OX=3694 GN=POPTR_010G167200 PE=2 SV=1	sp|Q9C554|EXPA1_ARATH Expansin-A1 OS=Arabidopsis thaliana OX=3702 GN=EXPA1 PE=2 SV=1
Gb_01500	tr|A0A2C9V1T4|A0A2C9V1T4_MANES Expansin OS=Manihot esculenta OX=3983 GN=MANES_10G000900 PE=3 SV=1	sp|O22874|EXPA8_ARATH Expansin-A8 OS=Arabidopsis thaliana OX=3702 GN=EXPA8 PE=2 SV=1
Gb_01501	tr|W1P867|W1P867_AMBTC Expansin OS=Amborella trichopoda OX=13333 GN=AMTR_s00077p00063420 PE=3 SV=1	sp|O22874|EXPA8_ARATH Expansin-A8 OS=Arabidopsis thaliana OX=3702 GN=EXPA8 PE=2 SV=1
Gb_01502	tr|W1P867|W1P867_AMBTC Expansin OS=Amborella trichopoda OX=13333 GN=AMTR_s00077p00063420 PE=3 SV=1	sp|O22874|EXPA8_ARATH Expansin-A8 OS=Arabidopsis thaliana OX=3702 GN=EXPA8 PE=2 SV=1
Gb_01503	*	*
Gb_01504	tr|W1P867|W1P867_AMBTC Expansin OS=Amborella trichopoda OX=13333 GN=AMTR_s00077p00063420 PE=3 SV=1	sp|O22874|EXPA8_ARATH Expansin-A8 OS=Arabidopsis thaliana OX=3702 GN=EXPA8 PE=2 SV=1
Gb_01505	tr|A0A251SLL8|A0A251SLL8_HELAN Expansin OS=Helianthus annuus OX=4232 GN=ATEXPA8 PE=3 SV=1	sp|O22874|EXPA8_ARATH Expansin-A8 OS=Arabidopsis thaliana OX=3702 GN=EXPA8 PE=2 SV=1
Gb_01506	tr|M0UBZ3|M0UBZ3_MUSAM Expansin OS=Musa acuminata subsp. malaccensis OX=214687 PE=3 SV=1	sp|O22874|EXPA8_ARATH Expansin-A8 OS=Arabidopsis thaliana OX=3702 GN=EXPA8 PE=2 SV=1
Gb_01507	tr|W1P867|W1P867_AMBTC Expansin OS=Amborella trichopoda OX=13333 GN=AMTR_s00077p00063420 PE=3 SV=1	sp|O22874|EXPA8_ARATH Expansin-A8 OS=Arabidopsis thaliana OX=3702 GN=EXPA8 PE=2 SV=1
Gb_01508	tr|A0A2R6WYS4|A0A2R6WYS4_MARPO BHLH domain-containing protein OS=Marchantia polymorpha OX=3197 GN=MARPO_0048s0099 PE=4 SV=1	*
Gb_01509	tr|U5D586|U5D586_AMBTC AMMECR1 domain-containing protein OS=Amborella trichopoda OX=13333 GN=AMTR_s00031p00192520 PE=4 SV=1	sp|Q9ZVJ2|AMERL_ARATH Uncharacterized protein At2g38710 OS=Arabidopsis thaliana OX=3702 GN=At2g38710 PE=2 SV=1
Gb_01510	tr|K3XEA1|K3XEA1_SETIT Protein kinase domain-containing protein OS=Setaria italica OX=4555 GN=101785144 PE=4 SV=1	sp|Q0WPH8|NEK5_ARATH Serine/threonine-protein kinase Nek5 OS=Arabidopsis thaliana OX=3702 GN=NEK5 PE=1 SV=1
Gb_01511	*	*
Gb_01512	tr|W1PWJ1|W1PWJ1_AMBTC Uncharacterized protein OS=Amborella trichopoda OX=13333 GN=AMTR_s00025p00195930 PE=4 SV=1	sp|Q9SZL6|MTEF6_ARATH Transcription termination factor MTERF6, chloroplastic/mitochondrial OS=Arabidopsis thaliana OX=3702 GN=MTERF6 PE=2 SV=1
Gb_01513	tr|A0A0L9TAK4|A0A0L9TAK4_PHAAN Uncharacterized protein OS=Phaseolus angularis OX=3914 GN=LR48_Vigan438s001300 PE=4 SV=1	sp|Q9M5P8|SNAA_SOLTU Alpha-soluble NSF attachment protein OS=Solanum tuberosum OX=4113 PE=2 SV=1
Gb_01514	tr|W1NHI8|W1NHI8_AMBTC Glucose-1-phosphate adenylyltransferase OS=Amborella trichopoda OX=13333 GN=AMTR_s00011p00201790 PE=3 SV=1	sp|P55230|GLGL2_ARATH Glucose-1-phosphate adenylyltransferase large subunit 2, chloroplastic OS=Arabidopsis thaliana OX=3702 GN=APL2 PE=1 SV=2
Gb_01515	tr|A0A2C9VGN2|A0A2C9VGN2_MANES Nodulin-like domain-containing protein OS=Manihot esculenta OX=3983 GN=MANES_08G157100 PE=4 SV=1	sp|F4I9E1|NFD4_ARATH Protein NUCLEAR FUSION DEFECTIVE 4 OS=Arabidopsis thaliana OX=3702 GN=NFD4 PE=3 SV=1
Gb_01516	tr|A0A1R3JTE9|A0A1R3JTE9_COCAP Protein kinase domain-containing protein OS=Corchorus capsularis OX=210143 GN=CCACVL1_04320 PE=3 SV=1	sp|Q9M0G7|MIK1_ARATH MDIS1-interacting receptor like kinase 1 OS=Arabidopsis thaliana OX=3702 GN=MIK1 PE=1 SV=1
Gb_01517	tr|A0A0D2SD29|A0A0D2SD29_GOSRA Uncharacterized protein OS=Gossypium raimondii OX=29730 GN=B456_009G339300 PE=3 SV=1	sp|O65872|CHSY_PINST Chalcone synthase OS=Pinus strobus OX=3348 GN=CHS PE=2 SV=1
Gb_01518	*	*
Gb_01519	tr|A0A0D2SD29|A0A0D2SD29_GOSRA Uncharacterized protein OS=Gossypium raimondii OX=29730 GN=B456_009G339300 PE=3 SV=1	sp|P30079|CHSY_PINSY Chalcone synthase OS=Pinus sylvestris OX=3349 GN=CHS PE=1 SV=1
Gb_01520	tr|A0A0D2SD29|A0A0D2SD29_GOSRA Uncharacterized protein OS=Gossypium raimondii OX=29730 GN=B456_009G339300 PE=3 SV=1	sp|O65872|CHSY_PINST Chalcone synthase OS=Pinus strobus OX=3348 GN=CHS PE=2 SV=1
Gb_01521	tr|A0A061EDC7|A0A061EDC7_THECC ADP-ribosylation factor A1F OS=Theobroma cacao OX=3641 GN=TCM_016902 PE=3 SV=1	sp|O48920|ARF_VIGUN ADP-ribosylation factor OS=Vigna unguiculata OX=3917 GN=ARF PE=2 SV=3
Gb_01522	*	*
Gb_01523	tr|M5WP73|M5WP73_PRUPE Uncharacterized protein OS=Prunus persica OX=3760 GN=PRUPE_5G099700 PE=4 SV=1	sp|Q1W2L8|GSH1_TOBAC Glutamate--cysteine ligase, chloroplastic OS=Nicotiana tabacum OX=4097 GN=GSH1 PE=2 SV=2
Gb_01524	*	*
Gb_01525	*	*
Gb_01526	tr|F6H498|F6H498_VITVI Uncharacterized protein OS=Vitis vinifera OX=29760 GN=VIT_07s0031g01380 PE=3 SV=1	sp|H2DH18|C7A12_PANGI Cytochrome P450 CYP736A12 OS=Panax ginseng OX=4054 PE=2 SV=1
Gb_01527	tr|W1PIH4|W1PIH4_AMBTC WRKY domain-containing protein OS=Amborella trichopoda OX=13333 GN=AMTR_s00019p00249020 PE=4 SV=1	sp|Q9SV15|WRK11_ARATH Probable WRKY transcription factor 11 OS=Arabidopsis thaliana OX=3702 GN=WRKY11 PE=2 SV=2
Gb_01528	tr|A0A2T7EV78|A0A2T7EV78_9POAL DHQ_synthase domain-containing protein OS=Panicum hallii var. hallii OX=1504633 GN=GQ55_2G337600 PE=3 SV=1	sp|U3KRF2|DHQS_ACTCH 3-dehydroquinate synthase, chloroplastic OS=Actinidia chinensis OX=3625 GN=DHQS PE=1 SV=2
Gb_01529	tr|A0A2C9UXD3|A0A2C9UXD3_MANES Uncharacterized protein OS=Manihot esculenta OX=3983 GN=MANES_11G025200 PE=4 SV=1	sp|F4I907|GLYR2_ARATH Glyoxylate/succinic semialdehyde reductase 2, chloroplastic OS=Arabidopsis thaliana OX=3702 GN=GLYR2 PE=1 SV=1
Gb_01530	tr|A0A2R6PYJ3|A0A2R6PYJ3_ACTCH 11S globulin delta chain like OS=Actinidia chinensis var. chinensis OX=1590841 GN=CEY00_Acc25344 PE=3 SV=1	sp|A0A222NNM9|COS1_COCNU Cocosin 1 OS=Cocos nucifera OX=13894 GN=COS-1 PE=1 SV=1
Gb_01531	tr|A0A2R6S2V6|A0A2R6S2V6_ACTCH Butyrate--CoA ligase AAE11, peroxisomal like OS=Actinidia chinensis var. chinensis OX=1590841 GN=CEY00_Acc01138 PE=4 SV=1	sp|F4HUK6|AAE1_ARATH Probable acyl-activating enzyme 1, peroxisomal OS=Arabidopsis thaliana OX=3702 GN=AAE1 PE=2 SV=1
Gb_01532	tr|A0A2R6RJM3|A0A2R6RJM3_ACTCH Glucan 1,3-alpha-glucosidase OS=Actinidia chinensis var. chinensis OX=1590841 GN=CEY00_Acc05456 PE=3 SV=1	sp|Q9FN05|PSL5_ARATH Probable glucan 1,3-alpha-glucosidase OS=Arabidopsis thaliana OX=3702 GN=PSL5 PE=1 SV=1
Gb_01533	*	*
Gb_01534	*	*
Gb_01535	tr|W1NM48|W1NM48_AMBTC Uncharacterized protein OS=Amborella trichopoda OX=13333 GN=AMTR_s00001p00270680 PE=4 SV=1	*
Gb_01536	tr|M0TJM5|M0TJM5_MUSAM Uncharacterized protein OS=Musa acuminata subsp. malaccensis OX=214687 GN=103992497 PE=4 SV=1	sp|P35493|PMGI_RICCO 2,3-bisphosphoglycerate-independent phosphoglycerate mutase OS=Ricinus communis OX=3988 PE=1 SV=2
Gb_01537	tr|M0SMP9|M0SMP9_MUSAM Uncharacterized protein OS=Musa acuminata subsp. malaccensis OX=214687 PE=4 SV=1	sp|P35493|PMGI_RICCO 2,3-bisphosphoglycerate-independent phosphoglycerate mutase OS=Ricinus communis OX=3988 PE=1 SV=2
Gb_01538	*	*
Gb_01539	tr|A0A1J7H4F6|A0A1J7H4F6_LUPAN Uncharacterized protein OS=Lupinus angustifolius OX=3871 GN=TanjilG_12926 PE=4 SV=1	sp|Q9M9K1|PMG2_ARATH Probable 2,3-bisphosphoglycerate-independent phosphoglycerate mutase 2 OS=Arabidopsis thaliana OX=3702 GN=At3g08590 PE=1 SV=1
Gb_01540	*	*
Gb_01541	*	*
Gb_01542	*	*
Gb_01543	*	sp|Q96288|BBX24_ARATH B-box zinc finger protein 24 OS=Arabidopsis thaliana OX=3702 GN=BBX24 PE=1 SV=1
Gb_01544	*	*
Gb_01545	tr|M0TS90|M0TS90_MUSAM NAD(P)-bd_dom domain-containing protein OS=Musa acuminata subsp. malaccensis OX=214687 GN=103995445 PE=4 SV=1	sp|Q9FIE8|UXS3_ARATH UDP-glucuronic acid decarboxylase 3 OS=Arabidopsis thaliana OX=3702 GN=UXS3 PE=1 SV=1
Gb_01546	*	*
Gb_01547	tr|U5D8X0|U5D8X0_AMBTC MPN domain-containing protein OS=Amborella trichopoda OX=13333 GN=AMTR_s00057p00124520 PE=4 SV=1	sp|Q9LYC2|NPL41_ARATH NPL4-like protein 1 OS=Arabidopsis thaliana OX=3702 GN=At3g63000 PE=1 SV=1
Gb_01548	tr|M0TBT8|M0TBT8_MUSAM Uncharacterized protein OS=Musa acuminata subsp. malaccensis OX=214687 PE=4 SV=1	sp|Q94C98|PATH2_ARATH Protein PAT1 homolog 2 OS=Arabidopsis thaliana OX=3702 GN=PAT1H2 PE=2 SV=1
Gb_01549	tr|W1PMH5|W1PMH5_AMBTC UBA_e1_C domain-containing protein OS=Amborella trichopoda OX=13333 GN=AMTR_s00153p00065050 PE=3 SV=1	sp|P31251|UBE12_WHEAT Ubiquitin-activating enzyme E1 2 OS=Triticum aestivum OX=4565 GN=UBA2 PE=2 SV=1
Gb_01550	tr|W1PBD3|W1PBD3_AMBTC Uncharacterized protein OS=Amborella trichopoda OX=13333 GN=AMTR_s00019p00173770 PE=4 SV=1	sp|Q9LIQ9|BLI_ARATH Protein BLISTER OS=Arabidopsis thaliana OX=3702 GN=BLI PE=1 SV=1
Gb_01551	tr|D8SNQ4|D8SNQ4_SELML EF-hand domain-containing protein OS=Selaginella moellendorffii OX=88036 GN=SELMODRAFT_424073 PE=4 SV=1	*
Gb_01552	tr|D8SS11|D8SS11_SELML EF-hand domain-containing protein (Fragment) OS=Selaginella moellendorffii OX=88036 GN=SELMODRAFT_425103 PE=4 SV=1	*
Gb_01553	*	*
Gb_01554	tr|D8SNQ4|D8SNQ4_SELML EF-hand domain-containing protein OS=Selaginella moellendorffii OX=88036 GN=SELMODRAFT_424073 PE=4 SV=1	*
Gb_01555	*	*
Gb_01557	tr|A0A2R6RMC9|A0A2R6RMC9_ACTCH Coiled-coil domain-containing protein OS=Actinidia chinensis var. chinensis OX=1590841 GN=CEY00_Acc04476 PE=4 SV=1	*
Gb_01558	tr|A0A251TCA0|A0A251TCA0_HELAN Putative copia protein OS=Helianthus annuus OX=4232 GN=COPIA PE=4 SV=1	sp|P10978|POLX_TOBAC Retrovirus-related Pol polyprotein from transposon TNT 1-94 OS=Nicotiana tabacum OX=4097 PE=2 SV=1
Gb_01559	tr|A0A2C9UN61|A0A2C9UN61_MANES Uncharacterized protein OS=Manihot esculenta OX=3983 GN=MANES_13G022300 PE=4 SV=1	sp|Q9LIN5|IF4B1_ARATH Eukaryotic translation initiation factor 4B1 OS=Arabidopsis thaliana OX=3702 GN=EIF4B1 PE=1 SV=1
Gb_01560	tr|A0A0D2RQY0|A0A0D2RQY0_GOSRA AAI domain-containing protein OS=Gossypium raimondii OX=29730 GN=B456_006G059100 PE=4 SV=1	sp|P86809|NLTP2_APIGA Non-specific lipid-transfer protein 2 OS=Apium graveolens var. rapaceum OX=278110 PE=1 SV=1
Gb_01561	tr|A0A2R6XCK4|A0A2R6XCK4_MARPO Casein kinase II subunit beta OS=Marchantia polymorpha OX=3197 GN=MARPO_0023s0136 PE=3 SV=1	sp|O80507|CSK2E_ARATH Putative casein kinase II subunit beta-4 OS=Arabidopsis thaliana OX=3702 GN=CKB4 PE=1 SV=1
Gb_01563	tr|W1P0N2|W1P0N2_AMBTC DNA helicase OS=Amborella trichopoda OX=13333 GN=AMTR_s00003p00257050 PE=3 SV=1	sp|B8AZ99|MCM3_ORYSI DNA replication licensing factor MCM3 OS=Oryza sativa subsp. indica OX=39946 GN=MCM3 PE=3 SV=1
Gb_01564	*	*
Gb_01565	tr|W1PX86|W1PX86_AMBTC Molybdopterin synthase catalytic subunit OS=Amborella trichopoda OX=13333 GN=AMTR_s00025p00208890 PE=3 SV=1	sp|O22827|MOC2B_ARATH Molybdopterin synthase catalytic subunit OS=Arabidopsis thaliana OX=3702 GN=MOCS2 PE=2 SV=1
Gb_01566	tr|K7KX83|K7KX83_SOYBN Uncharacterized protein OS=Glycine max OX=3847 GN=100807760 PE=4 SV=1	*
Gb_01567	tr|A0A0D2NK36|A0A0D2NK36_GOSRA Uncharacterized protein OS=Gossypium raimondii OX=29730 GN=B456_002G089000 PE=4 SV=1	*
Gb_01568	tr|U5DCY4|U5DCY4_AMBTC Uncharacterized protein OS=Amborella trichopoda OX=13333 GN=AMTR_s00055p00145690 PE=4 SV=1	sp|O22193|PUB4_ARATH U-box domain-containing protein 4 OS=Arabidopsis thaliana OX=3702 GN=PUB4 PE=1 SV=3
Gb_01569	*	*
Gb_01570	tr|F6H0C0|F6H0C0_VITVI Uncharacterized protein OS=Vitis vinifera OX=29760 GN=VIT_18s0001g00290 PE=4 SV=1	sp|Q84P21|4CLL5_ARATH 4-coumarate--CoA ligase-like 5 OS=Arabidopsis thaliana OX=3702 GN=4CLL5 PE=1 SV=2
Gb_01571	*	*
Gb_01572	tr|A0A0D2NK36|A0A0D2NK36_GOSRA Uncharacterized protein OS=Gossypium raimondii OX=29730 GN=B456_002G089000 PE=4 SV=1	*
Gb_01573	tr|V7D063|V7D063_PHAVU Long-chain-alcohol oxidase OS=Phaseolus vulgaris OX=3885 GN=PHAVU_001G162800g PE=3 SV=1	sp|B5WWZ9|FAO2_LOTJA Long-chain-alcohol oxidase FAO2 OS=Lotus japonicus OX=34305 GN=FAO2 PE=2 SV=1
Gb_01574	*	*
Gb_01575	tr|A0A2R6XG90|A0A2R6XG90_MARPO Importin N-terminal domain-containing protein OS=Marchantia polymorpha OX=3197 GN=MARPO_0016s0170 PE=4 SV=1	sp|Q9FJD4|IMB1_ARATH Importin subunit beta-1 OS=Arabidopsis thaliana OX=3702 GN=KPNB1 PE=1 SV=1
Gb_01576	tr|A0A2R6XG90|A0A2R6XG90_MARPO Importin N-terminal domain-containing protein OS=Marchantia polymorpha OX=3197 GN=MARPO_0016s0170 PE=4 SV=1	sp|Q9FJD4|IMB1_ARATH Importin subunit beta-1 OS=Arabidopsis thaliana OX=3702 GN=KPNB1 PE=1 SV=1
Gb_01577	tr|A0A2C9UT03|A0A2C9UT03_MANES U2 snRNP auxiliary factor large subunit OS=Manihot esculenta OX=3983 GN=MANES_13G137500 PE=3 SV=1	sp|Q9ZR39|U2A2A_NICPL Splicing factor U2af large subunit A OS=Nicotiana plumbaginifolia OX=4092 GN=U2AF65A PE=2 SV=1
Gb_01578	tr|D8T2C4|D8T2C4_SELML U2 snRNP auxiliary factor large subunit OS=Selaginella moellendorffii OX=88036 GN=SELMODRAFT_160385 PE=3 SV=1	sp|Q9ZR40|U2A2B_NICPL Splicing factor U2af large subunit B OS=Nicotiana plumbaginifolia OX=4092 GN=U2AF65B PE=2 SV=1
Gb_01579	tr|U5CTW9|U5CTW9_AMBTC Uncharacterized protein OS=Amborella trichopoda OX=13333 GN=AMTR_s00057p00022490 PE=3 SV=1	sp|B6J9K3|RL27_COXB1 50S ribosomal protein L27 OS=Coxiella burnetii (strain CbuK_Q154) OX=434924 GN=rpmA PE=3 SV=1
Gb_01581	tr|D8RUD1|D8RUD1_SELML Uncharacterized protein OS=Selaginella moellendorffii OX=88036 GN=SELMODRAFT_415023 PE=4 SV=1	*
Gb_01582	tr|W1PCY4|W1PCY4_AMBTC Uncharacterized protein OS=Amborella trichopoda OX=13333 GN=AMTR_s00080p00074320 PE=4 SV=1	sp|Q9SZ10|PP338_ARATH Pentatricopeptide repeat-containing protein At4g26680, mitochondrial OS=Arabidopsis thaliana OX=3702 GN=At4g26680 PE=3 SV=1
Gb_01583	tr|B9I4U6|B9I4U6_POPTR Uncharacterized protein OS=Populus trichocarpa OX=3694 GN=POPTR_012G041700 PE=4 SV=2	sp|A6QQ24|PIGL_BOVIN N-acetylglucosaminyl-phosphatidylinositol de-N-acetylase OS=Bos taurus OX=9913 GN=PIGL PE=2 SV=1
Gb_01585	tr|U5D5R1|U5D5R1_AMBTC B box-type domain-containing protein OS=Amborella trichopoda OX=13333 GN=AMTR_s00059p00116150 PE=4 SV=1	*
Gb_01586	tr|B9IIV2|B9IIV2_POPTR Protein kinase domain-containing protein OS=Populus trichocarpa OX=3694 GN=POPTR_016G079900 PE=4 SV=1	sp|P51567|AFC2_ARATH Serine/threonine-protein kinase AFC2 OS=Arabidopsis thaliana OX=3702 GN=AFC2 PE=1 SV=1
Gb_01587	tr|U5CR20|U5CR20_AMBTC ACB domain-containing protein OS=Amborella trichopoda OX=13333 GN=AMTR_s00048p00196380 PE=4 SV=1	sp|Q75G87|ACBP3_ORYSJ Acyl-CoA-binding domain-containing protein 3 OS=Oryza sativa subsp. japonica OX=39947 GN=ACBP3 PE=2 SV=1
Gb_01588	tr|A0A2K2APZ1|A0A2K2APZ1_POPTR DYW_deaminase domain-containing protein OS=Populus trichocarpa OX=3694 GN=POPTR_004G047800 PE=4 SV=1	sp|Q9SVP7|PP307_ARATH Pentatricopeptide repeat-containing protein At4g13650 OS=Arabidopsis thaliana OX=3702 GN=PCMP-H42 PE=2 SV=2
Gb_01589	tr|A0A1R3JBM0|A0A1R3JBM0_COCAP Protein kinase domain-containing protein OS=Corchorus capsularis OX=210143 GN=CCACVL1_06900 PE=3 SV=1	sp|P47735|RLK5_ARATH Receptor-like protein kinase 5 OS=Arabidopsis thaliana OX=3702 GN=RLK5 PE=1 SV=1
Gb_01590	tr|V7BQC0|V7BQC0_PHAVU BED-type domain-containing protein OS=Phaseolus vulgaris OX=3885 GN=PHAVU_006G105700g PE=4 SV=1	*
Gb_01591	*	*
Gb_01592	tr|A0A2C9VAE1|A0A2C9VAE1_MANES DYW_deaminase domain-containing protein OS=Manihot esculenta OX=3983 GN=MANES_09G129200 PE=4 SV=1	sp|O23266|PP308_ARATH Pentatricopeptide repeat-containing protein At4g14050, mitochondrial OS=Arabidopsis thaliana OX=3702 GN=PCMP-H13 PE=1 SV=3
Gb_01593	tr|A0A2K2A7Q8|A0A2K2A7Q8_POPTR SWIM-type domain-containing protein OS=Populus trichocarpa OX=3694 GN=POPTR_006G245800 PE=4 SV=2	*
Gb_01594	*	*
Gb_01595	tr|A0A2K2AAY0|A0A2K2AAY0_POPTR NB-ARC domain-containing protein OS=Populus trichocarpa OX=3694 GN=POPTR_005G031900 PE=3 SV=1	sp|Q9FI14|TAO1_ARATH Disease resistance protein TAO1 OS=Arabidopsis thaliana OX=3702 GN=TAO1 PE=4 SV=1
Gb_01596	tr|A0A2K2AAY0|A0A2K2AAY0_POPTR NB-ARC domain-containing protein OS=Populus trichocarpa OX=3694 GN=POPTR_005G031900 PE=3 SV=1	sp|F4JNA9|RPP4_ARATH Disease resistance protein RPP4 OS=Arabidopsis thaliana OX=3702 GN=RPP4 PE=1 SV=1
Gb_01597	*	*
Gb_01598	tr|A0A2R6QHX1|A0A2R6QHX1_ACTCH Endonuclease OS=Actinidia chinensis var. chinensis OX=1590841 GN=CEY00_Acc18592 PE=4 SV=1	sp|P10978|POLX_TOBAC Retrovirus-related Pol polyprotein from transposon TNT 1-94 OS=Nicotiana tabacum OX=4097 PE=2 SV=1
Gb_01600	tr|W1NW21|W1NW21_AMBTC Epimerase domain-containing protein OS=Amborella trichopoda OX=13333 GN=AMTR_s00099p00160780 PE=4 SV=1	sp|Q9S9N9|CCR1_ARATH Cinnamoyl-CoA reductase 1 OS=Arabidopsis thaliana OX=3702 GN=CCR1 PE=1 SV=1
Gb_01601	tr|A0A2C9V1R9|A0A2C9V1R9_MANES Lipase_GDSL domain-containing protein OS=Manihot esculenta OX=3983 GN=MANES_11G155300 PE=3 SV=1	sp|Q9FFC6|GDL78_ARATH GDSL esterase/lipase At5g22810 OS=Arabidopsis thaliana OX=3702 GN=At5g22810 PE=3 SV=3
Gb_01602	tr|A0A0L9VPT2|A0A0L9VPT2_PHAAN Integrase catalytic domain-containing protein OS=Phaseolus angularis OX=3914 GN=LR48_Vigan10g265600 PE=4 SV=1	sp|P04323|POL3_DROME Retrovirus-related Pol polyprotein from transposon 17.6 OS=Drosophila melanogaster OX=7227 GN=pol PE=4 SV=1
Gb_01603	tr|A0A1R3FYG1|A0A1R3FYG1_COCAP Zinc finger, RING-type OS=Corchorus capsularis OX=210143 GN=CCACVL1_30208 PE=4 SV=1	sp|Q9LTA6|WAV3_ARATH E3 ubiquitin-protein ligase WAV3 OS=Arabidopsis thaliana OX=3702 GN=WAV3 PE=1 SV=1
Gb_01604	tr|W1PV35|W1PV35_AMBTC 60S ribosomal protein L6 OS=Amborella trichopoda OX=13333 GN=AMTR_s00022p00218700 PE=3 SV=1	sp|Q9FZ76|RL61_ARATH 60S ribosomal protein L6-1 OS=Arabidopsis thaliana OX=3702 GN=RPL6A PE=2 SV=1
Gb_01605	*	*
Gb_01606	tr|U5D1B0|U5D1B0_AMBTC Uncharacterized protein (Fragment) OS=Amborella trichopoda OX=13333 GN=AMTR_s00063p00013660 PE=4 SV=1	sp|Q8L7A4|AGD11_ARATH Probable ADP-ribosylation factor GTPase-activating protein AGD11 OS=Arabidopsis thaliana OX=3702 GN=AGD11 PE=2 SV=1
Gb_01607	tr|M0SYZ7|M0SYZ7_MUSAM Uncharacterized protein OS=Musa acuminata subsp. malaccensis OX=214687 PE=4 SV=1	sp|Q8L7A4|AGD11_ARATH Probable ADP-ribosylation factor GTPase-activating protein AGD11 OS=Arabidopsis thaliana OX=3702 GN=AGD11 PE=2 SV=1
Gb_01608	*	*
Gb_01609	tr|A0A2R6XD29|A0A2R6XD29_MARPO Glutaredoxin domain-containing protein OS=Marchantia polymorpha OX=3197 GN=MARPO_0022s0043 PE=4 SV=1	sp|Q9FLE8|Y5986_ARATH Uncharacterized protein At5g39865 OS=Arabidopsis thaliana OX=3702 GN=At5g39865 PE=2 SV=1
Gb_01611	tr|A0A1J6IN55|A0A1J6IN55_NICAT GTP-binding nuclear protein (Fragment) OS=Nicotiana attenuata OX=49451 GN=RAN-A1 PE=3 SV=1	sp|P41918|RANA1_TOBAC GTP-binding nuclear protein Ran-A1 OS=Nicotiana tabacum OX=4097 GN=RAN-A1 PE=2 SV=1
Gb_01612	tr|A0A3Q7I567|A0A3Q7I567_SOLLC Reverse transcriptase Ty1/copia-type domain-containing protein OS=Solanum lycopersicum OX=4081 PE=4 SV=1	sp|P10978|POLX_TOBAC Retrovirus-related Pol polyprotein from transposon TNT 1-94 OS=Nicotiana tabacum OX=4097 PE=2 SV=1
Gb_01613	tr|A0A2R6R4V8|A0A2R6R4V8_ACTCH Leucine-rich repeat receptor-like serine/threonine-protein kinase OS=Actinidia chinensis var. chinensis OX=1590841 GN=CEY00_Acc10089 PE=3 SV=1	sp|Q9ZUI0|Y2241_ARATH Putative leucine-rich repeat receptor-like serine/threonine-protein kinase At2g24130 OS=Arabidopsis thaliana OX=3702 GN=At2g24130 PE=3 SV=1
Gb_01614	tr|W1NP52|W1NP52_AMBTC Glyco_hydro_18 domain-containing protein OS=Amborella trichopoda OX=13333 GN=AMTR_s00095p00104690 PE=3 SV=1	sp|P23472|CHLY_HEVBR Hevamine-A OS=Hevea brasiliensis OX=3981 PE=1 SV=2
Gb_01615	tr|A0A2K3KI29|A0A2K3KI29_TRIPR Flavonol synthase/flavanone 3-hydroxylase-like protein (Fragment) OS=Trifolium pratense OX=57577 GN=L195_g054803 PE=4 SV=1	sp|Q9SRM3|DIOX6_ARATH Probable 2-oxoglutarate-dependent dioxygenase At3g111800 OS=Arabidopsis thaliana OX=3702 GN=At3g11180 PE=2 SV=1
Gb_01616	tr|D8SE63|D8SE63_SELML Uncharacterized protein OS=Selaginella moellendorffii OX=88036 GN=SELMODRAFT_421106 PE=4 SV=1	sp|Q5T0N1|CFA70_HUMAN Cilia- and flagella-associated protein 70 OS=Homo sapiens OX=9606 GN=CFAP70 PE=2 SV=3
Gb_01617	tr|W1NS74|W1NS74_AMBTC Uncharacterized protein OS=Amborella trichopoda OX=13333 GN=AMTR_s00072p00167120 PE=4 SV=1	sp|P0C043|PP318_ARATH Putative pentatricopeptide repeat-containing protein At4g17915 OS=Arabidopsis thaliana OX=3702 GN=At4g17915 PE=3 SV=1
Gb_01618	*	*
Gb_01619	*	*
Gb_01620	*	*
Gb_01621	tr|A0A2R6WA53|A0A2R6WA53_MARPO Uncharacterized protein OS=Marchantia polymorpha OX=3197 GN=MARPO_0120s0009 PE=4 SV=1	*
Gb_01622	*	*
Gb_01623	tr|A0A2R6VWR2|A0A2R6VWR2_MARPO Uncharacterized protein OS=Marchantia polymorpha OX=3197 GN=MARPO_YB0016 PE=4 SV=1	*
Gb_01624	tr|A0A2R6WTJ0|A0A2R6WTJ0_MARPO Uncharacterized protein OS=Marchantia polymorpha OX=3197 GN=MARPO_0059s0066 PE=4 SV=1	sp|Q8C436|MT21D_MOUSE Protein-lysine methyltransferase METTL21D OS=Mus musculus OX=10090 GN=Vcpkmt PE=2 SV=2
Gb_01625	tr|A0A314LFF6|A0A314LFF6_NICAT Transcription factor pif3 OS=Nicotiana attenuata OX=49451 GN=PIF3_2 PE=4 SV=1	sp|O80536|PIF3_ARATH Transcription factor PIF3 OS=Arabidopsis thaliana OX=3702 GN=PIF3 PE=1 SV=1
Gb_01626	*	*
Gb_01627	tr|A0A1V1FXL5|A0A1V1FXL5_MARPO Phosphodiesterase OS=Marchantia polymorpha OX=3197 GN=CAPE PE=2 SV=1	*
Gb_01628	tr|U5D4E0|U5D4E0_AMBTC Uncharacterized protein OS=Amborella trichopoda OX=13333 GN=AMTR_s00044p00063370 PE=4 SV=1	*
Gb_01629	*	*
Gb_01630	tr|A0A2K2A7Q8|A0A2K2A7Q8_POPTR SWIM-type domain-containing protein OS=Populus trichocarpa OX=3694 GN=POPTR_006G245800 PE=4 SV=2	*
Gb_01631	tr|D7SLN4|D7SLN4_VITVI Transket_pyr domain-containing protein OS=Vitis vinifera OX=29760 GN=VIT_06s0004g00190 PE=4 SV=1	sp|Q9SAV3|ODBB1_ARATH 2-oxoisovalerate dehydrogenase subunit beta 1, mitochondrial OS=Arabidopsis thaliana OX=3702 GN=BCDH BETA1 PE=2 SV=1
Gb_01632	*	*
Gb_01633	tr|W1PHW1|W1PHW1_AMBTC Myb-like domain-containing protein OS=Amborella trichopoda OX=13333 GN=AMTR_s00019p00163540 PE=4 SV=1	sp|Q9LJG8|ASIL2_ARATH Trihelix transcription factor ASIL2 OS=Arabidopsis thaliana OX=3702 GN=ASIL2 PE=1 SV=1
Gb_01634	*	*
Gb_01635	tr|A0A0J8E2L3|A0A0J8E2L3_BETVU RNase H domain-containing protein OS=Beta vulgaris subsp. vulgaris OX=3555 GN=BVRB_6g155900 PE=4 SV=1	sp|Q9HSF6|RNH_HALSA Ribonuclease HI OS=Halobacterium salinarum (strain ATCC 700922 / JCM 11081 / NRC-1) OX=64091 GN=rnhA PE=1 SV=1
Gb_01636	tr|A0A1R3H0D0|A0A1R3H0D0_COCAP Tetratricopeptide-like helical OS=Corchorus capsularis OX=210143 GN=CCACVL1_22265 PE=4 SV=1	sp|Q9SRY4|LPA1_ARATH Protein LOW PSII ACCUMULATION 1, chloroplastic OS=Arabidopsis thaliana OX=3702 GN=LPA1 PE=1 SV=1
Gb_01637	tr|W1PUA7|W1PUA7_AMBTC HAUS6_N domain-containing protein OS=Amborella trichopoda OX=13333 GN=AMTR_s00049p00069100 PE=4 SV=1	sp|Q94BP7|AUG6_ARATH AUGMIN subunit 6 OS=Arabidopsis thaliana OX=3702 GN=AUG6 PE=1 SV=1
Gb_01638	tr|F6HYE3|F6HYE3_VITVI DYW_deaminase domain-containing protein OS=Vitis vinifera OX=29760 GN=VIT_09s0002g04370 PE=4 SV=1	sp|Q9LW63|PP251_ARATH Putative pentatricopeptide repeat-containing protein At3g23330 OS=Arabidopsis thaliana OX=3702 GN=PCMP-H32 PE=3 SV=1
Gb_01639	tr|A0A1R3H0D0|A0A1R3H0D0_COCAP Tetratricopeptide-like helical OS=Corchorus capsularis OX=210143 GN=CCACVL1_22265 PE=4 SV=1	sp|Q9SRY4|LPA1_ARATH Protein LOW PSII ACCUMULATION 1, chloroplastic OS=Arabidopsis thaliana OX=3702 GN=LPA1 PE=1 SV=1
Gb_01640	tr|A0A2R6QCX0|A0A2R6QCX0_ACTCH Integrase OS=Actinidia chinensis var. chinensis OX=1590841 GN=CEY00_Acc19247 PE=4 SV=1	sp|Q99315|YG31B_YEAST Transposon Ty3-G Gag-Pol polyprotein OS=Saccharomyces cerevisiae (strain ATCC 204508 / S288c) OX=559292 GN=TY3B-G PE=1 SV=3
Gb_01641	tr|Q94S26|Q94S26_DAUCA ATP synthase subunit a OS=Daucus carota OX=4039 GN=ATP6 PE=3 SV=1	sp|P05499|ATP6_TOBAC ATP synthase subunit a OS=Nicotiana tabacum OX=4097 GN=ATP6 PE=3 SV=1
Gb_01642	tr|U5DDR8|U5DDR8_AMBTC F-box domain-containing protein OS=Amborella trichopoda OX=13333 GN=AMTR_s00065p00071220 PE=4 SV=1	sp|Q9ZUB8|SKI22_ARATH F-box protein SKIP22 OS=Arabidopsis thaliana OX=3702 GN=SKIP22 PE=1 SV=1
Gb_01643	tr|A0A0D3BU99|A0A0D3BU99_BRAOL Uncharacterized protein OS=Brassica oleracea var. oleracea OX=109376 PE=4 SV=1	*
Gb_01644	*	*
Gb_01645	*	*
Gb_01646	tr|A0A2R6RWM6|A0A2R6RWM6_ACTCH P60-like protein OS=Actinidia chinensis var. chinensis OX=1590841 GN=CEY00_Acc01527 PE=4 SV=1	sp|O22892|NOP53_ARATH Ribosome biogenesis protein NOP53 OS=Arabidopsis thaliana OX=3702 GN=At2g40430 PE=1 SV=2
Gb_01647	tr|A0A2C9UQE1|A0A2C9UQE1_MANES Uncharacterized protein OS=Manihot esculenta OX=3983 GN=MANES_13G089400 PE=3 SV=1	sp|Q940M2|AGT21_ARATH Alanine--glyoxylate aminotransferase 2 homolog 1, mitochondrial OS=Arabidopsis thaliana OX=3702 GN=AGT2 PE=1 SV=1
Gb_01648	tr|B9HWT0|B9HWT0_POPTR DYW_deaminase domain-containing protein OS=Populus trichocarpa OX=3694 GN=POPTR_010G136200 PE=4 SV=1	sp|Q9CAA8|PP108_ARATH Putative pentatricopeptide repeat-containing protein At1g68930 OS=Arabidopsis thaliana OX=3702 GN=PCMP-H22 PE=3 SV=1
Gb_01649	tr|D8SP35|D8SP35_SELML DUF4201 domain-containing protein OS=Selaginella moellendorffii OX=88036 GN=SELMODRAFT_424188 PE=4 SV=1	sp|Q9H0I3|CC113_HUMAN Coiled-coil domain-containing protein 113 OS=Homo sapiens OX=9606 GN=CCDC113 PE=1 SV=1
Gb_01650	tr|A0A2R6QZ67|A0A2R6QZ67_ACTCH Alanine--glyoxylate aminotransferase 2 3 like OS=Actinidia chinensis var. chinensis OX=1590841 GN=CEY00_Acc00069 PE=3 SV=1	sp|Q9SR86|AGT23_ARATH Alanine--glyoxylate aminotransferase 2 homolog 3, mitochondrial OS=Arabidopsis thaliana OX=3702 GN=At3g08860 PE=2 SV=1
Gb_01651	*	*
Gb_01652	tr|M1A0Z7|M1A0Z7_SOLTU SHSP domain-containing protein OS=Solanum tuberosum OX=4113 GN=102598867 PE=3 SV=1	sp|Q39818|HS22M_SOYBN Heat shock 22 kDa protein, mitochondrial OS=Glycine max OX=3847 GN=HSP23.9 PE=2 SV=1
Gb_01653	*	*
Gb_01654	tr|W1PMP4|W1PMP4_AMBTC HD domain-containing protein OS=Amborella trichopoda OX=13333 GN=AMTR_s00024p00240620 PE=4 SV=1	sp|Q9LVJ3|RSH2C_ARATH Probable GTP diphosphokinase RSH2, chloroplastic OS=Arabidopsis thaliana OX=3702 GN=RSH2 PE=2 SV=1
Gb_01655	tr|A0A2R6QDT5|A0A2R6QDT5_ACTCH Indole-3-acetic acid-amido synthetase OS=Actinidia chinensis var. chinensis OX=1590841 GN=CEY00_Acc19465 PE=4 SV=1	sp|Q9LSQ4|GH36_ARATH Indole-3-acetic acid-amido synthetase GH3.6 OS=Arabidopsis thaliana OX=3702 GN=GH3.6 PE=1 SV=1
Gb_01656	tr|W1P2G8|W1P2G8_AMBTC Uncharacterized protein OS=Amborella trichopoda OX=13333 GN=AMTR_s00045p00163010 PE=4 SV=1	sp|Q9CAL3|CRK2_ARATH Cysteine-rich receptor-like protein kinase 2 OS=Arabidopsis thaliana OX=3702 GN=CRK2 PE=1 SV=1
Gb_01657	*	*
Gb_01658	tr|W1P2G8|W1P2G8_AMBTC Uncharacterized protein OS=Amborella trichopoda OX=13333 GN=AMTR_s00045p00163010 PE=4 SV=1	sp|Q9CAL3|CRK2_ARATH Cysteine-rich receptor-like protein kinase 2 OS=Arabidopsis thaliana OX=3702 GN=CRK2 PE=1 SV=1
Gb_01659	tr|A0A3Q7JU43|A0A3Q7JU43_SOLLC 2-phytyl-1,4-beta-naphthoquinone methyltransferase, chloroplastic OS=Solanum lycopersicum OX=4081 GN=101263675 PE=3 SV=1	sp|Q3ED65|MENG_ARATH 2-phytyl-1,4-beta-naphthoquinone methyltransferase, chloroplastic OS=Arabidopsis thaliana OX=3702 GN=MENG PE=1 SV=2
Gb_01660	tr|D8SLZ9|D8SLZ9_SELML Xyloglucan endotransglucosylase/hydrolase OS=Selaginella moellendorffii OX=88036 GN=SELMODRAFT_120108 PE=3 SV=1	sp|Q9XIW1|XTH5_ARATH Probable xyloglucan endotransglucosylase/hydrolase protein 5 OS=Arabidopsis thaliana OX=3702 GN=XTH5 PE=2 SV=1
Gb_01661	tr|W1P2G8|W1P2G8_AMBTC Uncharacterized protein OS=Amborella trichopoda OX=13333 GN=AMTR_s00045p00163010 PE=4 SV=1	sp|Q9CAL3|CRK2_ARATH Cysteine-rich receptor-like protein kinase 2 OS=Arabidopsis thaliana OX=3702 GN=CRK2 PE=1 SV=1
Gb_01662	tr|W1P2G8|W1P2G8_AMBTC Uncharacterized protein OS=Amborella trichopoda OX=13333 GN=AMTR_s00045p00163010 PE=4 SV=1	sp|Q9CAL3|CRK2_ARATH Cysteine-rich receptor-like protein kinase 2 OS=Arabidopsis thaliana OX=3702 GN=CRK2 PE=1 SV=1
Gb_01663	tr|F6HQE4|F6HQE4_VITVI DDE Tnp4 domain-containing protein OS=Vitis vinifera OX=29760 GN=VIT_03s0063g00920 PE=4 SV=1	*
Gb_01664	tr|M0U174|M0U174_MUSAM Xylose isomerase OS=Musa acuminata subsp. malaccensis OX=214687 PE=3 SV=1	sp|Q40082|XYLA_HORVU Xylose isomerase OS=Hordeum vulgare OX=4513 GN=XYLA PE=1 SV=1
Gb_01665	tr|K3ZSV4|K3ZSV4_SETIT Xylose isomerase OS=Setaria italica OX=4555 GN=101775749 PE=3 SV=1	sp|Q40082|XYLA_HORVU Xylose isomerase OS=Hordeum vulgare OX=4513 GN=XYLA PE=1 SV=1
Gb_01666	tr|K3ZSV4|K3ZSV4_SETIT Xylose isomerase OS=Setaria italica OX=4555 GN=101775749 PE=3 SV=1	sp|Q40082|XYLA_HORVU Xylose isomerase OS=Hordeum vulgare OX=4513 GN=XYLA PE=1 SV=1
Gb_01667	tr|G7JFL4|G7JFL4_MEDTR ATP phosphoribosyltransferase catalytic subunit OS=Medicago truncatula OX=3880 GN=11438625 PE=1 SV=1	sp|Q9S762|HIS1A_ARATH ATP phosphoribosyltransferase 1, chloroplastic OS=Arabidopsis thaliana OX=3702 GN=HISN1A PE=1 SV=1
Gb_01669	tr|A0A162AT38|A0A162AT38_DAUCS Uncharacterized protein OS=Daucus carota subsp. sativus OX=79200 GN=DCAR_006370 PE=3 SV=1	sp|Q9LZ31|C77A4_ARATH Cytochrome P450 77A4 OS=Arabidopsis thaliana OX=3702 GN=CYP77A4 PE=2 SV=1
Gb_01670	tr|D7UBU8|D7UBU8_VITVI Uncharacterized protein OS=Vitis vinifera OX=29760 GN=VIT_13s0074g00390 PE=3 SV=1	sp|O48928|C77A3_SOYBN Cytochrome P450 77A3 OS=Glycine max OX=3847 GN=CYP77A3 PE=2 SV=1
Gb_01671	tr|D7UBU8|D7UBU8_VITVI Uncharacterized protein OS=Vitis vinifera OX=29760 GN=VIT_13s0074g00390 PE=3 SV=1	sp|P37123|C77A1_SOLME Cytochrome P450 77A1 (Fragment) OS=Solanum melongena OX=4111 GN=CYP77A1 PE=2 SV=1
Gb_01672	tr|F6HR33|F6HR33_VITVI Phenylalanine ammonia-lyase OS=Vitis vinifera OX=29760 GN=VIT_08s0040g01710 PE=3 SV=1	sp|O64963|PAL1_PRUAV Phenylalanine ammonia-lyase 1 OS=Prunus avium OX=42229 GN=PAL1 PE=2 SV=1
Gb_01673	tr|W1PK58|W1PK58_AMBTC Uncharacterized protein OS=Amborella trichopoda OX=13333 GN=AMTR_s00148p00090060 PE=4 SV=1	sp|F4KBP5|CHR4_ARATH Protein CHROMATIN REMODELING 4 OS=Arabidopsis thaliana OX=3702 GN=CHR4 PE=2 SV=1
Gb_01674	tr|A0A0D2N264|A0A0D2N264_GOSRA Tim44 domain-containing protein OS=Gossypium raimondii OX=29730 GN=B456_004G221000 PE=4 SV=1	sp|Q5XF06|TI442_ARATH Mitochondrial import inner membrane translocase subunit TIM44-2 OS=Arabidopsis thaliana OX=3702 GN=TIM44-2 PE=1 SV=1
Gb_01675	*	*
Gb_01676	tr|A0A2R6PP73|A0A2R6PP73_ACTCH Mitochondrial import inner membrane translocase subunit TIM44-2 like OS=Actinidia chinensis var. chinensis OX=1590841 GN=CEY00_Acc25625 PE=4 SV=1	sp|Q5XF06|TI442_ARATH Mitochondrial import inner membrane translocase subunit TIM44-2 OS=Arabidopsis thaliana OX=3702 GN=TIM44-2 PE=1 SV=1
Gb_01677	tr|F6H499|F6H499_VITVI Uncharacterized protein OS=Vitis vinifera OX=29760 GN=VIT_07s0031g01390 PE=3 SV=1	sp|Q50EK4|C75A1_PINTA Cytochrome P450 750A1 OS=Pinus taeda OX=3352 GN=CYP750A1 PE=2 SV=1
Gb_01678	tr|W1NGT2|W1NGT2_AMBTC TIR domain-containing protein OS=Amborella trichopoda OX=13333 GN=AMTR_s00010p00250780 PE=4 SV=1	sp|Q9FI14|TAO1_ARATH Disease resistance protein TAO1 OS=Arabidopsis thaliana OX=3702 GN=TAO1 PE=4 SV=1
Gb_01679	tr|W1P7S2|W1P7S2_AMBTC Uncharacterized protein OS=Amborella trichopoda OX=13333 GN=AMTR_s00203p00024670 PE=3 SV=1	sp|Q8H4H5|NRAM5_ORYSJ Metal transporter Nramp5 OS=Oryza sativa subsp. japonica OX=39947 GN=NRAMP5 PE=2 SV=1
Gb_01680	tr|W1P7S2|W1P7S2_AMBTC Uncharacterized protein OS=Amborella trichopoda OX=13333 GN=AMTR_s00203p00024670 PE=3 SV=1	sp|Q8H4H5|NRAM5_ORYSJ Metal transporter Nramp5 OS=Oryza sativa subsp. japonica OX=39947 GN=NRAMP5 PE=2 SV=1
Gb_01681	*	*
Gb_01682	*	*
Gb_01683	tr|U5DFW7|U5DFW7_AMBTC Uncharacterized protein OS=Amborella trichopoda OX=13333 GN=AMTR_s00068p00014440 PE=4 SV=1	sp|Q9FJT7|NDL1_ARATH Protein NDL1 OS=Arabidopsis thaliana OX=3702 GN=NDL1 PE=1 SV=1
Gb_01684	tr|M0RYV8|M0RYV8_MUSAM Uncharacterized protein OS=Musa acuminata subsp. malaccensis OX=214687 GN=103980731 PE=3 SV=1	sp|P49690|RL23_ARATH 60S ribosomal protein L23 OS=Arabidopsis thaliana OX=3702 GN=RPL23A PE=2 SV=3
Gb_01685	tr|A0A0D2STV4|A0A0D2STV4_GOSRA Uncharacterized protein OS=Gossypium raimondii OX=29730 GN=B456_007G308700 PE=4 SV=1	sp|O22718|ACLA2_ARATH ATP-citrate synthase alpha chain protein 2 OS=Arabidopsis thaliana OX=3702 GN=ACLA-2 PE=2 SV=1
Gb_01686	tr|M0SIZ4|M0SIZ4_MUSAM Protein DETOXIFICATION OS=Musa acuminata subsp. malaccensis OX=214687 GN=103979881 PE=3 SV=1	sp|Q9SYD6|DTX42_ARATH Protein DETOXIFICATION 42 OS=Arabidopsis thaliana OX=3702 GN=DTX42 PE=2 SV=2
Gb_01687	tr|A0A2R6W2E9|A0A2R6W2E9_MARPO Tudor domain-containing protein OS=Marchantia polymorpha OX=3197 GN=MARPO_0176s0001 PE=4 SV=1	sp|O04716|MSH6_ARATH DNA mismatch repair protein MSH6 OS=Arabidopsis thaliana OX=3702 GN=MSH6 PE=1 SV=2
Gb_01688	tr|W1NYT8|W1NYT8_AMBTC Uncharacterized protein OS=Amborella trichopoda OX=13333 GN=AMTR_s00103p00037140 PE=4 SV=1	sp|Q0WRC9|SKI17_ARATH F-box protein SKIP17 OS=Arabidopsis thaliana OX=3702 GN=SKIP17 PE=1 SV=1
Gb_01689	tr|M5VIA3|M5VIA3_PRUPE F-box domain-containing protein OS=Prunus persica OX=3760 GN=PRUPE_8G239400 PE=4 SV=1	*
Gb_01690	tr|V7BFH1|V7BFH1_PHAVU DUF659 domain-containing protein OS=Phaseolus vulgaris OX=3885 GN=PHAVU_007G170700g PE=4 SV=1	*
Gb_01691	*	*
Gb_01692	tr|U5DFW7|U5DFW7_AMBTC Uncharacterized protein OS=Amborella trichopoda OX=13333 GN=AMTR_s00068p00014440 PE=4 SV=1	sp|Q9FJT7|NDL1_ARATH Protein NDL1 OS=Arabidopsis thaliana OX=3702 GN=NDL1 PE=1 SV=1
Gb_01693	tr|A0A2C9V3F8|A0A2C9V3F8_MANES Uncharacterized protein OS=Manihot esculenta OX=3983 GN=MANES_11G162400 PE=4 SV=1	sp|P46301|RS25_SOLLC 40S ribosomal protein S25 OS=Solanum lycopersicum OX=4081 GN=RPS25 PE=3 SV=1
Gb_01694	tr|A0A3Q7I151|A0A3Q7I151_SOLLC Reverse transcriptase Ty1/copia-type domain-containing protein OS=Solanum lycopersicum OX=4081 PE=4 SV=1	sp|P10978|POLX_TOBAC Retrovirus-related Pol polyprotein from transposon TNT 1-94 OS=Nicotiana tabacum OX=4097 PE=2 SV=1
Gb_01695	tr|D8RU42|D8RU42_SELML Uncharacterized protein BLH1-2 OS=Selaginella moellendorffii OX=88036 GN=BLH1-2 PE=4 SV=1	sp|Q9SJ56|BLH1_ARATH BEL1-like homeodomain protein 1 OS=Arabidopsis thaliana OX=3702 GN=BLH1 PE=1 SV=1
Gb_01696	tr|D7STP5|D7STP5_VITVI Uncharacterized protein OS=Vitis vinifera OX=29760 GN=VIT_04s0008g01060 PE=3 SV=1	sp|K7VYZ9|COAC1_MAIZE Mitochondrial carrier protein CoAc1 OS=Zea mays OX=4577 GN=COAC1 PE=2 SV=1
Gb_01697	tr|W1NV58|W1NV58_AMBTC Uncharacterized protein OS=Amborella trichopoda OX=13333 GN=AMTR_s00239p00017740 PE=3 SV=1	sp|B4F8I5|COAC2_MAIZE Mitochondrial carrier protein CoAc2 OS=Zea mays OX=4577 GN=COAC2 PE=2 SV=1
Gb_01698	*	*
Gb_01699	tr|A0A2C9UC80|A0A2C9UC80_MANES CRAL-TRIO domain-containing protein OS=Manihot esculenta OX=3983 GN=MANES_15G028400 PE=4 SV=1	*
Gb_01701	tr|M0SIZ3|M0SIZ3_MUSAM Uncharacterized protein OS=Musa acuminata subsp. malaccensis OX=214687 GN=103979882 PE=3 SV=1	sp|Q84KG5|CCD_CROSA Carotenoid 9,10(9',10')-cleavage dioxygenase OS=Crocus sativus OX=82528 GN=CCD PE=1 SV=1
Gb_01702	tr|U5DC67|U5DC67_AMBTC Protein kinase domain-containing protein OS=Amborella trichopoda OX=13333 GN=AMTR_s00066p00048730 PE=3 SV=1	sp|B9DFG5|PTI13_ARATH PTI1-like tyrosine-protein kinase 3 OS=Arabidopsis thaliana OX=3702 GN=PTI13 PE=1 SV=1
Gb_01703	tr|A0A2R6X4E1|A0A2R6X4E1_MARPO J domain-containing protein OS=Marchantia polymorpha OX=3197 GN=MARPO_0037s0140 PE=4 SV=1	sp|P25685|DNJB1_HUMAN DnaJ homolog subfamily B member 1 OS=Homo sapiens OX=9606 GN=DNAJB1 PE=1 SV=4
Gb_01704	tr|A0A1J6I4R3|A0A1J6I4R3_NICAT Dnaj protein erdj3b OS=Nicotiana attenuata OX=49451 GN=ERDJ3B_7 PE=4 SV=1	sp|O75190|DNJB6_HUMAN DnaJ homolog subfamily B member 6 OS=Homo sapiens OX=9606 GN=DNAJB6 PE=1 SV=2
Gb_01705	*	*
Gb_01706	tr|M0SJV9|M0SJV9_MUSAM Epimerase domain-containing protein OS=Musa acuminata subsp. malaccensis OX=214687 GN=103980437 PE=4 SV=1	sp|Q9LYA9|CP41A_ARATH Chloroplast stem-loop binding protein of 41 kDa a, chloroplastic OS=Arabidopsis thaliana OX=3702 GN=CSP41A PE=1 SV=1
Gb_01707	tr|A0A2R6XD80|A0A2R6XD80_MARPO Protein DETOXIFICATION OS=Marchantia polymorpha OX=3197 GN=MARPO_0022s0101 PE=3 SV=1	sp|Q9SLV0|DTX48_ARATH Protein DETOXIFICATION 48 OS=Arabidopsis thaliana OX=3702 GN=DTX48 PE=2 SV=1
Gb_01708	tr|A0A2R6S2V6|A0A2R6S2V6_ACTCH Butyrate--CoA ligase AAE11, peroxisomal like OS=Actinidia chinensis var. chinensis OX=1590841 GN=CEY00_Acc01138 PE=4 SV=1	sp|F4HUK6|AAE1_ARATH Probable acyl-activating enzyme 1, peroxisomal OS=Arabidopsis thaliana OX=3702 GN=AAE1 PE=2 SV=1
Gb_01709	tr|A0A2R6W0P2|A0A2R6W0P2_MARPO Uncharacterized protein OS=Marchantia polymorpha OX=3197 GN=MARPO_0199s0006 PE=4 SV=1	sp|Q75HV0|CCP31_ORYSJ Cyclin-P3-1 OS=Oryza sativa subsp. japonica OX=39947 GN=CYCP3-1 PE=3 SV=1
Gb_01710	*	*
Gb_01711	tr|A0A2R6QCX0|A0A2R6QCX0_ACTCH Integrase OS=Actinidia chinensis var. chinensis OX=1590841 GN=CEY00_Acc19247 PE=4 SV=1	sp|P04323|POL3_DROME Retrovirus-related Pol polyprotein from transposon 17.6 OS=Drosophila melanogaster OX=7227 GN=pol PE=4 SV=1
Gb_01712	tr|W1NKH1|W1NKH1_AMBTC Hexosyltransferase OS=Amborella trichopoda OX=13333 GN=AMTR_s00001p00190810 PE=3 SV=1	sp|Q9LE59|GAUT1_ARATH Polygalacturonate 4-alpha-galacturonosyltransferase OS=Arabidopsis thaliana OX=3702 GN=GAUT1 PE=1 SV=1
Gb_01713	tr|A0A2R6W1F4|A0A2R6W1F4_MARPO Uncharacterized protein OS=Marchantia polymorpha OX=3197 GN=MARPO_0188s0017 PE=4 SV=1	sp|Q9LKA4|UBA2C_ARATH UBP1-associated protein 2C OS=Arabidopsis thaliana OX=3702 GN=UBA2C PE=2 SV=1
Gb_01714	tr|K7LCP7|K7LCP7_SOYBN ALA-interacting subunit OS=Glycine max OX=3847 GN=100789806 PE=3 SV=1	sp|Q9SLK2|ALIS3_ARATH ALA-interacting subunit 3 OS=Arabidopsis thaliana OX=3702 GN=ALIS3 PE=1 SV=1
Gb_01715	tr|F6HZG2|F6HZG2_VITVI Uncharacterized protein OS=Vitis vinifera OX=29760 GN=VIT_07s0005g02660 PE=4 SV=1	sp|Q9FWX7|AB11B_ARATH ABC transporter B family member 11 OS=Arabidopsis thaliana OX=3702 GN=ABCB11 PE=2 SV=1
Gb_01716	*	*
Gb_01717	tr|W1PCS0|W1PCS0_AMBTC Uncharacterized protein OS=Amborella trichopoda OX=13333 GN=AMTR_s00006p00247910 PE=4 SV=1	sp|Q9CA78|NMAT4_ARATH Nuclear intron maturase 4, mitochondrial OS=Arabidopsis thaliana OX=3702 GN=NMAT4 PE=3 SV=2
Gb_01718	tr|A0A2R6PCR7|A0A2R6PCR7_ACTCH ABC transporter B family member 21 like OS=Actinidia chinensis var. chinensis OX=1590841 GN=CEY00_Acc29384 PE=4 SV=1	sp|Q9FWX7|AB11B_ARATH ABC transporter B family member 11 OS=Arabidopsis thaliana OX=3702 GN=ABCB11 PE=2 SV=1
Gb_01719	tr|A0A251QJB4|A0A251QJB4_PRUPE Uncharacterized protein OS=Prunus persica OX=3760 GN=PRUPE_2G214200 PE=4 SV=1	*
Gb_01720	*	*
Gb_01721	tr|A0A3Q7G3R9|A0A3Q7G3R9_SOLLC Uncharacterized protein OS=Solanum lycopersicum OX=4081 GN=101258746 PE=4 SV=1	*
Gb_01722	tr|A0A1R3I5B9|A0A1R3I5B9_COCAP Peptidase A1 OS=Corchorus capsularis OX=210143 GN=CCACVL1_14850 PE=3 SV=1	sp|P0DO21|GIP2_NICBE Probable aspartic proteinase GIP2 OS=Nicotiana benthamiana OX=4100 GN=GIP2 PE=1 SV=1
Gb_01723	tr|A0A1R3I5B9|A0A1R3I5B9_COCAP Peptidase A1 OS=Corchorus capsularis OX=210143 GN=CCACVL1_14850 PE=3 SV=1	sp|P0DO21|GIP2_NICBE Probable aspartic proteinase GIP2 OS=Nicotiana benthamiana OX=4100 GN=GIP2 PE=1 SV=1
Gb_01724	tr|W1PG68|W1PG68_AMBTC WD_REPEATS_REGION domain-containing protein OS=Amborella trichopoda OX=13333 GN=AMTR_s00005p00267370 PE=4 SV=1	sp|Q9LV35|AIP12_ARATH Actin-interacting protein 1-2 OS=Arabidopsis thaliana OX=3702 GN=AIP1-2 PE=2 SV=1
Gb_01725	tr|D8RU20|D8RU20_SELML Glutamate receptor OS=Selaginella moellendorffii OX=88036 GN=SELMODRAFT_102172 PE=3 SV=1	sp|Q9C8E7|GLR33_ARATH Glutamate receptor 3.3 OS=Arabidopsis thaliana OX=3702 GN=GLR3.3 PE=2 SV=1
Gb_01726	tr|A0A251LSY4|A0A251LSY4_MANES J domain-containing protein OS=Manihot esculenta OX=3983 GN=MANES_03G190300 PE=4 SV=1	sp|Q7ZXQ8|DJB14_XENLA DnaJ homolog subfamily B member 14 OS=Xenopus laevis OX=8355 GN=dnajb14 PE=2 SV=1
Gb_01727	tr|D8SHB8|D8SHB8_SELML Flagellar associated protein 66 OS=Selaginella moellendorffii OX=88036 GN=FAP66 PE=4 SV=1	sp|Q8NEZ3|WDR19_HUMAN WD repeat-containing protein 19 OS=Homo sapiens OX=9606 GN=WDR19 PE=1 SV=2
Gb_01728	tr|D8SJV3|D8SJV3_SELML Uncharacterized protein (Fragment) OS=Selaginella moellendorffii OX=88036 GN=SELMODRAFT_118639 PE=4 SV=1	*
Gb_01729	tr|A0A251TCA0|A0A251TCA0_HELAN Putative copia protein OS=Helianthus annuus OX=4232 GN=COPIA PE=4 SV=1	sp|P10978|POLX_TOBAC Retrovirus-related Pol polyprotein from transposon TNT 1-94 OS=Nicotiana tabacum OX=4097 PE=2 SV=1
Gb_01730	*	*
Gb_01731	tr|A0A0E0LD43|A0A0E0LD43_ORYPU HTH cro/C1-type domain-containing protein OS=Oryza punctata OX=4537 PE=4 SV=1	sp|Q9LV58|MBF1C_ARATH Multiprotein-bridging factor 1c OS=Arabidopsis thaliana OX=3702 GN=MBF1C PE=1 SV=1
Gb_01732	tr|A0A251RQU6|A0A251RQU6_HELAN Putative ribonuclease H-like domain, Reverse transcriptase, RNA-dependent DNA polymerase OS=Helianthus annuus OX=4232 GN=HannXRQ_Chr17g0552501 PE=4 SV=1	*
Gb_01733	tr|W1PDZ2|W1PDZ2_AMBTC RING-type domain-containing protein OS=Amborella trichopoda OX=13333 GN=AMTR_s00016p00109400 PE=4 SV=1	sp|Q08E13|RNF10_BOVIN RING finger protein 10 OS=Bos taurus OX=9913 GN=RNF10 PE=2 SV=1
Gb_01734	tr|A0A2R6Q246|A0A2R6Q246_ACTCH Alpha-mannosidase, light subunit like OS=Actinidia chinensis var. chinensis OX=1590841 GN=CEY00_Acc24435 PE=4 SV=1	sp|C0HJB3|MANA_CANEN Alpha-mannosidase OS=Canavalia ensiformis OX=3823 PE=1 SV=1
Gb_01735	tr|A0A2K2D475|A0A2K2D475_BRADI Lipase_GDSL domain-containing protein OS=Brachypodium distachyon OX=15368 GN=BRADI_3g48830v3 PE=4 SV=1	sp|Q9M8Y5|LTL1_ARATH GDSL esterase/lipase LTL1 OS=Arabidopsis thaliana OX=3702 GN=LTL1 PE=2 SV=1
Gb_01736	tr|D7SVH7|D7SVH7_VITVI Alpha-mannosidase OS=Vitis vinifera OX=29760 GN=VIT_14s0068g01120 PE=3 SV=1	sp|C0HJB3|MANA_CANEN Alpha-mannosidase OS=Canavalia ensiformis OX=3823 PE=1 SV=1
Gb_01737	tr|A0A1J7HA04|A0A1J7HA04_LUPAN Alpha-mannosidase OS=Lupinus angustifolius OX=3871 GN=TanjilG_10308 PE=3 SV=1	sp|Q8LPJ3|MANA2_ARATH Probable alpha-mannosidase At5g13980 OS=Arabidopsis thaliana OX=3702 GN=At5g13980 PE=2 SV=1
Gb_01738	tr|A0A1J7HA04|A0A1J7HA04_LUPAN Alpha-mannosidase OS=Lupinus angustifolius OX=3871 GN=TanjilG_10308 PE=3 SV=1	sp|P94078|MANA1_ARATH Alpha-mannosidase At3g26720 OS=Arabidopsis thaliana OX=3702 GN=At3g26720 PE=1 SV=1
Gb_01739	tr|C7B2H1|C7B2H1_SELML ATP-dependent Clp protease proteolytic subunit (Fragment) OS=Selaginella moellendorffii OX=88036 GN=clpP PE=3 SV=1	sp|A2T358|CLPP_ANGEV ATP-dependent Clp protease proteolytic subunit OS=Angiopteris evecta OX=13825 GN=clpP PE=3 SV=1
Gb_01740	tr|A0A1R3IAA5|A0A1R3IAA5_COCAP Protein kinase domain-containing protein OS=Corchorus capsularis OX=210143 GN=CCACVL1_13636 PE=4 SV=1	sp|C0LGH8|Y1634_ARATH Probable LRR receptor-like serine/threonine-protein kinase At1g63430 OS=Arabidopsis thaliana OX=3702 GN=At1g63430 PE=1 SV=1
Gb_01741	tr|M0ZZN1|M0ZZN1_SOLTU Uncharacterized protein OS=Solanum tuberosum OX=4113 PE=4 SV=1	sp|P10978|POLX_TOBAC Retrovirus-related Pol polyprotein from transposon TNT 1-94 OS=Nicotiana tabacum OX=4097 PE=2 SV=1
Gb_01742	*	*
Gb_01743	tr|D7SJM8|D7SJM8_VITVI Iwr1 domain-containing protein OS=Vitis vinifera OX=29760 GN=VIT_06s0004g07670 PE=4 SV=1	sp|Q8GYP3|RDM4_ARATH RNA-directed DNA methylation 4 OS=Arabidopsis thaliana OX=3702 GN=RDM4 PE=1 SV=1
Gb_01744	tr|B9GGE2|B9GGE2_POPTR PKS_ER domain-containing protein OS=Populus trichocarpa OX=3694 GN=POPTR_001G373200 PE=4 SV=2	sp|Q0VC50|RT4I1_BOVIN Reticulon-4-interacting protein 1, mitochondrial OS=Bos taurus OX=9913 GN=RTN4IP1 PE=2 SV=1
Gb_01745	tr|A0A1J6I6S3|A0A1J6I6S3_NICAT Uncharacterized protein OS=Nicotiana attenuata OX=49451 GN=A4A49_30156 PE=4 SV=1	*
Gb_01746	*	*
Gb_01747	tr|A0A1J6ILI1|A0A1J6ILI1_NICAT N-acetyltransferase domain-containing protein OS=Nicotiana attenuata OX=49451 GN=A4A49_06905 PE=4 SV=1	*
Gb_01748	tr|A0A3B6ISE5|A0A3B6ISE5_WHEAT Uncharacterized protein OS=Triticum aestivum OX=4565 PE=3 SV=1	sp|P26851|NU4LM_MARPO NADH-ubiquinone oxidoreductase chain 4L OS=Marchantia polymorpha OX=3197 GN=ND4L PE=3 SV=1
Gb_01749	*	*
Gb_01750	*	*
Gb_01751	tr|A0A1J6ILI1|A0A1J6ILI1_NICAT N-acetyltransferase domain-containing protein OS=Nicotiana attenuata OX=49451 GN=A4A49_06905 PE=4 SV=1	sp|P05332|YP20_BACLI Uncharacterized N-acetyltransferase p20 OS=Bacillus licheniformis OX=1402 GN=p20 PE=4 SV=1
Gb_01752	tr|A0A1R3K675|A0A1R3K675_COCAP Glycosyl transferase, family 48 OS=Corchorus capsularis OX=210143 GN=CCACVL1_02744 PE=4 SV=1	sp|Q9SFU6|CALS9_ARATH Callose synthase 9 OS=Arabidopsis thaliana OX=3702 GN=CALS9 PE=2 SV=2
Gb_01753	tr|D7T706|D7T706_VITVI N-acetyltransferase domain-containing protein OS=Vitis vinifera OX=29760 GN=VIT_05s0020g03690 PE=4 SV=1	sp|P05332|YP20_BACLI Uncharacterized N-acetyltransferase p20 OS=Bacillus licheniformis OX=1402 GN=p20 PE=4 SV=1
Gb_01754	tr|A0A3B6EP81|A0A3B6EP81_WHEAT Uncharacterized protein OS=Triticum aestivum OX=4565 PE=4 SV=1	sp|Q04647|CCBS_DAUCA Probable cytochrome c biosynthesis protein OS=Daucus carota OX=4039 PE=2 SV=1
Gb_01755	*	*
Gb_01756	*	*
Gb_01757	tr|A0A0D2ZQ26|A0A0D2ZQ26_BRAOL Uncharacterized protein OS=Brassica oleracea var. oleracea OX=109376 PE=4 SV=1	sp|P93286|CCMFC_ARATH Cytochrome c biogenesis CcmF C-terminal-like mitochondrial protein OS=Arabidopsis thaliana OX=3702 GN=CCMFC PE=1 SV=2
Gb_01758	tr|A0A287NWP2|A0A287NWP2_HORVV Uncharacterized protein OS=Hordeum vulgare subsp. vulgare OX=112509 PE=4 SV=1	*
Gb_01759	tr|D7T706|D7T706_VITVI N-acetyltransferase domain-containing protein OS=Vitis vinifera OX=29760 GN=VIT_05s0020g03690 PE=4 SV=1	sp|P05332|YP20_BACLI Uncharacterized N-acetyltransferase p20 OS=Bacillus licheniformis OX=1402 GN=p20 PE=4 SV=1
Gb_01760	tr|U5D9U4|U5D9U4_AMBTC Uncharacterized protein OS=Amborella trichopoda OX=13333 GN=AMTR_s00044p00129280 PE=3 SV=1	sp|Q9SHL7|RP44A_ARATH Exosome complex exonuclease RRP44 homolog A OS=Arabidopsis thaliana OX=3702 GN=RRP44A PE=2 SV=2
Gb_01761	tr|D7T0U0|D7T0U0_VITVI Uncharacterized protein OS=Vitis vinifera OX=29760 GN=VIT_19s0085g00690 PE=3 SV=1	sp|Q9SA32|CCB31_ARATH Putative cyclin-B3-1 OS=Arabidopsis thaliana OX=3702 GN=CYCB3-1 PE=3 SV=2
Gb_01762	*	*
Gb_01763	tr|U5D3K3|U5D3K3_AMBTC H15 domain-containing protein OS=Amborella trichopoda OX=13333 GN=AMTR_s00057p00112340 PE=3 SV=1	sp|P23444|H1_MAIZE Histone H1 OS=Zea mays OX=4577 PE=2 SV=2
Gb_01764	tr|A0A1J6I985|A0A1J6I985_NICAT Putative lrr receptor-like serinethreonine-protein kinase OS=Nicotiana attenuata OX=49451 GN=A4A49_05125 PE=4 SV=1	sp|C0LGV0|Y5487_ARATH Probable LRR receptor-like serine/threonine-protein kinase At5g48740 OS=Arabidopsis thaliana OX=3702 GN=At5g48740 PE=1 SV=1
Gb_01765	*	*
Gb_01766	tr|D8RDN8|D8RDN8_SELML BAHD acyltransferase, clade I OS=Selaginella moellendorffii OX=88036 GN=BAHDa2a-1 PE=4 SV=1	sp|O64470|SHT_ARATH Spermidine hydroxycinnamoyl transferase OS=Arabidopsis thaliana OX=3702 GN=SHT PE=1 SV=1
Gb_01767	tr|M0TK67|M0TK67_MUSAM Uncharacterized protein OS=Musa acuminata subsp. malaccensis OX=214687 GN=103992670 PE=3 SV=1	sp|Q9SR15|SYWC_ARATH Tryptophan--tRNA ligase, cytoplasmic OS=Arabidopsis thaliana OX=3702 GN=At3g04600 PE=2 SV=1
Gb_01768	tr|W1PU77|W1PU77_AMBTC TF-B3 domain-containing protein OS=Amborella trichopoda OX=13333 GN=AMTR_s00049p00034730 PE=4 SV=1	sp|P26307|VIV1_MAIZE Regulatory protein viviparous-1 OS=Zea mays OX=4577 GN=VP1 PE=2 SV=1
Gb_01769	tr|V7C659|V7C659_PHAVU Peroxiredoxin OS=Phaseolus vulgaris OX=3885 GN=PHAVU_004G166100g PE=3 SV=1	sp|A9PCL4|PRX2_POPTR Peroxiredoxin-2 OS=Populus trichocarpa OX=3694 PE=1 SV=1
Gb_01770	tr|A0A2R6XGV6|A0A2R6XGV6_MARPO Beta-lactamase domain-containing protein OS=Marchantia polymorpha OX=3197 GN=MARPO_0015s0140 PE=4 SV=1	*
Gb_01771	*	*
Gb_01772	tr|A0A2R6XN64|A0A2R6XN64_MARPO DUF3506 domain-containing protein OS=Marchantia polymorpha OX=3197 GN=MARPO_0007s0019 PE=4 SV=1	sp|Q93YW0|EXEC1_ARATH Protein EXECUTER 1, chloroplastic OS=Arabidopsis thaliana OX=3702 GN=EX1 PE=1 SV=1
Gb_01773	*	*
Gb_01774	tr|A0A3Q7G986|A0A3Q7G986_SOLLC PB1 domain-containing protein OS=Solanum lycopersicum OX=4081 GN=101265728 PE=4 SV=1	*
Gb_01775	tr|W1P595|W1P595_AMBTC Uncharacterized protein OS=Amborella trichopoda OX=13333 GN=AMTR_s00003p00039810 PE=3 SV=1	sp|Q9MA90|PNC1_ARATH Peroxisomal adenine nucleotide carrier 1 OS=Arabidopsis thaliana OX=3702 GN=PNC1 PE=1 SV=1
Gb_01776	tr|A0A251N2J6|A0A251N2J6_PRUPE NAB domain-containing protein OS=Prunus persica OX=3760 GN=PRUPE_8G236300 PE=4 SV=1	sp|Q9LUI2|NET1A_ARATH Protein NETWORKED 1A OS=Arabidopsis thaliana OX=3702 GN=NET1A PE=1 SV=1
Gb_01777	tr|A0A251N2J6|A0A251N2J6_PRUPE NAB domain-containing protein OS=Prunus persica OX=3760 GN=PRUPE_8G236300 PE=4 SV=1	sp|Q9LUI2|NET1A_ARATH Protein NETWORKED 1A OS=Arabidopsis thaliana OX=3702 GN=NET1A PE=1 SV=1
Gb_01778	tr|A0A2R6XGV6|A0A2R6XGV6_MARPO Beta-lactamase domain-containing protein OS=Marchantia polymorpha OX=3197 GN=MARPO_0015s0140 PE=4 SV=1	sp|Q9KX40|ESTB_BURGA Esterase EstB OS=Burkholderia gladioli OX=28095 GN=estB PE=1 SV=1
Gb_01779	tr|M0U0G5|M0U0G5_MUSAM Cyclin N-terminal domain-containing protein OS=Musa acuminata subsp. malaccensis OX=214687 GN=103997976 PE=3 SV=1	sp|Q8LHA8|CCD22_ORYSJ Cyclin-D2-2 OS=Oryza sativa subsp. japonica OX=39947 GN=CYCD2-2 PE=2 SV=1
Gb_01780	tr|D3PFC6|D3PFC6_HELAN Maturase K OS=Helianthus annuus OX=4232 GN=matK PE=3 SV=1	sp|Q8MEX2|MATK_GINBI Maturase K OS=Ginkgo biloba OX=3311 GN=matK PE=3 SV=1
Gb_01781	*	*
Gb_01782	tr|W1P595|W1P595_AMBTC Uncharacterized protein OS=Amborella trichopoda OX=13333 GN=AMTR_s00003p00039810 PE=3 SV=1	sp|B6ZJZ9|PNC1_SOYBN Peroxisomal adenine nucleotide carrier 1 OS=Glycine max OX=3847 GN=PNC1 PE=2 SV=1
Gb_01783	tr|A0A314LAK0|A0A314LAK0_NICAT Subtilisin-like protease sbt1.7 OS=Nicotiana attenuata OX=49451 GN=SBT1.7_6 PE=3 SV=1	sp|Q9ZUF6|SBT18_ARATH Subtilisin-like protease SBT1.8 OS=Arabidopsis thaliana OX=3702 GN=SBT1.8 PE=1 SV=1
Gb_01784	tr|A0A314LAK0|A0A314LAK0_NICAT Subtilisin-like protease sbt1.7 OS=Nicotiana attenuata OX=49451 GN=SBT1.7_6 PE=3 SV=1	sp|Q9ZUF6|SBT18_ARATH Subtilisin-like protease SBT1.8 OS=Arabidopsis thaliana OX=3702 GN=SBT1.8 PE=1 SV=1
Gb_01785	tr|A0A314KJ27|A0A314KJ27_NICAT Retrovirus-related pol polyprotein from transposon tnt 1-94 (Fragment) OS=Nicotiana attenuata OX=49451 GN=POLX_38 PE=4 SV=1	sp|Q94HW2|POLR1_ARATH Retrovirus-related Pol polyprotein from transposon RE1 OS=Arabidopsis thaliana OX=3702 GN=RE1 PE=2 SV=1
Gb_01786	tr|A0A251R165|A0A251R165_PRUPE Uncharacterized protein OS=Prunus persica OX=3760 GN=PRUPE_1G197900 PE=4 SV=1	sp|Q8LPQ9|FPA_ARATH Flowering time control protein FPA OS=Arabidopsis thaliana OX=3702 GN=FPA PE=1 SV=2
Gb_01787	tr|F6HYW9|F6HYW9_VITVI ApaG domain-containing protein OS=Vitis vinifera OX=29760 GN=VIT_05s0102g01140 PE=4 SV=1	sp|Q9LND7|SKI16_ARATH F-box protein SKIP16 OS=Arabidopsis thaliana OX=3702 GN=SKIP16 PE=1 SV=1
Gb_01788	*	*
Gb_01789	tr|A0A2R6S071|A0A2R6S071_ACTCH Beta-galactosidase OS=Actinidia chinensis var. chinensis OX=1590841 GN=CEY00_Acc00157 PE=3 SV=1	sp|Q9SCV3|BGAL9_ARATH Beta-galactosidase 9 OS=Arabidopsis thaliana OX=3702 GN=BGAL9 PE=2 SV=1
Gb_01790	tr|A0A0E0HXX2|A0A0E0HXX2_ORYNI Phosphotransferase OS=Oryza nivara OX=4536 PE=3 SV=1	sp|Q6Z398|HXK4_ORYSJ Hexokinase-4, chloroplastic OS=Oryza sativa subsp. japonica OX=39947 GN=HXK4 PE=2 SV=1
Gb_01791	tr|A0A1R3JWQ0|A0A1R3JWQ0_COCAP Uncharacterized protein OS=Corchorus capsularis OX=210143 GN=CCACVL1_03887 PE=4 SV=1	sp|P10978|POLX_TOBAC Retrovirus-related Pol polyprotein from transposon TNT 1-94 OS=Nicotiana tabacum OX=4097 PE=2 SV=1
Gb_01792	tr|W1NW62|W1NW62_AMBTC Uncharacterized protein OS=Amborella trichopoda OX=13333 GN=AMTR_s00088p00052890 PE=4 SV=1	*
Gb_01793	tr|A0A2R6WAG8|A0A2R6WAG8_MARPO F-box domain-containing protein OS=Marchantia polymorpha OX=3197 GN=MARPO_0119s0024 PE=4 SV=1	sp|Q3EB08|FBK69_ARATH F-box/kelch-repeat protein At3g24760 OS=Arabidopsis thaliana OX=3702 GN=At3g24760 PE=2 SV=1
Gb_01794	tr|A0A0D2SLI8|A0A0D2SLI8_GOSRA HNHc domain-containing protein OS=Gossypium raimondii OX=29730 GN=B456_007G287900 PE=4 SV=1	*
Gb_01795	tr|A0A2K3LMC9|A0A2K3LMC9_TRIPR Uncharacterized protein OS=Trifolium pratense OX=57577 GN=L195_g035666 PE=4 SV=1	*
Gb_01796	tr|A0A2R6W323|A0A2R6W323_MARPO AAA domain-containing protein OS=Marchantia polymorpha OX=3197 GN=MARPO_0169s0024 PE=3 SV=1	sp|O78516|FTSH_GUITH ATP-dependent zinc metalloprotease FtsH OS=Guillardia theta OX=55529 GN=ftsH PE=3 SV=1
Gb_01797	tr|A0A2R6W323|A0A2R6W323_MARPO AAA domain-containing protein OS=Marchantia polymorpha OX=3197 GN=MARPO_0169s0024 PE=3 SV=1	sp|Q655S1|FTSH2_ORYSJ ATP-dependent zinc metalloprotease FTSH 2, chloroplastic OS=Oryza sativa subsp. japonica OX=39947 GN=FTSH2 PE=3 SV=1
Gb_01798	tr|A0A251TCA0|A0A251TCA0_HELAN Putative copia protein OS=Helianthus annuus OX=4232 GN=COPIA PE=4 SV=1	sp|P10978|POLX_TOBAC Retrovirus-related Pol polyprotein from transposon TNT 1-94 OS=Nicotiana tabacum OX=4097 PE=2 SV=1
Gb_01799	*	*
Gb_01800	tr|D7TWM5|D7TWM5_VITVI Protein kinase domain-containing protein OS=Vitis vinifera OX=29760 GN=VIT_14s0066g01050 PE=3 SV=1	sp|P43288|KSG1_ARATH Shaggy-related protein kinase alpha OS=Arabidopsis thaliana OX=3702 GN=ASK1 PE=1 SV=3
Gb_01801	tr|W1P2N7|W1P2N7_AMBTC AB hydrolase-1 domain-containing protein OS=Amborella trichopoda OX=13333 GN=AMTR_s00002p00235860 PE=4 SV=1	sp|I6YGS0|EPHA_MYCTU Epoxide hydrolase A OS=Mycobacterium tuberculosis (strain ATCC 25618 / H37Rv) OX=83332 GN=ephA PE=1 SV=1
Gb_01802	tr|A0A0D9UZ72|A0A0D9UZ72_9ORYZ Uncharacterized protein OS=Leersia perrieri OX=77586 PE=4 SV=1	*
Gb_01803	tr|D7SP60|D7SP60_VITVI AB hydrolase-1 domain-containing protein OS=Vitis vinifera OX=29760 GN=VIT_04s0023g02610 PE=4 SV=1	sp|P34913|HYES_HUMAN Bifunctional epoxide hydrolase 2 OS=Homo sapiens OX=9606 GN=EPHX2 PE=1 SV=2
Gb_01804	tr|A0A3Q7JBW3|A0A3Q7JBW3_SOLLC Protein kinase domain-containing protein OS=Solanum lycopersicum OX=4081 GN=101266803 PE=3 SV=1	sp|P43288|KSG1_ARATH Shaggy-related protein kinase alpha OS=Arabidopsis thaliana OX=3702 GN=ASK1 PE=1 SV=3
Gb_01805	tr|A0A0A0K269|A0A0A0K269_CUCSA Peroxidase OS=Cucumis sativus OX=3659 GN=Csa_7G044780 PE=3 SV=1	sp|Q43735|PER27_ARATH Peroxidase 27 OS=Arabidopsis thaliana OX=3702 GN=PER27 PE=1 SV=1
Gb_01806	tr|D7T2G3|D7T2G3_VITVI Uncharacterized protein OS=Vitis vinifera OX=29760 GN=VIT_05s0094g00750 PE=4 SV=1	sp|O24428|STAD_ELAGV Stearoyl-[acyl-carrier-protein] 9-desaturase, chloroplastic OS=Elaeis guineensis var. tenera OX=51953 PE=2 SV=2
Gb_01807	tr|A0A0L9TUK8|A0A0L9TUK8_PHAAN Uncharacterized protein OS=Phaseolus angularis OX=3914 GN=LR48_Vigan02g000900 PE=4 SV=1	sp|Q94HW2|POLR1_ARATH Retrovirus-related Pol polyprotein from transposon RE1 OS=Arabidopsis thaliana OX=3702 GN=RE1 PE=2 SV=1
Gb_01808	tr|A0A0D3BVM0|A0A0D3BVM0_BRAOL Retrotrans_gag domain-containing protein OS=Brassica oleracea var. oleracea OX=109376 PE=4 SV=1	*
Gb_01809	tr|M1VRQ6|M1VRQ6_MARPO Plastid RNA polymerase sigma factor X OS=Marchantia polymorpha OX=3197 GN=MpSIGX PE=2 SV=1	sp|P38023|SIGA1_SYNE7 RNA polymerase sigma factor SigA1 OS=Synechococcus elongatus (strain PCC 7942) OX=1140 GN=sigA1 PE=3 SV=2
Gb_01810	tr|U5DD49|U5DD49_AMBTC Uncharacterized protein OS=Amborella trichopoda OX=13333 GN=AMTR_s00055p00193060 PE=4 SV=1	sp|Q9FKI0|FIMB5_ARATH Fimbrin-5 OS=Arabidopsis thaliana OX=3702 GN=FIM5 PE=1 SV=1
Gb_01811	tr|A0A2C9VKZ3|A0A2C9VKZ3_MANES Fe2OG dioxygenase domain-containing protein OS=Manihot esculenta OX=3983 GN=MANES_07G130300 PE=3 SV=1	sp|Q9SRM3|DIOX6_ARATH Probable 2-oxoglutarate-dependent dioxygenase At3g111800 OS=Arabidopsis thaliana OX=3702 GN=At3g11180 PE=2 SV=1
Gb_01812	tr|V7B7G8|V7B7G8_PHAVU Fe2OG dioxygenase domain-containing protein OS=Phaseolus vulgaris OX=3885 GN=PHAVU_008G223500g PE=3 SV=1	sp|Q9SRM3|DIOX6_ARATH Probable 2-oxoglutarate-dependent dioxygenase At3g111800 OS=Arabidopsis thaliana OX=3702 GN=At3g11180 PE=2 SV=1
Gb_01813	tr|W1PFH9|W1PFH9_AMBTC Uncharacterized protein OS=Amborella trichopoda OX=13333 GN=AMTR_s00017p00239150 PE=4 SV=1	sp|B6SFA4|MAA3_ARATH Probable helicase MAGATAMA 3 OS=Arabidopsis thaliana OX=3702 GN=MAA3 PE=2 SV=1
Gb_01814	tr|W1NPV2|W1NPV2_AMBTC Dirigent protein OS=Amborella trichopoda OX=13333 GN=AMTR_s00114p00093910 PE=3 SV=1	sp|Q84TH6|DIR23_ARATH Dirigent protein 23 OS=Arabidopsis thaliana OX=3702 GN=DIR23 PE=2 SV=1
Gb_01815	tr|A0A2R6XVY5|A0A2R6XVY5_MARPO Uncharacterized protein OS=Marchantia polymorpha OX=3197 GN=MARPO_0001s0278 PE=4 SV=1	sp|Q9JK81|MYG1_MOUSE UPF0160 protein MYG1, mitochondrial OS=Mus musculus OX=10090 GN=Myg1 PE=1 SV=1
Gb_01816	tr|U5DG58|U5DG58_AMBTC Uncharacterized protein OS=Amborella trichopoda OX=13333 GN=AMTR_s00068p00133150 PE=4 SV=1	sp|Q9LX14|UFC_ARATH Protein UPSTREAM OF FLC OS=Arabidopsis thaliana OX=3702 GN=UFC PE=2 SV=1
Gb_01817	tr|F6H3M5|F6H3M5_VITVI DUF4005 domain-containing protein OS=Vitis vinifera OX=29760 GN=VIT_04s0008g01080 PE=4 SV=1	sp|Q9SF32|IQD1_ARATH Protein IQ-DOMAIN 1 OS=Arabidopsis thaliana OX=3702 GN=IQD1 PE=1 SV=1
Gb_01818	*	*
Gb_01819	tr|A0A1J6ICD0|A0A1J6ICD0_NICAT Cyclin-dependent kinase b1-1 OS=Nicotiana attenuata OX=49451 GN=CDKB1-1_0 PE=4 SV=1	sp|Q38774|CDC2C_ANTMA Cell division control protein 2 homolog C OS=Antirrhinum majus OX=4151 GN=CDC2C PE=2 SV=1
Gb_01820	tr|A0A2R6QRN2|A0A2R6QRN2_ACTCH Homogentisate solanesyltransferase OS=Actinidia chinensis var. chinensis OX=1590841 GN=CEY00_Acc14377 PE=4 SV=1	sp|Q1ACB3|HSTC_ARATH Homogentisate solanesyltransferase, chloroplastic OS=Arabidopsis thaliana OX=3702 GN=HST PE=1 SV=1
Gb_01821	tr|U5DIQ1|U5DIQ1_AMBTC Uncharacterized protein OS=Amborella trichopoda OX=13333 GN=AMTR_s00068p00141380 PE=4 SV=1	sp|Q9LHN9|IQM2_ARATH IQ domain-containing protein IQM2 OS=Arabidopsis thaliana OX=3702 GN=IQM2 PE=2 SV=1
Gb_01822	*	*
Gb_01823	tr|I1Q801|I1Q801_ORYGL BED-type domain-containing protein OS=Oryza glaberrima OX=4538 PE=4 SV=1	*
Gb_01824	tr|A0A2C9UAH7|A0A2C9UAH7_MANES Uncharacterized protein OS=Manihot esculenta OX=3983 GN=MANES_16G070800 PE=3 SV=1	sp|Q6STH5|HF101_ARATH Fe-S cluster assembly factor HCF101, chloroplastic OS=Arabidopsis thaliana OX=3702 GN=HCF101 PE=1 SV=1
Gb_01825	tr|D7TBR9|D7TBR9_VITVI Uncharacterized protein OS=Vitis vinifera OX=29760 GN=VIT_11s0016g04250 PE=3 SV=1	sp|Q6STH5|HF101_ARATH Fe-S cluster assembly factor HCF101, chloroplastic OS=Arabidopsis thaliana OX=3702 GN=HCF101 PE=1 SV=1
Gb_01826	tr|A0A061GUQ9|A0A061GUQ9_THECC ATP binding isoform 3 OS=Theobroma cacao OX=3641 GN=TCM_037926 PE=3 SV=1	sp|Q0JJS8|HF101_ORYSJ Fe-S cluster assembly factor HCF101, chloroplastic OS=Oryza sativa subsp. japonica OX=39947 GN=HCF101 PE=3 SV=3
Gb_01827	*	*
Gb_01828	*	*
Gb_01829	tr|W1NGT2|W1NGT2_AMBTC TIR domain-containing protein OS=Amborella trichopoda OX=13333 GN=AMTR_s00010p00250780 PE=4 SV=1	sp|Q40392|TMVRN_NICGU TMV resistance protein N OS=Nicotiana glutinosa OX=35889 GN=N PE=1 SV=1
Gb_01830	tr|A0A2R6QHG9|A0A2R6QHG9_ACTCH Integrase OS=Actinidia chinensis var. chinensis OX=1590841 GN=CEY00_Acc18427 PE=4 SV=1	sp|Q99315|YG31B_YEAST Transposon Ty3-G Gag-Pol polyprotein OS=Saccharomyces cerevisiae (strain ATCC 204508 / S288c) OX=559292 GN=TY3B-G PE=1 SV=3
Gb_01831	tr|A0A2R6QCX0|A0A2R6QCX0_ACTCH Integrase OS=Actinidia chinensis var. chinensis OX=1590841 GN=CEY00_Acc19247 PE=4 SV=1	sp|Q9UR07|TF211_SCHPO Transposon Tf2-11 polyprotein OS=Schizosaccharomyces pombe (strain 972 / ATCC 24843) OX=284812 GN=Tf2-11 PE=3 SV=1
Gb_01832	tr|M0SLM5|M0SLM5_MUSAM Uncharacterized protein OS=Musa acuminata subsp. malaccensis OX=214687 PE=4 SV=1	sp|Q9M2G8|IQM6_ARATH IQ domain-containing protein IQM6 OS=Arabidopsis thaliana OX=3702 GN=IQM6 PE=2 SV=1
Gb_01833	tr|W1P5L2|W1P5L2_AMBTC Dirigent protein OS=Amborella trichopoda OX=13333 GN=AMTR_s00134p00100380 PE=3 SV=1	sp|Q84TH6|DIR23_ARATH Dirigent protein 23 OS=Arabidopsis thaliana OX=3702 GN=DIR23 PE=2 SV=1
Gb_01834	tr|W1NPV2|W1NPV2_AMBTC Dirigent protein OS=Amborella trichopoda OX=13333 GN=AMTR_s00114p00093910 PE=3 SV=1	sp|Q84TH6|DIR23_ARATH Dirigent protein 23 OS=Arabidopsis thaliana OX=3702 GN=DIR23 PE=2 SV=1
Gb_01835	tr|W1P9V8|W1P9V8_AMBTC Proteasome subunit beta OS=Amborella trichopoda OX=13333 GN=AMTR_s00078p00083100 PE=3 SV=1	sp|O24361|PSB5_SPIOL Proteasome subunit beta type-5 OS=Spinacia oleracea OX=3562 PE=2 SV=1
Gb_01836	tr|A0A2R6X3X2|A0A2R6X3X2_MARPO U2 snRNP auxiliary factor large subunit OS=Marchantia polymorpha OX=3197 GN=MARPO_0038s0101 PE=3 SV=1	sp|Q2QKB4|U2A2B_WHEAT Splicing factor U2af large subunit B OS=Triticum aestivum OX=4565 GN=U2AF65B PE=2 SV=1
Gb_01837	tr|A0A2K1ZTS5|A0A2K1ZTS5_POPTR Uncharacterized protein OS=Populus trichocarpa OX=3694 GN=POPTR_007G131600 PE=4 SV=1	*
Gb_01838	tr|A0A1J6IHS0|A0A1J6IHS0_NICAT Homogentisate solanesyltransferase, chloroplastic OS=Nicotiana attenuata OX=49451 GN=HST_3 PE=4 SV=1	sp|Q0D576|HPT2_ORYSJ Probable homogentisate phytyltransferase 2, chloroplastic OS=Oryza sativa subsp. japonica OX=39947 GN=HPT2 PE=3 SV=2
Gb_01839	tr|U5DIQ1|U5DIQ1_AMBTC Uncharacterized protein OS=Amborella trichopoda OX=13333 GN=AMTR_s00068p00141380 PE=4 SV=1	sp|Q9LHN9|IQM2_ARATH IQ domain-containing protein IQM2 OS=Arabidopsis thaliana OX=3702 GN=IQM2 PE=2 SV=1
Gb_01840	*	sp|P10978|POLX_TOBAC Retrovirus-related Pol polyprotein from transposon TNT 1-94 OS=Nicotiana tabacum OX=4097 PE=2 SV=1
Gb_01841	*	*
Gb_01842	tr|W1PS18|W1PS18_AMBTC Uncharacterized protein OS=Amborella trichopoda OX=13333 GN=AMTR_s00013p00251330 PE=4 SV=1	*
Gb_01843	tr|A0A2R6RJ51|A0A2R6RJ51_ACTCH Tripartite motif-containing protein OS=Actinidia chinensis var. chinensis OX=1590841 GN=CEY00_Acc05369 PE=4 SV=1	*
Gb_01844	*	*
Gb_01845	tr|A0A2K1YTW9|A0A2K1YTW9_POPTR Uncharacterized protein OS=Populus trichocarpa OX=3694 GN=POPTR_010G142600 PE=4 SV=1	sp|A7DY56|TRN1_COCOF Tropinone reductase OS=Cochlearia officinalis OX=270110 GN=TR PE=1 SV=1
Gb_01847	tr|D8SBE7|D8SBE7_SELML Uncharacterized protein OS=Selaginella moellendorffii OX=88036 GN=SELMODRAFT_444601 PE=4 SV=1	sp|A7DY56|TRN1_COCOF Tropinone reductase OS=Cochlearia officinalis OX=270110 GN=TR PE=1 SV=1
Gb_01848	*	*
Gb_01849	tr|M0S3G9|M0S3G9_MUSAM Ribonucloprotein OS=Musa acuminata subsp. malaccensis OX=214687 PE=3 SV=1	sp|Q5XH16|NH2L1_XENLA NHP2-like protein 1 OS=Xenopus laevis OX=8355 GN=snu13 PE=2 SV=1
Gb_01850	tr|A0A2K1ZDF1|A0A2K1ZDF1_POPTR PAM2 domain-containing protein OS=Populus trichocarpa OX=3694 GN=POPTR_008G074600 PE=4 SV=2	*
Gb_01851	*	*
Gb_01852	*	*
Gb_01853	*	*
Gb_01854	tr|A0A0A0L421|A0A0A0L421_CUCSA Uncharacterized protein OS=Cucumis sativus OX=3659 GN=Csa_3G129720 PE=4 SV=1	*
Gb_01855	tr|A0A2R6X0S0|A0A2R6X0S0_MARPO PlsC domain-containing protein OS=Marchantia polymorpha OX=3197 GN=MARPO_0044s0096 PE=4 SV=1	sp|K7PEY4|RAM2_MEDTR Glycerol-3-phosphate acyltransferase RAM2 OS=Medicago truncatula OX=3880 GN=RAM2 PE=2 SV=1
Gb_01856	*	*
Gb_01857	*	*
Gb_01858	tr|A0A2R6PZE4|A0A2R6PZE4_ACTCH NADH dehydrogenase [ubiquinone] 1 beta subcomplex subunit like OS=Actinidia chinensis var. chinensis OX=1590841 GN=CEY00_Acc23501 PE=4 SV=1	sp|Q8LDK3|NDUB2_ARATH NADH dehydrogenase [ubiquinone] 1 beta subcomplex subunit 2 OS=Arabidopsis thaliana OX=3702 GN=At1g76200 PE=3 SV=1
Gb_01859	*	*
Gb_01860	tr|W1P6I5|W1P6I5_AMBTC Uncharacterized protein OS=Amborella trichopoda OX=13333 GN=AMTR_s00003p00208040 PE=4 SV=1	sp|Q8GZN1|NPG1_ARATH Protein NPG1 OS=Arabidopsis thaliana OX=3702 GN=NPG1 PE=1 SV=1
Gb_01861	tr|D7TDH7|D7TDH7_VITVI Uncharacterized protein OS=Vitis vinifera OX=29760 GN=VIT_01s0127g00430 PE=3 SV=1	sp|P42347|PI3K1_SOYBN Phosphatidylinositol 3-kinase, root isoform OS=Glycine max OX=3847 PE=2 SV=1
Gb_01862	tr|F6H0Q4|F6H0Q4_VITVI Uncharacterized protein OS=Vitis vinifera OX=29760 GN=VIT_18s0001g05780 PE=4 SV=1	sp|Q54Q39|PP1R7_DICDI Protein phosphatase 1 regulatory subunit pprA OS=Dictyostelium discoideum OX=44689 GN=pprA PE=3 SV=1
Gb_01863	tr|A0A0A0KGE0|A0A0A0KGE0_CUCSA ANK_REP_REGION domain-containing protein OS=Cucumis sativus OX=3659 GN=Csa_6G411230 PE=4 SV=1	sp|Q9C7A2|ITN1_ARATH Ankyrin repeat-containing protein ITN1 OS=Arabidopsis thaliana OX=3702 GN=ITN1 PE=1 SV=1
Gb_01864	tr|F6H7E5|F6H7E5_VITVI Protein kinase domain-containing protein OS=Vitis vinifera OX=29760 GN=VIT_16s0098g00200 PE=4 SV=1	sp|P93604|LRK10_WHEAT Rust resistance kinase Lr10 OS=Triticum aestivum OX=4565 GN=LRK10 PE=2 SV=1
Gb_01865	*	*
Gb_01866	*	*
Gb_01867	tr|A0A3Q7EXW9|A0A3Q7EXW9_SOLLC Reverse transcriptase Ty1/copia-type domain-containing protein OS=Solanum lycopersicum OX=4081 PE=4 SV=1	sp|P10978|POLX_TOBAC Retrovirus-related Pol polyprotein from transposon TNT 1-94 OS=Nicotiana tabacum OX=4097 PE=2 SV=1
Gb_01868	*	*
Gb_01869	*	*
Gb_01870	*	*
Gb_01871	*	*
Gb_01872	*	*
Gb_01873	tr|A0A0E0D716|A0A0E0D716_9ORYZ WRKY domain-containing protein OS=Oryza meridionalis OX=40149 PE=4 SV=1	sp|Q8VWJ2|WRK28_ARATH WRKY transcription factor 28 OS=Arabidopsis thaliana OX=3702 GN=WRKY28 PE=2 SV=1
Gb_01874	*	*
Gb_01875	tr|A0A199UCH0|A0A199UCH0_MANES Uncharacterized protein (Fragment) OS=Manihot esculenta OX=3983 GN=MANES_S025100 PE=3 SV=1	sp|F4JQH3|AMPP1_ARATH Aminopeptidase P1 OS=Arabidopsis thaliana OX=3702 GN=APP1 PE=1 SV=1
Gb_01876	tr|W1PMH5|W1PMH5_AMBTC UBA_e1_C domain-containing protein OS=Amborella trichopoda OX=13333 GN=AMTR_s00153p00065050 PE=3 SV=1	sp|P20973|UBE11_WHEAT Ubiquitin-activating enzyme E1 1 OS=Triticum aestivum OX=4565 GN=UBA1 PE=1 SV=1
Gb_01877	tr|V7CL67|V7CL67_PHAVU DUF659 domain-containing protein OS=Phaseolus vulgaris OX=3885 GN=PHAVU_002G124400g PE=4 SV=1	*
Gb_01878	tr|U5D571|U5D571_AMBTC Uncharacterized protein OS=Amborella trichopoda OX=13333 GN=AMTR_s00059p00137420 PE=3 SV=1	sp|F4JQH3|AMPP1_ARATH Aminopeptidase P1 OS=Arabidopsis thaliana OX=3702 GN=APP1 PE=1 SV=1
Gb_01879	tr|A0A1R3I0S7|A0A1R3I0S7_COCAP DNA_pol3_gamma3 domain-containing protein OS=Corchorus capsularis OX=210143 GN=CCACVL1_15888 PE=4 SV=1	sp|O64728|STI_ARATH Protein STICHEL OS=Arabidopsis thaliana OX=3702 GN=STI PE=1 SV=2
Gb_01880	tr|B9I3T7|B9I3T7_POPTR Uncharacterized protein OS=Populus trichocarpa OX=3694 GN=POPTR_012G100200 PE=4 SV=2	sp|Q7XUN2|MAD17_ORYSJ MADS-box transcription factor 17 OS=Oryza sativa subsp. japonica OX=39947 GN=MADS17 PE=1 SV=2
Gb_01881	tr|V7CCB4|V7CCB4_PHAVU N-acetyltransferase domain-containing protein OS=Phaseolus vulgaris OX=3885 GN=PHAVU_003G235800g PE=4 SV=1	sp|Q42381|HLS1_ARATH Probable N-acetyltransferase HLS1 OS=Arabidopsis thaliana OX=3702 GN=HLS1 PE=1 SV=1
Gb_01882	tr|A0A1J6KA34|A0A1J6KA34_NICAT LRR receptor-like serine/threonine-protein kinase GSO2 OS=Nicotiana attenuata OX=49451 GN=GSO1_8 PE=2 SV=1	sp|Q9LVP0|Y5639_ARATH Probable leucine-rich repeat receptor-like protein kinase At5g63930 OS=Arabidopsis thaliana OX=3702 GN=At5g63930 PE=1 SV=1
Gb_01883	tr|A0A2R6QHG9|A0A2R6QHG9_ACTCH Integrase OS=Actinidia chinensis var. chinensis OX=1590841 GN=CEY00_Acc18427 PE=4 SV=1	sp|P20825|POL2_DROME Retrovirus-related Pol polyprotein from transposon 297 OS=Drosophila melanogaster OX=7227 GN=pol PE=4 SV=1
Gb_01884	tr|B9I3T7|B9I3T7_POPTR Uncharacterized protein OS=Populus trichocarpa OX=3694 GN=POPTR_012G100200 PE=4 SV=2	sp|O64645|SOC1_ARATH MADS-box protein SOC1 OS=Arabidopsis thaliana OX=3702 GN=SOC1 PE=1 SV=1
Gb_01885	*	*
Gb_01886	*	*
Gb_01887	tr|A0A0D2T8F6|A0A0D2T8F6_GOSRA Peroxidase OS=Gossypium raimondii OX=29730 GN=B456_008G281600 PE=3 SV=1	sp|Q9LT91|PER66_ARATH Peroxidase 66 OS=Arabidopsis thaliana OX=3702 GN=PER66 PE=2 SV=1
Gb_01888	tr|A0A2C9WES9|A0A2C9WES9_MANES Uncharacterized protein OS=Manihot esculenta OX=3983 GN=MANES_02G173100 PE=4 SV=1	sp|O49290|CPPM_ARATH Carboxyvinyl-carboxyphosphonate phosphorylmutase, chloroplastic OS=Arabidopsis thaliana OX=3702 GN=At1g77060 PE=1 SV=2
Gb_01889	tr|A0A2C9U396|A0A2C9U396_MANES Uncharacterized protein OS=Manihot esculenta OX=3983 GN=MANES_18G085700 PE=4 SV=1	sp|Q6R0C4|MYB52_ARATH Transcription factor MYB52 OS=Arabidopsis thaliana OX=3702 GN=MYB52 PE=2 SV=1
Gb_01890	*	*
Gb_01891	tr|A0A2R6WA62|A0A2R6WA62_MARPO Protein kinase domain-containing protein OS=Marchantia polymorpha OX=3197 GN=MARPO_0120s0014 PE=4 SV=1	sp|O80888|M3K17_ARATH Mitogen-activated protein kinase kinase kinase 17 OS=Arabidopsis thaliana OX=3702 GN=MAPKKK17 PE=1 SV=1
Gb_01892	tr|A0A1R3KGI5|A0A1R3KGI5_COCAP LRRNT_2 domain-containing protein OS=Corchorus capsularis OX=210143 GN=CCACVL1_01688 PE=4 SV=1	sp|Q6JN46|EIX2_SOLLC Receptor-like protein EIX2 OS=Solanum lycopersicum OX=4081 GN=EIX2 PE=1 SV=2
Gb_01893	tr|A0A2R6RA76|A0A2R6RA76_ACTCH Serine/threonine-protein kinase BRI1-like OS=Actinidia chinensis var. chinensis OX=1590841 GN=CEY00_Acc09285 PE=4 SV=1	sp|Q6JN46|EIX2_SOLLC Receptor-like protein EIX2 OS=Solanum lycopersicum OX=4081 GN=EIX2 PE=1 SV=2
Gb_01894	tr|A0A175YFN2|A0A175YFN2_DAUCS LRRNT_2 domain-containing protein OS=Daucus carota subsp. sativus OX=79200 GN=DCAR_029693 PE=4 SV=1	sp|Q6JN46|EIX2_SOLLC Receptor-like protein EIX2 OS=Solanum lycopersicum OX=4081 GN=EIX2 PE=1 SV=2
Gb_01895	tr|D7SKY1|D7SKY1_VITVI Uncharacterized protein OS=Vitis vinifera OX=29760 GN=VIT_06s0004g02900 PE=3 SV=1	sp|F4K0E8|ISPG_ARATH 4-hydroxy-3-methylbut-2-en-1-yl diphosphate synthase (ferredoxin), chloroplastic OS=Arabidopsis thaliana OX=3702 GN=ISPG PE=1 SV=1
Gb_01896	tr|A0A2R6WBS9|A0A2R6WBS9_MARPO Uncharacterized protein OS=Marchantia polymorpha OX=3197 GN=MARPO_0113s0034 PE=4 SV=1	sp|O04407|NEED_PINRA Floricaula/leafy-like protein FL1 OS=Pinus radiata OX=3347 PE=1 SV=1
Gb_01897	tr|A0A1R3KGI5|A0A1R3KGI5_COCAP LRRNT_2 domain-containing protein OS=Corchorus capsularis OX=210143 GN=CCACVL1_01688 PE=4 SV=1	sp|Q6JN46|EIX2_SOLLC Receptor-like protein EIX2 OS=Solanum lycopersicum OX=4081 GN=EIX2 PE=1 SV=2
Gb_01898	tr|A0A2C9V620|A0A2C9V620_MANES LRRNT_2 domain-containing protein OS=Manihot esculenta OX=3983 GN=MANES_10G137200 PE=4 SV=1	sp|Q6JN47|EIX1_SOLLC Receptor-like protein EIX1 OS=Solanum lycopersicum OX=4081 GN=EIX1 PE=2 SV=2
Gb_01899	tr|D7T3W6|D7T3W6_VITVI Uncharacterized protein OS=Vitis vinifera OX=29760 GN=VIT_09s0018g00670 PE=4 SV=1	sp|P37116|NCPR_VIGRR NADPH--cytochrome P450 reductase OS=Vigna radiata var. radiata OX=3916 PE=1 SV=1
Gb_01900	tr|A0A251UEH8|A0A251UEH8_HELAN Putative cyclin-dependent kinase B2,2 OS=Helianthus annuus OX=4232 GN=CDKB2:2 PE=3 SV=1	sp|Q8LF80|CKB21_ARATH Cyclin-dependent kinase B2-1 OS=Arabidopsis thaliana OX=3702 GN=CDKB2-1 PE=1 SV=2
Gb_01901	tr|A0A175YFN2|A0A175YFN2_DAUCS LRRNT_2 domain-containing protein OS=Daucus carota subsp. sativus OX=79200 GN=DCAR_029693 PE=4 SV=1	sp|Q9SRL2|RLP34_ARATH Receptor-like protein 34 OS=Arabidopsis thaliana OX=3702 GN=RLP34 PE=2 SV=1
Gb_01902	tr|A0A0D2QG33|A0A0D2QG33_GOSRA LRRNT_2 domain-containing protein OS=Gossypium raimondii OX=29730 GN=B456_003G055300 PE=4 SV=1	sp|Q6JN47|EIX1_SOLLC Receptor-like protein EIX1 OS=Solanum lycopersicum OX=4081 GN=EIX1 PE=2 SV=2
Gb_01903	tr|U5D150|U5D150_AMBTC Uncharacterized protein OS=Amborella trichopoda OX=13333 GN=AMTR_s00175p00057810 PE=3 SV=1	sp|Q6K8J4|ISPG_ORYSJ 4-hydroxy-3-methylbut-2-en-1-yl diphosphate synthase (ferredoxin), chloroplastic OS=Oryza sativa subsp. japonica OX=39947 GN=ISPG PE=2 SV=1
Gb_01904	tr|A0A161ZSK6|A0A161ZSK6_DAUCS Uncharacterized protein OS=Daucus carota subsp. sativus OX=79200 GN=DCAR_021873 PE=4 SV=1	sp|Q9FE06|EXOL2_ARATH Protein EXORDIUM-like 2 OS=Arabidopsis thaliana OX=3702 GN=EXL2 PE=2 SV=1
Gb_01905	tr|W1NR52|W1NR52_AMBTC Uncharacterized protein OS=Amborella trichopoda OX=13333 GN=AMTR_s00117p00134960 PE=3 SV=1	sp|O48786|C734A_ARATH Cytochrome P450 734A1 OS=Arabidopsis thaliana OX=3702 GN=CYP734A1 PE=2 SV=1
Gb_01906	tr|W1NR52|W1NR52_AMBTC Uncharacterized protein OS=Amborella trichopoda OX=13333 GN=AMTR_s00117p00134960 PE=3 SV=1	sp|O48786|C734A_ARATH Cytochrome P450 734A1 OS=Arabidopsis thaliana OX=3702 GN=CYP734A1 PE=2 SV=1
Gb_01907	tr|W1NR52|W1NR52_AMBTC Uncharacterized protein OS=Amborella trichopoda OX=13333 GN=AMTR_s00117p00134960 PE=3 SV=1	sp|O48786|C734A_ARATH Cytochrome P450 734A1 OS=Arabidopsis thaliana OX=3702 GN=CYP734A1 PE=2 SV=1
Gb_01908	*	*
Gb_01909	tr|A0A287JT41|A0A287JT41_HORVV Protein kinase domain-containing protein OS=Hordeum vulgare subsp. vulgare OX=112509 PE=3 SV=1	sp|Q9FIU5|CRLK1_ARATH Calcium/calmodulin-regulated receptor-like kinase 1 OS=Arabidopsis thaliana OX=3702 GN=CRLK1 PE=1 SV=1
Gb_01910	*	*
Gb_01911	tr|A0A287JT41|A0A287JT41_HORVV Protein kinase domain-containing protein OS=Hordeum vulgare subsp. vulgare OX=112509 PE=3 SV=1	sp|Q9FIU5|CRLK1_ARATH Calcium/calmodulin-regulated receptor-like kinase 1 OS=Arabidopsis thaliana OX=3702 GN=CRLK1 PE=1 SV=1
Gb_01912	tr|A0A286SEL6|A0A286SEL6_NICAT NADH-ubiquinone oxidoreductase chain 5 OS=Nicotiana attenuata OX=49451 GN=nad5 PE=3 SV=1	sp|P10330|NU5M_OENBE NADH-ubiquinone oxidoreductase chain 5 OS=Oenothera berteroana OX=3950 GN=ND5 PE=2 SV=2
Gb_01913	tr|C5WNR1|C5WNR1_SORBI TPR_REGION domain-containing protein OS=Sorghum bicolor OX=4558 GN=SORBI_3001G120500 PE=4 SV=1	sp|Q9LVH5|OE64C_ARATH Outer envelope protein 64, chloroplastic OS=Arabidopsis thaliana OX=3702 GN=OEP64 PE=1 SV=1
Gb_01914	tr|W1NF73|W1NF73_AMBTC TPR_REGION domain-containing protein OS=Amborella trichopoda OX=13333 GN=AMTR_s00010p00149200 PE=4 SV=1	sp|Q9LVH5|OE64C_ARATH Outer envelope protein 64, chloroplastic OS=Arabidopsis thaliana OX=3702 GN=OEP64 PE=1 SV=1
Gb_01915	tr|W1PCS7|W1PCS7_AMBTC Uncharacterized protein OS=Amborella trichopoda OX=13333 GN=AMTR_s00155p00090610 PE=4 SV=1	sp|F4IIU4|AIR9_ARATH 187-kDa microtubule-associated protein AIR9 OS=Arabidopsis thaliana OX=3702 GN=AIR9 PE=1 SV=1
Gb_01916	*	*
Gb_01917	tr|A0A453M1R3|A0A453M1R3_AEGTS AAI domain-containing protein OS=Aegilops tauschii subsp. strangulata OX=200361 PE=4 SV=1	*
Gb_01918	tr|D7TQV4|D7TQV4_VITVI WAT1-related protein OS=Vitis vinifera OX=29760 GN=VIT_08s0040g00800 PE=3 SV=1	sp|Q9FL41|WTR38_ARATH WAT1-related protein At5g07050 OS=Arabidopsis thaliana OX=3702 GN=At5g07050 PE=2 SV=1
Gb_01919	tr|A0A0A0KRV3|A0A0A0KRV3_CUCSA WAT1-related protein OS=Cucumis sativus OX=3659 GN=Csa_5G584380 PE=3 SV=1	sp|Q9FL41|WTR38_ARATH WAT1-related protein At5g07050 OS=Arabidopsis thaliana OX=3702 GN=At5g07050 PE=2 SV=1
Gb_01920	tr|F6HLL0|F6HLL0_VITVI C-CAP/cofactor C-like domain-containing protein OS=Vitis vinifera OX=29760 GN=VIT_08s0007g06190 PE=4 SV=1	sp|Q5ZKT1|TBCC1_CHICK TBCC domain-containing protein 1 OS=Gallus gallus OX=9031 GN=TBCCD1 PE=2 SV=1
Gb_01921	tr|A0A2K2A7Q8|A0A2K2A7Q8_POPTR SWIM-type domain-containing protein OS=Populus trichocarpa OX=3694 GN=POPTR_006G245800 PE=4 SV=2	*
Gb_01922	tr|W1NHV7|W1NHV7_AMBTC Uncharacterized protein OS=Amborella trichopoda OX=13333 GN=AMTR_s00009p00249010 PE=4 SV=1	sp|Q7G7C7|SIPL1_ORYSJ Signal peptide peptidase-like 1 OS=Oryza sativa subsp. japonica OX=39947 GN=SPPL1 PE=2 SV=1
Gb_01923	*	*
Gb_01924	tr|A0A453Q4B5|A0A453Q4B5_AEGTS Uncharacterized protein OS=Aegilops tauschii subsp. strangulata OX=200361 PE=3 SV=1	sp|Q9FI14|TAO1_ARATH Disease resistance protein TAO1 OS=Arabidopsis thaliana OX=3702 GN=TAO1 PE=4 SV=1
Gb_01925	tr|W1NL71|W1NL71_AMBTC TIR domain-containing protein OS=Amborella trichopoda OX=13333 GN=AMTR_s00060p00214220 PE=4 SV=1	sp|Q40392|TMVRN_NICGU TMV resistance protein N OS=Nicotiana glutinosa OX=35889 GN=N PE=1 SV=1
Gb_01926	tr|W1NHV7|W1NHV7_AMBTC Uncharacterized protein OS=Amborella trichopoda OX=13333 GN=AMTR_s00009p00249010 PE=4 SV=1	sp|Q7G7C7|SIPL1_ORYSJ Signal peptide peptidase-like 1 OS=Oryza sativa subsp. japonica OX=39947 GN=SPPL1 PE=2 SV=1
Gb_01927	tr|D8T083|D8T083_SELML Uncharacterized protein OS=Selaginella moellendorffii OX=88036 GN=SELMODRAFT_427631 PE=4 SV=1	sp|P50160|TS2_MAIZE Sex determination protein tasselseed-2 OS=Zea mays OX=4577 GN=TS2 PE=2 SV=1
Gb_01928	*	*
Gb_01929	tr|A0A2R6WHY8|A0A2R6WHY8_MARPO Uncharacterized protein OS=Marchantia polymorpha OX=3197 GN=MARPO_0088s0024 PE=4 SV=1	sp|O24606|EIN3_ARATH Protein ETHYLENE INSENSITIVE 3 OS=Arabidopsis thaliana OX=3702 GN=EIN3 PE=1 SV=1
Gb_01930	tr|V7BFH1|V7BFH1_PHAVU DUF659 domain-containing protein OS=Phaseolus vulgaris OX=3885 GN=PHAVU_007G170700g PE=4 SV=1	*
Gb_01931	tr|A0A2R6RX34|A0A2R6RX34_ACTCH Serine/threonine-protein kinase OS=Actinidia chinensis var. chinensis OX=1590841 GN=CEY00_Acc01688 PE=4 SV=1	sp|F4IRW0|ATG1C_ARATH Serine/threonine-protein kinase ATG1c OS=Arabidopsis thaliana OX=3702 GN=ATG1C PE=2 SV=1
Gb_01932	*	*
Gb_01933	*	*
Gb_01934	tr|A0A2R6VY03|A0A2R6VY03_MARPO Uncharacterized protein OS=Marchantia polymorpha OX=3197 GN=MARPO_1620s0002 PE=4 SV=1	*
Gb_01935	tr|F6HL35|F6HL35_VITVI Protein kinase domain-containing protein OS=Vitis vinifera OX=29760 GN=VIT_08s0007g01150 PE=4 SV=1	sp|F4IRW0|ATG1C_ARATH Serine/threonine-protein kinase ATG1c OS=Arabidopsis thaliana OX=3702 GN=ATG1C PE=2 SV=1
Gb_01936	tr|A0A2R6RY52|A0A2R6RY52_ACTCH Lectin-receptor kinase OS=Actinidia chinensis var. chinensis OX=1590841 GN=CEY00_Acc02164 PE=4 SV=1	sp|Q9M2S4|LRKS4_ARATH L-type lectin-domain containing receptor kinase S.4 OS=Arabidopsis thaliana OX=3702 GN=LECRKS4 PE=2 SV=1
Gb_01937	tr|W1PVQ8|W1PVQ8_AMBTC LEA_2 domain-containing protein OS=Amborella trichopoda OX=13333 GN=AMTR_s00021p00241150 PE=4 SV=1	*
Gb_01938	*	*
Gb_01939	tr|W1PSW2|W1PSW2_AMBTC Aha1_N domain-containing protein OS=Amborella trichopoda OX=13333 GN=AMTR_s00024p00171890 PE=4 SV=1	sp|O95433|AHSA1_HUMAN Activator of 90 kDa heat shock protein ATPase homolog 1 OS=Homo sapiens OX=9606 GN=AHSA1 PE=1 SV=1
Gb_01940	tr|B9N0J7|B9N0J7_POPTR Uncharacterized protein OS=Populus trichocarpa OX=3694 GN=POPTR_004G230200 PE=3 SV=1	sp|P69834|ISPD_ARATH 2-C-methyl-D-erythritol 4-phosphate cytidylyltransferase, chloroplastic OS=Arabidopsis thaliana OX=3702 GN=ISPD PE=1 SV=1
Gb_01941	tr|U5DD49|U5DD49_AMBTC Uncharacterized protein OS=Amborella trichopoda OX=13333 GN=AMTR_s00055p00193060 PE=4 SV=1	sp|Q9FKI0|FIMB5_ARATH Fimbrin-5 OS=Arabidopsis thaliana OX=3702 GN=FIM5 PE=1 SV=1
Gb_01942	tr|A0A2R6X128|A0A2R6X128_MARPO F-box domain-containing protein OS=Marchantia polymorpha OX=3197 GN=MARPO_0043s0052 PE=4 SV=1	sp|Q9STX3|GID2_ARATH F-box protein GID2 OS=Arabidopsis thaliana OX=3702 GN=GID2 PE=1 SV=1
Gb_01943	tr|A0A2R6WQU5|A0A2R6WQU5_MARPO Uncharacterized protein OS=Marchantia polymorpha OX=3197 GN=MARPO_0065s0047 PE=4 SV=1	*
Gb_01944	tr|A0A0E0EVS2|A0A0E0EVS2_9ORYZ Uncharacterized protein OS=Oryza meridionalis OX=40149 PE=4 SV=1	sp|P52885|SAR1_TOBAC GTP-binding protein SAR1 OS=Nicotiana tabacum OX=4097 GN=SAR1 PE=2 SV=1
Gb_01945	tr|M0TPA3|M0TPA3_MUSAM Uncharacterized protein OS=Musa acuminata subsp. malaccensis OX=214687 GN=103993337 PE=3 SV=1	sp|O04834|SAR1A_ARATH GTP-binding protein SAR1A OS=Arabidopsis thaliana OX=3702 GN=SAR1A PE=2 SV=1
Gb_01946	tr|A0A287QNF1|A0A287QNF1_HORVV Uncharacterized protein OS=Hordeum vulgare subsp. vulgare OX=112509 PE=3 SV=1	sp|P52885|SAR1_TOBAC GTP-binding protein SAR1 OS=Nicotiana tabacum OX=4097 GN=SAR1 PE=2 SV=1
Gb_01947	tr|M0TPA3|M0TPA3_MUSAM Uncharacterized protein OS=Musa acuminata subsp. malaccensis OX=214687 GN=103993337 PE=3 SV=1	sp|O04834|SAR1A_ARATH GTP-binding protein SAR1A OS=Arabidopsis thaliana OX=3702 GN=SAR1A PE=2 SV=1
Gb_01948	tr|A0A061G8S3|A0A061G8S3_THECC Cytochrome P450 OS=Theobroma cacao OX=3641 GN=TCM_027699 PE=3 SV=1	sp|Q50EK1|C16B1_PICSI Cytochrome P450 716B1 OS=Picea sitchensis OX=3332 GN=CYP716B1 PE=2 SV=1
Gb_01949	tr|W1NWI0|W1NWI0_AMBTC Uncharacterized protein OS=Amborella trichopoda OX=13333 GN=AMTR_s00101p00071870 PE=4 SV=1	sp|Q12010|YPQ1_YEAST Probable vacuolar amino acid transporter YPQ1 OS=Saccharomyces cerevisiae (strain ATCC 204508 / S288c) OX=559292 GN=YPQ1 PE=1 SV=1
Gb_01950	tr|I1MNZ8|I1MNZ8_SOYBN Uncharacterized protein OS=Glycine max OX=3847 GN=100800901 PE=4 SV=1	sp|Q54I39|IST1L_DICDI IST1-like protein OS=Dictyostelium discoideum OX=44689 GN=DDB_G0289029 PE=3 SV=1
Gb_01951	tr|A0A2R6WBB7|A0A2R6WBB7_MARPO F-box domain-containing protein OS=Marchantia polymorpha OX=3197 GN=MARPO_0115s0056 PE=4 SV=1	sp|Q9FNK5|FB285_ARATH F-box protein At5g46170 OS=Arabidopsis thaliana OX=3702 GN=At5g46170 PE=2 SV=1
Gb_01952	*	*
Gb_01953	tr|M5WWL9|M5WWL9_PRUPE RING-type domain-containing protein OS=Prunus persica OX=3760 GN=PRUPE_5G217400 PE=4 SV=1	sp|Q8W5R5|KN7D_ARATH Kinesin-like protein KIN-7D, mitochondrial OS=Arabidopsis thaliana OX=3702 GN=KIN7D PE=2 SV=1
Gb_01954	tr|W1NEK4|W1NEK4_AMBTC Uncharacterized protein OS=Amborella trichopoda OX=13333 GN=AMTR_s00010p00184760 PE=4 SV=1	*
Gb_01955	tr|A0A2R6W7R3|A0A2R6W7R3_MARPO C2 domain-containing protein OS=Marchantia polymorpha OX=3197 GN=MARPO_0133s0012 PE=4 SV=1	sp|O04023|SRC2_ARATH Protein SRC2 homolog OS=Arabidopsis thaliana OX=3702 GN=SRC2 PE=1 SV=1
Gb_01956	tr|A0A2C9VLJ4|A0A2C9VLJ4_MANES Uncharacterized protein OS=Manihot esculenta OX=3983 GN=MANES_07G143400 PE=4 SV=1	*
Gb_01957	tr|A0A1J6JHZ5|A0A1J6JHZ5_NICAT Ndr1hin1-like protein 3 OS=Nicotiana attenuata OX=49451 GN=NHL3_1 PE=4 SV=1	sp|Q8LD98|NHL6_ARATH NDR1/HIN1-like protein 6 OS=Arabidopsis thaliana OX=3702 GN=NHL6 PE=1 SV=1
Gb_01958	tr|W1P867|W1P867_AMBTC Expansin OS=Amborella trichopoda OX=13333 GN=AMTR_s00077p00063420 PE=3 SV=1	sp|O22874|EXPA8_ARATH Expansin-A8 OS=Arabidopsis thaliana OX=3702 GN=EXPA8 PE=2 SV=1
Gb_01959	tr|M0ZPG3|M0ZPG3_SOLTU LEA2-like protein OS=Solanum tuberosum OX=4113 GN=102602250 PE=2 SV=1	sp|Q9ZVD2|NHL13_ARATH NDR1/HIN1-like protein 13 OS=Arabidopsis thaliana OX=3702 GN=NHL13 PE=2 SV=1
Gb_01960	*	*
Gb_01961	tr|A0A0D2R4Q5|A0A0D2R4Q5_GOSRA Uncharacterized protein OS=Gossypium raimondii OX=29730 GN=B456_004G144100 PE=4 SV=1	sp|O04834|SAR1A_ARATH GTP-binding protein SAR1A OS=Arabidopsis thaliana OX=3702 GN=SAR1A PE=2 SV=1
Gb_01962	tr|A0A0D3BLC4|A0A0D3BLC4_BRAOL CCHC-type domain-containing protein OS=Brassica oleracea var. oleracea OX=109376 PE=4 SV=1	sp|P10978|POLX_TOBAC Retrovirus-related Pol polyprotein from transposon TNT 1-94 OS=Nicotiana tabacum OX=4097 PE=2 SV=1
Gb_01963	tr|A0A2R6WBB7|A0A2R6WBB7_MARPO F-box domain-containing protein OS=Marchantia polymorpha OX=3197 GN=MARPO_0115s0056 PE=4 SV=1	sp|Q9FNK5|FB285_ARATH F-box protein At5g46170 OS=Arabidopsis thaliana OX=3702 GN=At5g46170 PE=2 SV=1
Gb_01964	tr|W1PR32|W1PR32_AMBTC Uncharacterized protein OS=Amborella trichopoda OX=13333 GN=AMTR_s00025p00180200 PE=4 SV=1	sp|A0A178VBJ0|APSR1_ARATH Protein ALTERED PHOSPHATE STARVATION RESPONSE 1 OS=Arabidopsis thaliana OX=3702 GN=APSR1 PE=2 SV=1
Gb_01965	*	*
Gb_01966	tr|W1NUW9|W1NUW9_AMBTC J domain-containing protein OS=Amborella trichopoda OX=13333 GN=AMTR_s00101p00079930 PE=4 SV=1	sp|P47265|DNAJ_MYCGE Chaperone protein DnaJ OS=Mycoplasma genitalium (strain ATCC 33530 / G-37 / NCTC 10195) OX=243273 GN=dnaJ PE=3 SV=1
Gb_01967	tr|W1NGR9|W1NGR9_AMBTC SANT domain-containing protein OS=Amborella trichopoda OX=13333 GN=AMTR_s00010p00248200 PE=4 SV=1	sp|O94481|TFC5_SCHPO Transcription factor TFIIIB component B'' OS=Schizosaccharomyces pombe (strain 972 / ATCC 24843) OX=284812 GN=bdp1 PE=3 SV=2
Gb_01968	tr|W1NEK4|W1NEK4_AMBTC Uncharacterized protein OS=Amborella trichopoda OX=13333 GN=AMTR_s00010p00184760 PE=4 SV=1	*
Gb_01969	tr|A0A2C9VLJ4|A0A2C9VLJ4_MANES Uncharacterized protein OS=Manihot esculenta OX=3983 GN=MANES_07G143400 PE=4 SV=1	*
Gb_01970	tr|W1NUR6|W1NUR6_AMBTC LEA_2 domain-containing protein OS=Amborella trichopoda OX=13333 GN=AMTR_s00101p00083450 PE=4 SV=1	sp|Q8LD98|NHL6_ARATH NDR1/HIN1-like protein 6 OS=Arabidopsis thaliana OX=3702 GN=NHL6 PE=1 SV=1
Gb_01971	tr|A0A2R6QM22|A0A2R6QM22_ACTCH Ycf33 family protein OS=Actinidia chinensis var. chinensis OX=1590841 GN=CEY00_Acc17528 PE=4 SV=1	*
Gb_01972	sp|Q9FHF1|AB7B_ARATH ABC transporter B family member 7 OS=Arabidopsis thaliana OX=3702 GN=ABCB7 PE=3 SV=1	sp|Q9FHF1|AB7B_ARATH ABC transporter B family member 7 OS=Arabidopsis thaliana OX=3702 GN=ABCB7 PE=3 SV=1
Gb_01973	tr|A0A1S3TKS8|A0A1S3TKS8_VIGRR F-box only protein 6 OS=Vigna radiata var. radiata OX=3916 GN=LOC106756437 PE=4 SV=1	sp|Q9FZK1|FBX6_ARATH F-box only protein 6 OS=Arabidopsis thaliana OX=3702 GN=FBX6 PE=2 SV=1
Gb_01974	*	*
Gb_01975	tr|W1PYR3|W1PYR3_AMBTC Uncharacterized protein OS=Amborella trichopoda OX=13333 GN=AMTR_s00040p00226100 PE=4 SV=1	sp|Q9FNI6|SM3L2_ARATH DNA repair protein RAD5A OS=Arabidopsis thaliana OX=3702 GN=RAD5A PE=1 SV=1
Gb_01977	*	sp|Q9FIY7|SM3L3_ARATH DNA repair protein RAD5B OS=Arabidopsis thaliana OX=3702 GN=RAD5B PE=3 SV=1
Gb_01978	tr|A0A2R6PLS4|A0A2R6PLS4_ACTCH Methylesterase OS=Actinidia chinensis var. chinensis OX=1590841 GN=CEY00_Acc27884 PE=4 SV=1	sp|Q9SG92|MES17_ARATH Methylesterase 17 OS=Arabidopsis thaliana OX=3702 GN=MES17 PE=1 SV=1
Gb_01979	tr|W1P3E0|W1P3E0_AMBTC SEC7 domain-containing protein OS=Amborella trichopoda OX=13333 GN=AMTR_s00002p00269600 PE=4 SV=1	sp|Q42510|GNOM_ARATH ARF guanine-nucleotide exchange factor GNOM OS=Arabidopsis thaliana OX=3702 GN=GN PE=1 SV=1
Gb_01980	tr|A0A1R3G125|A0A1R3G125_COCAP Reverse transcriptase, RNA-dependent DNA polymerase OS=Corchorus capsularis OX=210143 GN=CCACVL1_29587 PE=4 SV=1	sp|P10978|POLX_TOBAC Retrovirus-related Pol polyprotein from transposon TNT 1-94 OS=Nicotiana tabacum OX=4097 PE=2 SV=1
Gb_01981	tr|W1P3E0|W1P3E0_AMBTC SEC7 domain-containing protein OS=Amborella trichopoda OX=13333 GN=AMTR_s00002p00269600 PE=4 SV=1	sp|Q42510|GNOM_ARATH ARF guanine-nucleotide exchange factor GNOM OS=Arabidopsis thaliana OX=3702 GN=GN PE=1 SV=1
Gb_01982	tr|M0TCN9|M0TCN9_MUSAM Uncharacterized protein OS=Musa acuminata subsp. malaccensis OX=214687 PE=4 SV=1	sp|Q9SKD0|BPC1_ARATH Protein BASIC PENTACYSTEINE1 OS=Arabidopsis thaliana OX=3702 GN=BPC1 PE=1 SV=1
Gb_01983	tr|A0A2C9VZY2|A0A2C9VZY2_MANES Uncharacterized protein OS=Manihot esculenta OX=3983 GN=MANES_04G056600 PE=4 SV=1	sp|Q9SRV1|BPM4_ARATH BTB/POZ and MATH domain-containing protein 4 OS=Arabidopsis thaliana OX=3702 GN=BPM4 PE=1 SV=1
Gb_01984	*	*
Gb_01985	*	*
Gb_01986	tr|M0TJ87|M0TJ87_MUSAM Uncharacterized protein OS=Musa acuminata subsp. malaccensis OX=214687 PE=3 SV=1	sp|B8AVF0|BGL12_ORYSI Beta-glucosidase 12 OS=Oryza sativa subsp. indica OX=39946 GN=BGLU12 PE=3 SV=1
Gb_01987	tr|W1NFW1|W1NFW1_AMBTC Uncharacterized protein OS=Amborella trichopoda OX=13333 GN=AMTR_s00010p00083470 PE=3 SV=1	sp|Q9SW96|SYNC1_ARATH Asparagine--tRNA ligase, cytoplasmic 1 OS=Arabidopsis thaliana OX=3702 GN=SYNC1 PE=1 SV=1
Gb_01988	tr|F6HGX0|F6HGX0_VITVI Uncharacterized protein OS=Vitis vinifera OX=29760 GN=VIT_11s0016g02680 PE=3 SV=1	sp|Q9SW96|SYNC1_ARATH Asparagine--tRNA ligase, cytoplasmic 1 OS=Arabidopsis thaliana OX=3702 GN=SYNC1 PE=1 SV=1
Gb_01989	tr|I1LV96|I1LV96_SOYBN Protein kinase domain-containing protein OS=Glycine max OX=3847 GN=100786496 PE=4 SV=2	sp|C0LGN2|Y3148_ARATH Probable leucine-rich repeat receptor-like serine/threonine-protein kinase At3g14840 OS=Arabidopsis thaliana OX=3702 GN=LRR-RLK PE=1 SV=1
Gb_01990	tr|A0A0D2RMZ4|A0A0D2RMZ4_GOSRA Protein kinase domain-containing protein OS=Gossypium raimondii OX=29730 GN=B456_006G003800 PE=4 SV=1	sp|C0LGG8|Y5343_ARATH Probable LRR receptor-like serine/threonine-protein kinase At1g53430 OS=Arabidopsis thaliana OX=3702 GN=At1g53430 PE=1 SV=1
Gb_01991	tr|F6H1S5|F6H1S5_VITVI Uncharacterized protein OS=Vitis vinifera OX=29760 GN=VIT_12s0055g00590 PE=4 SV=1	sp|C0LGG8|Y5343_ARATH Probable LRR receptor-like serine/threonine-protein kinase At1g53430 OS=Arabidopsis thaliana OX=3702 GN=At1g53430 PE=1 SV=1
Gb_01992	*	*
Gb_01993	tr|D7SVE3|D7SVE3_VITVI Uncharacterized protein OS=Vitis vinifera OX=29760 GN=VIT_14s0068g00740 PE=4 SV=1	*
Gb_01994	tr|A0A2R6WFI9|A0A2R6WFI9_MARPO Exostosin domain-containing protein OS=Marchantia polymorpha OX=3197 GN=MARPO_0097s0076 PE=3 SV=1	sp|O81072|GT11_ARATH Probable xyloglucan galactosyltransferase GT11 OS=Arabidopsis thaliana OX=3702 GN=GT11 PE=2 SV=1
Gb_01995	tr|W1Q116|W1Q116_AMBTC Uncharacterized protein OS=Amborella trichopoda OX=13333 GN=AMTR_s00021p00207470 PE=4 SV=1	sp|Q5BLD8|MT21A_DANRE Protein N-lysine methyltransferase METTL21A OS=Danio rerio OX=7955 GN=mettl21a PE=2 SV=1
Gb_01996	tr|W1PC96|W1PC96_AMBTC C2H2-type domain-containing protein OS=Amborella trichopoda OX=13333 GN=AMTR_s00007p00061550 PE=4 SV=1	sp|Q9ZWA6|IDD3_ARATH Zinc finger protein MAGPIE OS=Arabidopsis thaliana OX=3702 GN=MGP PE=1 SV=1
Gb_01997	tr|A0A2R6WYG9|A0A2R6WYG9_MARPO Glutaredoxin domain-containing protein OS=Marchantia polymorpha OX=3197 GN=MARPO_0048s0012 PE=4 SV=1	sp|Q7G8Y5|GRXC1_ORYSJ Glutaredoxin-C1 OS=Oryza sativa subsp. japonica OX=39947 GN=GRXC1 PE=3 SV=1
Gb_01998	tr|I1NA83|I1NA83_SOYBN FAS1 domain-containing protein OS=Glycine max OX=3847 GN=100805219 PE=4 SV=1	sp|Q8LEJ6|FLA11_ARATH Fasciclin-like arabinogalactan protein 11 OS=Arabidopsis thaliana OX=3702 GN=FLA11 PE=2 SV=2
Gb_01999	*	*
Gb_02000	*	*
Gb_02001	tr|A0A0D2SNR5|A0A0D2SNR5_GOSRA Uncharacterized protein OS=Gossypium raimondii OX=29730 GN=B456_007G330400 PE=4 SV=1	sp|C0LGN2|Y3148_ARATH Probable leucine-rich repeat receptor-like serine/threonine-protein kinase At3g14840 OS=Arabidopsis thaliana OX=3702 GN=LRR-RLK PE=1 SV=1
Gb_02002	tr|A0A2C9WLH6|A0A2C9WLH6_MANES Protein kinase domain-containing protein OS=Manihot esculenta OX=3983 GN=MANES_01G125200 PE=4 SV=1	sp|C0LGG8|Y5343_ARATH Probable LRR receptor-like serine/threonine-protein kinase At1g53430 OS=Arabidopsis thaliana OX=3702 GN=At1g53430 PE=1 SV=1
Gb_02003	tr|A0A2C9WLH6|A0A2C9WLH6_MANES Protein kinase domain-containing protein OS=Manihot esculenta OX=3983 GN=MANES_01G125200 PE=4 SV=1	sp|C0LGE0|Y1765_ARATH Probable LRR receptor-like serine/threonine-protein kinase At1g07650 OS=Arabidopsis thaliana OX=3702 GN=At1g07650 PE=1 SV=1
Gb_02004	tr|F6H1S5|F6H1S5_VITVI Uncharacterized protein OS=Vitis vinifera OX=29760 GN=VIT_12s0055g00590 PE=4 SV=1	sp|C0LGG8|Y5343_ARATH Probable LRR receptor-like serine/threonine-protein kinase At1g53430 OS=Arabidopsis thaliana OX=3702 GN=At1g53430 PE=1 SV=1
Gb_02005	tr|F6H1S5|F6H1S5_VITVI Uncharacterized protein OS=Vitis vinifera OX=29760 GN=VIT_12s0055g00590 PE=4 SV=1	sp|C0LGH2|Y1561_ARATH Probable LRR receptor-like serine/threonine-protein kinase At1g56130 OS=Arabidopsis thaliana OX=3702 GN=At1g56130 PE=2 SV=2
Gb_02006	tr|A0A0L9TIP9|A0A0L9TIP9_PHAAN Protein kinase domain-containing protein OS=Phaseolus angularis OX=3914 GN=LR48_Vigan1242s001600 PE=4 SV=1	sp|C0LGE0|Y1765_ARATH Probable LRR receptor-like serine/threonine-protein kinase At1g07650 OS=Arabidopsis thaliana OX=3702 GN=At1g07650 PE=1 SV=1
Gb_02007	tr|M5X693|M5X693_PRUPE Uncharacterized protein OS=Prunus persica OX=3760 GN=PRUPE_2G250200 PE=4 SV=1	sp|Q9FFK8|NFXL2_ARATH NF-X1-type zinc finger protein NFXL2 OS=Arabidopsis thaliana OX=3702 GN=NFXL2 PE=1 SV=2
Gb_02008	tr|A0A314LAQ6|A0A314LAQ6_NICAT Retrovirus-related pol polyprotein from transposon tnt 1-94 OS=Nicotiana attenuata OX=49451 GN=POLX_81 PE=4 SV=1	sp|P10978|POLX_TOBAC Retrovirus-related Pol polyprotein from transposon TNT 1-94 OS=Nicotiana tabacum OX=4097 PE=2 SV=1
Gb_02009	tr|A0A1R3HGA4|A0A1R3HGA4_COCAP Integrase, catalytic core OS=Corchorus capsularis OX=210143 GN=CCACVL1_19554 PE=4 SV=1	sp|P10978|POLX_TOBAC Retrovirus-related Pol polyprotein from transposon TNT 1-94 OS=Nicotiana tabacum OX=4097 PE=2 SV=1
Gb_02010	tr|W1PBB3|W1PBB3_AMBTC Phosphoinositide phospholipase C OS=Amborella trichopoda OX=13333 GN=AMTR_s00007p00065880 PE=4 SV=1	sp|Q39033|PLCD2_ARATH Phosphoinositide phospholipase C 2 OS=Arabidopsis thaliana OX=3702 GN=PLC2 PE=1 SV=1
Gb_02011	tr|W1PBB3|W1PBB3_AMBTC Phosphoinositide phospholipase C OS=Amborella trichopoda OX=13333 GN=AMTR_s00007p00065880 PE=4 SV=1	sp|Q39033|PLCD2_ARATH Phosphoinositide phospholipase C 2 OS=Arabidopsis thaliana OX=3702 GN=PLC2 PE=1 SV=1
Gb_02012	tr|A0A0L9TUK8|A0A0L9TUK8_PHAAN Uncharacterized protein OS=Phaseolus angularis OX=3914 GN=LR48_Vigan02g000900 PE=4 SV=1	sp|Q94HW2|POLR1_ARATH Retrovirus-related Pol polyprotein from transposon RE1 OS=Arabidopsis thaliana OX=3702 GN=RE1 PE=2 SV=1
Gb_02013	*	*
Gb_02014	*	*
Gb_02015	*	*
Gb_02016	tr|F6H4X1|F6H4X1_VITVI Uncharacterized protein OS=Vitis vinifera OX=29760 GN=VIT_12s0028g03020 PE=4 SV=1	*
Gb_02017	tr|W1PE48|W1PE48_AMBTC Protein kinase domain-containing protein OS=Amborella trichopoda OX=13333 GN=AMTR_s00007p00179040 PE=4 SV=1	sp|Q8RWZ5|SD25_ARATH G-type lectin S-receptor-like serine/threonine-protein kinase SD2-5 OS=Arabidopsis thaliana OX=3702 GN=SD25 PE=1 SV=1
Gb_02018	tr|U5CXX6|U5CXX6_AMBTC Protein DETOXIFICATION OS=Amborella trichopoda OX=13333 GN=AMTR_s00032p00229640 PE=3 SV=1	sp|Q9FHB6|DTX16_ARATH Protein DETOXIFICATION 16 OS=Arabidopsis thaliana OX=3702 GN=DTX16 PE=2 SV=1
Gb_02019	tr|A0A0A0L256|A0A0A0L256_CUCSA Protein DETOXIFICATION OS=Cucumis sativus OX=3659 GN=Csa_4G631610 PE=3 SV=1	sp|Q9LUH2|DTX19_ARATH Protein DETOXIFICATION 19 OS=Arabidopsis thaliana OX=3702 GN=DTX19 PE=2 SV=1
Gb_02020	tr|M5X212|M5X212_PRUPE Uncharacterized protein OS=Prunus persica OX=3760 GN=PRUPE_2G192100 PE=4 SV=1	sp|Q9SZP1|MYB4_ARATH Transcription repressor MYB4 OS=Arabidopsis thaliana OX=3702 GN=MYB4 PE=1 SV=1
Gb_02021	tr|A0A1R3HET7|A0A1R3HET7_COCAP Integrase, catalytic core OS=Corchorus capsularis OX=210143 GN=CCACVL1_19844 PE=4 SV=1	sp|Q94HW2|POLR1_ARATH Retrovirus-related Pol polyprotein from transposon RE1 OS=Arabidopsis thaliana OX=3702 GN=RE1 PE=2 SV=1
Gb_02022	tr|A0A2R6QHR4|A0A2R6QHR4_ACTCH Endonuclease OS=Actinidia chinensis var. chinensis OX=1590841 GN=CEY00_Acc18495 PE=4 SV=1	sp|P10978|POLX_TOBAC Retrovirus-related Pol polyprotein from transposon TNT 1-94 OS=Nicotiana tabacum OX=4097 PE=2 SV=1
[truncated: 39,310 more rows]
