# Supplementary material for: The role of pollination in controlling Ginkgo biloba ovule development
Source: New Phytol. 2021 Oct 11;232(6):2353–68. doi: 10.1111/nph.17753 (PMC9292720; doi:10.1111/nph.17753)
Supplement: Supplementary file 3 — Table S3 Ginkgo biloba orthologous genes of Arabidopsis ‘switch genes’. [file NPH-232-2353-s002.xlsx]

## Sheet: Foglio2
New Phytologist Supporting Information
Article title: The role of pollination in controlling Ginkgo biloba ovule development
Authors: Greta D'Apice, Silvia Moschin, Fabrizio Araniti, Sebastiano Nigris, Maurizio Di Marzo, Antonella Muto, Camilla Banfi, Leonardo Bruno, Lucia Colombo, Barbara Baldan
Article acceptance date: 13 September 2021

## Sheet: Foglio1
Category	Arabidopsis orthologous genes	Ginkgo CDS	STAGE 8.4 value	STAGE 7 value	Log2 fold change	P-value	P-adjust	significance	STAGE 8.4 value	STAGE 8.1 value	Log2 fold change	P-value	P-adjust	significance		Table legend
AUXIN BIOSYNTHESIS GENES	YUC10/YUC11	Gb_32507	0.334141	0.0559098	2.57928	0.0118838	0.0509793	FALSE	0.33376	0.170426	0.969452	0.216067	0.597729	FALSE		TRUE	Differentially Expressed Gene
		Gb_15900	0.0104442	0.0104854	-0.0056845	0.998673	NA	NA	0.0104323	0.0100452	0.0542196	0.987711	NA	NA		FALSE	not Differentially Expressed Gene
		Gb_39502	1.2012	1.20123	8.91201e-06	0.999982	0.999982	FALSE	1.197	2.11785	-0.822919	0.0168682	0.138017	FALSE		NA	Not available
		Gb_40961	0.028378	0.00949665	1.57927	0.537943	NA	NA	0.0283456	0.0454897	-0.682746	0.729412	0.921983	FALSE
	TAR1	Gb_19963	39.2928	22.0581	0.832963	1.54354e-05	0.000211189	TRUE	39.1577	25.6098	0.612623	0.000863141	0.0140817	TRUE
		Gb_19962	7.695	8.15845	-0.0843396	0.704189	0.834013	FALSE	7.65172	8.72001	-0.188301	0.388995	0.748564	FALSE
		Gb_19304	16.2483	18.2734	-0.169437	0.436365	0.630091	FALSE	16.1337	18.669	-0.210374	0.317849	0.699263	FALSE
AUXIN TRANSPORTER	PIN1	Gb_08442	151.706	184.418	-0.281699	0.154061	0.330658	FALSE	150.834	183.485	-0.282645	0.14584	0.500365	FALSE
	PGP10/PGP1/PGP19	Gb_13906	13.2105	13.0658	0.0158906	0.935939	0.965876	FALSE	13.1432	17.3612	-0.401496	0.0573846	0.301412	FALSE
		Gb_18150	15.0462	16.3325	-0.118337	0.55601	0.729859	FALSE	14.9529	19.9676	-0.417184	0.0724755	0.346346	FALSE
		Gb_32487	25.2559	19.5769	0.367472	0.0533485	0.157952	FALSE	25.1297	28.0066	-0.156348	0.467334	0.799553	FALSE
		Gb_35777	0.00348985	0.00350362	-0.0056845	0.998673	NA	NA	0.00348587	0.00335652	0.0542196	0.987711	NA	NA
		Gb_27347	175.706	119.739	0.553269	0.00199129	0.0125987	TRUE	174.963	144.392	0.277058	0.108149	0.429325	FALSE
	PGP4	Gb_38960	0.354408	0.480075	-0.437765	0.258149	0.461054	FALSE	0.352603	0.638255	-0.855499	0.022241	0.167073	FALSE
		Gb_11202	33.86	28.691	0.238987	0.20958	0.403608	FALSE	33.6767	36.1394	-0.101799	0.648941	0.890399	FALSE
		Gb_32127	0.0302581	0.00843818	1.84231	0.245172	0.445978	FALSE	0.0302236	0.0388027	-0.360793	0.76391	0.933992	FALSE
		Gb_08614	2.00891	1.13638	0.822	0.00753488	0.0359337	TRUE	1.99668	1.58625	0.332328	0.177145	0.548328	FALSE
	AGL62	Gb_12586	7.73691	5.16745	0.582325	0.013487	0.0562621	FALSE	7.71188	4.8982	0.654893	0.0166624	0.136958	FALSE
	TRANSPARENT TESTA	Gb_21793	9.85994	8.9041	0.147148	0.549071	0.724316	FALSE	9.79158	10.2108	-0.0601401	0.794098	0.942136	FALSE
		Gb_05632	0.0170942	0.011426	0.580887	0.851741	NA	NA	0.0172632	0.114936	-2.74267	0.110972	0.435142	FALSE
		Gb_09617	18.0228	17.5321	0.039838	0.839468	0.915076	FALSE	17.9308	17.0813	0.070111	0.713986	0.916645	FALSE
		Gb_22834	8.23739	5.53016	0.574886	0.00847305	0.0394579	TRUE	8.19198	8.56448	-0.0640039	0.76384	0.933967	FALSE
		Gb_04682	12.9803	11.0592	0.231083	0.239796	0.440211	FALSE	12.9282	14.5078	-0.166243	0.406322	0.762297	FALSE
		Gb_22833	12.535	13.5783	-0.115313	0.670767	0.811573	FALSE	12.502	15.9355	-0.350041	0.183929	0.558615	FALSE
GA BIOSYNTHESIS	GA20ox	Gb_33056	0.104038	0.11059	-0.0875654	0.94883	0.972955	FALSE	0.10123	0.440516	-2.11326	0.0410916	0.24807	FALSE
		Gb_29875	0.0127996	0.0257001	-1.00567	0.728451	NA	NA	0.012785	0.0553975	-2.11597	0.384486	0.744952	FALSE
		Gb_16591	0.116529	0.130044	-0.158219	0.896318	0.946117	FALSE	0.115967	0.180647	-0.638788	0.579655	0.859804	FALSE
		Gb_19227	19.4726	9.22313	1.07814	5.02846e-07	1.02704e-05	TRUE	19.3663	12.7179	0.606812	0.00526548	0.0587895	FALSE
		Gb_21605	1.67299	1.52619	0.132549	0.670612	0.811457	FALSE	1.665	1.88706	-0.180273	0.577753	0.858948	FALSE
		Gb_13333	0.0102701	0.0103106	-0.0056845	0.998673	NA	NA	0.0102584	0.00987775	0.0542196	0.987711	NA	NA
		Gb_16590	0.0288847	0.0289987	-0.0056845	0.998673	NA	NA	0.0288518	0.0277812	0.0542196	0.987711	NA	NA
		Gb_24086	0.0427075	0.042876	-0.0056845	0.998673	NA	NA	0.0426588	0.0410758	0.0542196	0.987711	NA	NA
		Gb_24087	0.00868481	0.00871907	-0.0056845	0.998673	NA	NA	0.00867491	0.008353	0.0542196	0.987711	NA	NA
		Gb_26140	0.0431345	0.0433047	-0.0056845	0.998673	NA	NA	0.0430854	0.0414866	0.0542196	0.987711	NA	NA
		Gb_34181	0.0140963	0.0141519	-0.0056845	0.998673	NA	NA	0.0140802	0.0135577	0.0542196	0.987711	NA	NA
		Gb_17320	1.21961	0.847764	0.524713	0.626655	0.783029	FALSE	1.2065	0.614616	0.974186	0.0512942	0.283539	FALSE
		Gb_30501	0.396455	0.528542	-0.414692	0.559323	0.732032	FALSE	0.393476	0.286199	0.460062	0.618634	0.877026	FALSE
		Gb_34188	0.0088572	0.168951	-4.25361	0.00551272	0.0280107	TRUE	0.0088471	0.0298158	-1.75334	0.499019	NA	NA
POLYCOMB REPRESSING COMPLEX	FIE	Gb_26317	54.4463	49.2118	0.145832	0.441444	0.634436	FALSE	54.1728	62.2865	-0.201327	0.28096	0.66369	FALSE
	EMF1	Gb_11974	2.87696	1.50522	0.934607	0.000125438	0.0012836	TRUE	2.85833	2.3412	0.288211	0.211667	0.593094	FALSE
		Gb_18158	1.08707	0.272295	1.99729	2.12031e-05	0.000276616	TRUE	1.07663	0.911447	0.241193	0.553979	0.849995	FALSE
		Gb_21618	1.69819	0.897178	0.920604	0.00928036	0.0421963	TRUE	1.68659	1.23512	0.449912	0.226448	0.609174	FALSE
	EMF2/VRN	Gb_40733	27.0259	25.3155	0.0943331	0.626958	0.783262	FALSE	26.8865	27.0231	-0.00725221	0.968955	0.993508	FALSE
GA pathway	DELLA	Gb_32252	13.0152	12.8825	0.0147977	0.941611	0.968591	FALSE	12.946	17.2812	-0.416604	0.0573673	0.301412	FALSE
		Gb_13966	42.3294	32.6682	0.37378	0.0512153	0.153134	FALSE	42.1017	42.5441	-0.0150435	0.937744	0.987249	FALSE
		Gb_13644	0.0324372	0.0125594	1.36928	0.46034	0.650645	FALSE	0.0316543	0.0144385	1.13605	0.542786	0.843634	FALSE
		Gb_34637	11.2524	7.67594	0.551845	0.0154475	0.0625988	FALSE	11.1682	8.57502	0.381374	0.0793759	0.362095	FALSE
		Gb_13639	0.00663268	0.00665885	-0.0056845	0.998673	NA	NA	0.00662512	0.00637928	0.0542196	0.987711	NA	NA
		Gb_34644	0.0479273	0.0481164	-0.0056845	0.998673	NA	NA	0.0478726	0.0460962	0.0542196	0.987711	NA	NA
		Gb_28283	0.12588	0.342829	-1.44564	0.326205	0.53325	FALSE	0.126332	0.259291	-1.03936	0.524039	0.833723	FALSE
GA CATABOLISMO	GA2ox2	Gb_37470	0.00775336	0.00778395	-0.0056845	0.998673	NA	NA	0.00774452	0.00745714	0.0542196	0.987711	NA	NA
		Gb_27205	0.0117213	0.0117676	-0.0056845	0.998673	NA	NA	0.011708	0.0112735	0.0542196	0.987711	NA	NA
	GA2ox6	Gb_37470	0.00775336	0.00778395	-0.0056845	0.998673	NA	NA	0.00774452	0.00745714	0.0542196	0.987711	NA	NA
		Gb_18191	1.1747	2.27612	-0.954369	0.00971209	0.0436655	TRUE	1.17682	2.52162	-1.10037	0.00397531	0.0476453	TRUE
