# Supplementary material for: The role of pollination in controlling Ginkgo biloba ovule development
Source: New Phytol. 2021 Oct 11;232(6):2353–68. doi: 10.1111/nph.17753 (PMC9292720; doi:10.1111/nph.17753)
Supplement: Supplementary file 4 — Table S4 GC‐MS‐driven untargeted metabolomics analysis data. Please note: Wiley Blackwell are not responsible for the content or functionality of any Supporting Information supplied by the authors. Any queries (other than missing material) should be directed to the New Phytologist Central Office. [file NPH-232-2353-s001.xlsx]

## Sheet: Foglio1
New Phytologist Supporting Information
Article title: The role of pollination in controlling Ginkgo biloba ovule development
Authors: Greta D'Apice, Silvia Moschin, Fabrizio Araniti, Sebastiano Nigris, Maurizio Di Marzo, Antonella Muto, Camilla Banfi, Leonardo Bruno, Lucia Colombo, Barbara Baldan
Article acceptance date: 13 September 2021

## Sheet: known
Alignment ID	Average Rt(min)	Quant mass	Metabolite name	Fill %	Formula	INCHIKEY	SMILES	Total score	RT similarity	RI similarity	Total spectrum similarity	Dot product	Reverse dot product	S/N average	EI spectrum	Predrop-1	Predrop-2	Predrop-3	Drop-1	Drop-2	Drop-3	Post-Drop-1	Post-Drop-2	Post-Drop-3	Blank1	Blank2	Blank3	Pre-Drop	Drop	Post-Drop	Blank	Pre-Drop	Drop	Post-Drop	Blank		Table legend
																																					Predrop	Stage 7
354	19.457	241.091	2_5-dihydroxypyrazine	0.667	C4H4N2O2	USHRADXTTYICIJ-UHFFFAOYSA-N	OC1=CNC(=O)C=N1	81.1	null	83	79.9	78.4	78.3	295.9	41.07905:0 42.04008:0 43.05262:0 46.06281:4115 49.07918:4211 51.06486:12943 52.06471:19578 53.08429:3313 54.02387:5457 55.07888:2963 56.10452:8808 57.11944:1 58.0669:35108 60.06261:870 61.06616:18749 62.1158:2955 63.02305:1735 64.99625:1093 66.05455:12245 67.02919:678 68.08051:497 69.06323:6901 70.09011:10736 71.11144:1 72.08623:566 75.06516:44394 76.10626:0 77.06107:29827 78.0826:5530 79.08377:1…	0.00288915	0.00310897	0.00333094	0.00430854	0.00398949	0.00384432	0.00409513	0.00347054	0.00361121	0.0598726	0.0385838	0.0694582	0.00310969	0.00404745	0.00372563	0.0559715	0.000220893	0.000237477	0.000327639	0.0158025		Drop	Stage 8.1
186	14.957	57.1116	2-Methylbutyl 2-Methylbutyrate	0.917	C10H20O2	PVYFCGRBIREQLL-UHFFFAOYNA-N	CCC(C)COC(=O)C(C)CC	84.4	null	99.9	74	61.2	82.4	6.41	40.18022:9106 41.05661:157038 42.06962:34467 43.08379:374894 44.0506:12006 47.01118:1389 48.0397:2699 49.0609:1767 50.04246:3075 52.0817:2886 53.08373:15509 54.07784:2294 55.0818:92117 56.11393:107368 57.10693:690606 58.07713:17572 59.10729:3071 61.01281:6956 65.05806:4128 67.07863:10732 68.12282:7874 69.05395:66044 70.1011:100679 71.1277:378525 72.09748:18484 73.07887:36706 74.10415:7961 75.0652…	0.0032619	0.00301006	0.00330322	0.00313992	0.00300895	0.00366048	0.00271227	0.00336547	0.0032572	9.32885	0.185242	0.45669	0.00319173	0.00326978	0.00311165	3.32359	0.00015868	0.000344629	0.000350085	5.20247		Postdrop	Stage 8.4
682	25.656	73.0807	3-Hydroxy-3-Methylglutaric acid	0.833	C6H10O5	NPOAOTPXWNWTSH-UHFFFAOYSA-N		93.6	null	98	90.6	86.5	96.9	3.55	42.08842:824 43.07282:0 44.08674:0 45.04672:140434 46.08796:12763 47.02648:72640 48.07115:637 49.07203:5625 50.04505:11794 51.07333:7781 52.06826:4999 53.03383:3341 54.09587:8866 55.10278:238131 56.10605:1 57.11558:111895 58.06775:26567 60.06255:9610 61.04848:48117 62.06224:1878 66.07607:24376 69.08282:14230 72.10282:167356 73.08363:2712029 74.09521:253759 75.06164:917462 76.0836:68279 77.09573:3…	0.022526	0.0249023	0.02407	0.0250731	0.0252988	0.0232565	0.0214711	0.0201808	0.0212132	534.88	15.9635	0.556257	0.0238328	0.0245428	0.020955	183.8	0.00120579	0.00111968	0.000682819	304.142
129	13.259	147.087	3-hydroxybutyric acid	0.75	C4H8O3	WHBMMWSBFZVSSR-GSVOUGTGSA-N	C[C@@H](O)CC(O)=O	84.3	0	100	73.8	72.5	65.9	4.51	42.05236:21338 43.03884:27653 44.0473:58782 45.03917:128383 46.04807:72096 47.04169:101461 48.06543:7517 49.05704:5167 50.05958:5531 53.00019:54868 54.01872:11897 56.03752:2788 57.06073:18595 58.07118:31551 59.06471:90029 60.04325:58303 61.04209:46405 62.07217:8867 63.08028:4646 64.06735:483 65.15071:21768 66.07845:67981 66.96896:91991 71.09747:355 72.07986:119073 74.08976:853964 75.06659:756512 …	0.646999	0.690978	0.640238	0.710639	0.681552	0.597357	0.571107	0.568209	0.575951	0.371372	0.406504	0.44646	0.659405	0.663183	0.571756	0.408112	0.0275512	0.0588325	0.0039119	0.0375699
196	15.375	131.119	3-Hydroxyisovaleric acid	1	C4H8O3	WHBMMWSBFZVSSR-UHFFFAOYSA-N	CC(O)CC(O)=O	89.4	0	92.9	87.1	78.4	98.6	4.8	40.17316:128 44.08353:2957 45.01961:27083 46.06398:1146 47.02292:8119 50.01848:1221 54.03214:3791 58.05581:28410 59.05984:4526 61.06892:10778 63.01329:413 66.10452:6674 67.0602:410 70.08899:1058 72.09457:4852 73.09968:144498 74.11971:15787 75.06282:59986 76.07603:13454 80.06218:1056 81.06176:2018 81.63036:4029 83.12667:6459 87.04182:3677 89.1909:4993 92.0016:145 92.99412:2607 95.07687:34420 96.04…	0.00124329	0.00130895	0.00129378	0.00163888	0.00148793	0.00140884	0.00150511	0.00137852	0.00137838	0.145524	0.292425	0.659126	0.00128201	0.00151188	0.00142067	0.365692	3.43721e-05	0.00011688	7.31263e-05	0.264524
1127	32.032	103.103	3-Hydroxytetradecanoic acid methyl ester	0.333	C15H30O3	UOZZAMWODZQSOA-UHFFFAOYNA-N	CCCCCCCCCCCC(O)CC(=O)OC	83.3	null	93.4	76.5	82	61.9	46.93	40.19294:7849 41.07227:210054 42.09017:0 43.07686:555680 45.05018:0 46.09113:1 47.03354:1 48.03957:2446 50.05468:8851 51.06003:2983 52.07751:7185 53.06681:1 54.10039:1338 55.08536:282135 56.12303:175436 57.11515:894815 58.10222:0 59.06868:0 60.0953:0 61.07232:0 62.08255:0 63.0132:1259 64.15279:1328 65.06164:2735 66.09507:1496 67.05983:30063 68.09476:27572 69.10181:349858 70.12389:220125 71.12151:…	0.032613	0.0313412	0.0337449	0.0495311	0.0502633	0.0461061	0.0570158	0.0531063	0.052207	0.534507	0.374233	0.639498	0.0325664	0.0486335	0.0541097	0.516079	0.00120255	0.00221921	0.00255658	0.133589
19	9.021	73.0664	3-Methyl-3-Pentanol	0.333	C6H14O	FRDAATYAJDYRNW-UHFFFAOYSA-N	CCC(C)(O)CC	72.8	null	75.6	70.9	63.4	73.3	8.56	40.1962:0 41.08753:1 43.04855:1 44.06614:273877 45.05616:1365329 46.0731:78121 47.04727:1 48.08736:0 51.09317:1 53.05735:2332 54.07804:1 55.08431:1 56.08603:0 57.09983:1 58.06452:0 59.0724:1165212 61.05952:1 62.10433:0 65.07663:0 66.05007:32909 67.00658:1 68.09641:12484 70.07976:75165 71.0853:181149 73.06642:20126766 74.09835:912707 75.08137:1 76.11867:1 80.06467:9783 81.03456:64751 82.05706:1301…	0.447044	0.387611	0.457093	0.393583	0.485735	0.455927	0.336952	0.313978	0.333652	5.43133	3.37019	10.1355	0.430583	0.445082	0.328194	6.31234	0.0375519	0.0470234	0.0124214	3.46763
431	21.309	73.0795	3-hydroxy-3-Methylglutaric acid	0.667	C12H26O4Si2	JOPZTTHKNFWHFT-UHFFFAOYSA-N	CC(CC(=O)O[Si](C)(C)C)CC(=O)O[Si](C)(C)C	88.7	null	99	81.9	80.9	76.2	5.53	40.1853:13544 41.08989:258002 42.07904:856894 43.07357:903074 44.07637:365519 45.04584:1800630 46.04822:141569 47.02449:541327 48.06496:27135 49.04836:72207 50.04202:22007 51.06905:19530 52.05823:1 53.06111:50083 54.04953:53700 55.07086:429296 56.10639:305888 57.10935:1106978 58.06982:315621 59.06231:817271 60.04527:287118 61.04576:426667 62.05361:49303 63.05258:60267 64.07642:6195 66.11339:43597…	0.167068	0.168901	0.174771	0.175616	0.169876	0.180059	0.165418	0.169587	0.167656	0.696293	0.302725	0.58804	0.170247	0.175184	0.167554	0.529019	0.00402404	0.00510507	0.00208614	0.203314
463	22.012	57.1148	3-Octyl 2-Methylbutirate	0.667	C13H26O2	STGKDMMHQYQHRE-UHFFFAOYNA-N	CCCCCC(CC)OC(=O)C(C)CC	81	null	97	70.3	70.9	70.2	4.06	40.17105:13186 41.07371:93730 43.08979:74331 45.03727:22508 48.11797:1812 49.1188:3811 51.06484:17987 54.12231:11124 55.08309:82212 56.12035:23896 57.11485:743128 58.08408:47064 62.10038:1114 64.04463:1096 70.10711:58192 71.12116:409453 72.13399:24859 78.08618:9086 80.13723:2591 81.12132:6391 82.1247:5499 84.15234:147727 85.15067:222980 86.16095:45482 87.13689:2863 88.02348:646 89.07182:4694 90.1…	0.00419862	0.00504215	0.00551157	0.00462296	0.00471277	0.0071251	0.00355788	0.0053935	0.00477934	0.317421	0.0997306	0.334419	0.00491744	0.00548695	0.00457691	0.250524	0.000665301	0.0014194	0.000934404	0.130867
573	23.848	174.102	GABA	0.5	C4H9NO2	BTCSSZJGUNDROE-UHFFFAOYSA-N		89.9	null	99.1	83.7	74.3	90.7	13.99	40.16814:10186 41.07667:772800 42.08437:247713 43.07806:1734699 44.07664:327789 45.04414:2127811 46.04877:151257 47.02394:279761 49.04241:5029 50.03072:1 51.06893:8150 53.05413:54841 54.09058:32734 55.07883:705868 56.076:57645 57.09293:2076827 58.07192:373579 59.05938:1031696 60.05548:255635 61.03733:244847 62.07933:16204 63.02337:14942 64.00738:2204 65.13474:21309 66.08321:20701 67.0667:78814 68…	0.220689	0.251281	0.234039	0.361392	0.373836	0.386341	0.277675	0.274119	0.0331906	0.0613074	0.037181	0.128466	0.235336	0.30719	0.194995	0.0756515	0.0153373	0.0473549	0.140138	0.0473028
1174	32.719	293.139	4-Hydroxycinnamic acid	0.667	C9H8O3	NGSWKAQJJWESNS-ZZXKWVIFSA-N		82.7	null	99.4	71.5	68.1	64.1	17.55	40.1662:4903 41.0743:1 42.1049:0 43.07268:0 44.07939:0 45.04475:1 46.04393:0 47.02375:1 48.05735:1776 50.02958:10121 51.06283:1952 52.08312:1 53.0733:8675 54.05841:1 55.0864:1 56.09674:1357 57.10042:13904 58.08841:0 59.05816:0 60.05336:1 61.04915:1 61.9831:910 63.02417:3491 64.04462:1785 65.07954:8117 66.0863:1 67.09822:1 68.12281:1 69.09435:2717 70.1094:1 71.13536:41682 72.04626:49920 73.08694:1…	0.00106375	0.00104611	0.00119874	0.000897773	0.000809334	0.000835934	0.000890976	0.000770277	0.000774742	0.0391938	0.0228987	0.0557939	0.00110287	0.00084768	0.000811998	0.0392955	8.34989e-05	4.53746e-05	6.8433e-05	0.0164478
621	24.765	179.099	4-Hydroxyphenethyl alcohol	0.333	C8H10O2	YCCILVSKPBXVIP-UHFFFAOYSA-N		83.6	null	99.9	72.7	62.4	87.1	39.62	46.10086:3453 47.04635:23488 48.01578:1989 50.05117:14210 53.09563:1901 55.08931:1 58.08221:7109 62.07428:940 63.07172:2964 65.03924:5998 67.06836:2452 69.05071:0 73.08487:28445 74.09779:13411 78.07821:7414 84.09386:17585 88.13097:2178 89.10007:3988 90.10049:785 92.14655:4421 98.08964:11823 100.10865:709 103.06637:10224 104.08668:7077 106.02335:3657 108.12889:1463 109.11356:4615 111.13026:11540 1…	0.00102646	0.00104442	0.00102969	9.48291e-05	8.93765e-05	4.00672e-05	7.45121e-05	8.23878e-05	6.4544e-05	0.229175	0.150829	0.50899	0.00103352	7.47576e-05	7.38146e-05	0.296331	9.57548e-06	3.01662e-05	8.9423e-06	0.188288
136	13.464	73.0837	5_6-Dihydrouracil	0.917	C4H6N2O2	OIVLITBTBDPEFK-UHFFFAOYSA-N	O=C(C1)NC(=O)NC1	81.6	0	74	86.6	83.2	86.1	5.71	40.16177:5764 41.10701:12 42.07676:3988 43.04481:63169 44.05294:66047 45.03249:376335 46.05056:33898 47.05378:54232 55.0663:21722 56.05784:7958 57.08968:20794 58.05693:130399 59.05934:489537 60.07613:50842 61.05072:44074 62.01681:1938 63.03052:728 67.032:1810 69.03226:2246 70.05754:82506 71.10224:17153 72.07108:313990 73.08377:2534187 74.10382:295860 75.07277:286081 76.08734:14821 77.08593:3559 7…	0.0209345	0.0203195	0.0198097	0.0243974	0.0339984	0.0365951	0.0279695	0.0343645	0.0308427	1.00345	0.336963	0.00198097	0.0203546	0.0316637	0.0310589	0.446804	0.000563229	0.00642528	0.00320299	0.510663
805	27.486	117.12	6-deoxyglucose	0.583	C6H12O5	SHZGCJCMOBCMKK-DVKNGEFBSA-N	C[C@H]1O[C@H](O)[C@H](O)[C@@H](O)[C@@H]1O	83.7	null	100	72.8	63.6	77.7	6.77	45.04034:111353 46.01038:7532 47.03624:23849 48.08024:1564 50.06411:8081 52.07892:12373 59.06434:74677 60.06774:4765 61.02702:18512 62.06754:2108 63.04488:8754 64.06138:246 66.06643:7636 73.07327:1335874 74.12739:96359 75.06662:189915 76.06662:18459 77.08701:14772 80.11438:10419 81.08987:0 87.07976:671 89.09197:40246 90.09039:5723 91.10027:12356 93.01842:4334 95.12479:1 101.11095:79990 102.11649:…	0.00343784	0.0044611	0.00418007	0.00665638	0.00519317	0.00519124	0.00813968	0.00729241	0.00720746	0.307175	0.165689	0.647867	0.00402634	0.00568026	0.00754652	0.373577	0.000528669	0.000845343	0.000515446	0.247853
906	28.939	229.119	aconitic acid	0.833	C6H6O6	GTZCVFVGUGFEME-IWQZZHSRSA-N	OC(=O)C\C(=C\C(O)=O)C(O)=O	84.6	null	74	91.6	87.8	95	152	40.15333:3391 44.05069:75330 45.04653:465218 46.10277:31070 47.05282:79263 49.08839:4733 51.07064:9909 52.07545:4982 53.06624:12863 54.10227:9386 58.1029:52044 59.06397:1 60.08652:22738 61.05736:51078 62.01176:2289 63.00998:2726 63.77196:963 64.31052:805 65.00845:6221 66.07725:58743 67.05887:379306 68.09377:41934 69.0907:71520 71.13099:56252 72.11066:218545 73.0844:0 74.09824:1 75.06356:540424 76…	0.00359417	0.00406858	0.00449879	0.00696912	0.00607128	0.00744178	0.00812751	0.00691005	0.00626262	0.0831185	0.032341	0.0632825	0.00405385	0.00682739	0.00710006	0.0595807	0.000452487	0.000696158	0.000946855	0.0255904
534	23.195	111.099	Adipic acid	0.75	C6H10O4	WNLRTRBMVRJNCN-UHFFFAOYSA-N		86.6	null	95.1	81	70.1	94.5	19.08	45.0307:77886 46.04116:5871 47.03612:36369 49.05914:7223 52.06592:15138 54.09255:12185 55.09045:213351 56.09712:69261 59.06294:10311 60.07357:3141 61.0325:30162 62.08174:4330 63.07211:0 64.00986:1903 65.05512:1114 67.05552:15763 68.05379:1 73.0826:428850 74.11374:38821 75.05708:252865 76.07027:23339 77.06283:22959 80.11695:350 81.09385:16618 83.10872:138283 87.06384:11796 88.05273:4908 89.05648:4…	0.00183374	0.00237504	0.00210894	0.00175854	0.00154423	0.00183615	0.0020704	0.00180132	0.00198851	0.113014	0.0824575	0.134672	0.00210591	0.00171297	0.00195341	0.110048	0.000270661	0.0001512	0.00013793	0.0262332
640	25.073	198.058	a-Ketoglutaric acid	0.75	C5H6O5	KPGXRSRHYNQIFN-UHFFFAOYSA-N	OC(=O)CCC(=O)C(O)=O	82.6	null	88.9	78.5	71.6	87	236.11	40.15869:10594 47.02954:38837 48.01807:1962 54.07379:133351 55.05808:876720 58.07631:35020 60.0649:27432 61.04907:84614 62.09627:4515 74.10174:84378 75.06746:1495194 76.06676:73839 77.06765:22539 80.08106:716 81.06918:32020 82.08735:184535 83.10382:62659 84.10122:104516 88.09818:13934 89.07315:723026 90.08864:70575 91.09843:71934 95.07692:535 97.13395:39100 102.09721:3411 103.06638:49190 104.0898…	0.00809808	0.00841369	0.00837285	0.00712057	0.0064892	0.0055336	0.00859036	0.00787543	0.00761426	0.086513	0.0464026	0.119613	0.00829487	0.00638112	0.00802669	0.0841761	0.000171649	0.000798987	0.000505323	0.0366609
357	19.482	188.141	Alanine	0.75	C3H7NO2	QNAYBMKLOCPYGJ-REOHCLBHSA-N		96.5	null	99.9	94.3	90.6	98.8	489.19	40.16615:11401 42.05954:2362 43.07807:9499 44.1049:39576 45.05369:325851 46.0405:30137 47.0407:3706 48.11928:3656 49.04656:2590 50.06148:22090 51.07971:2787 52.08176:16740 53.09304:3070 55.07324:7692 58.08928:30267 59.07713:537048 60.10526:36961 62.05375:1254 65.11385:1915 66.07237:7116 68.07725:6656 69.02126:9768 72.11029:53694 73.07907:1889223 74.11523:139418 78.07885:4100 79.09569:31265 82.066…	0.00668305	0.00766823	0.00771334	0.0105161	0.0132878	0.0115048	0.0201956	0.0207415	0.0204386	0.0824828	0.0332826	0.0448812	0.00735487	0.0117696	0.0204585	0.0535488	0.000582252	0.00140469	0.000273505	0.0257199
1885	44.827	73.0816	alpha-Lactose	0.75	C12H22O11	GUBGYTABKSRVRQ-XLOQQCSPSA-N	OC[C@@H](O1)[C@H](O)[C@H](O)[C@@H](O)[C@@H]1O[C@H]([C@@H](CO)2)[C@H](O)[C@@H](O)[C@@H](O)O2	86.5	null	97.7	79.1	69.1	88.6	7.86	41.05652:13886 44.04491:11167 45.03017:5435 46.0593:2036 47.02559:0 50.04913:2995 53.06805:2817 54.05753:5609 55.08827:14325 57.10798:47317 58.07515:10138 59.0613:11046 59.9984:6541 63.94952:1829 65.05688:929 67.06106:3345 70.14505:6275 71.12701:37599 72.07145:10228 73.0816:209353 74.12385:15144 75.07156:39231 76.09846:2408 77.05599:1889 80.15879:7993 81.12016:2689 83.11669:15455 84.11367:1836 85…	0.00276248	0.0015116	0.00167414	0.00131545	0.00077121	0.000402477	0.0010881	0.000983411	0.00109015	4.02477e-05	4.02477e-05	4.02477e-05	0.00198274	0.000829714	0.00105389	0	0.000680148	0.000459291	6.10435e-05	0
467	22.063	174.126	3-Aminoisobutyric acid	0.833	C4H9NO2	QCHPKSFMDHPSNR-UHFFFAOYSA-N	CC(CN)C(O)=O	92	null	100	86.7	82.1	94.9	17.53	44.03098:0 45.04529:15104 46.00886:1375 47.03916:9108 49.06785:228 50.03923:5323 51.05534:1442 58.092:5470 59.06892:6622 62.04648:1533 63.06389:256 65.00701:0 66.07332:2928 73.08662:68735 74.08879:7656 76.09213:2401 78.10642:11977 80.09461:5544 86.12036:28599 87.03707:1703 87.98482:2449 89.04869:1 90.04333:899 90.99259:3348 92.08858:579 100.09711:26314 101.07996:5412 102.18285:691 105.08025:6658 …	0.000851772	0.00106661	0.00106831	0.000994394	0.000941163	0.000977282	0.00105994	0.0009063	0.000848176	0.134182	0.03617	0.0707376	0.000995566	0.000970946	0.000938138	0.0803631	0.000124532	2.71749e-05	0.000109412	0.0497097
859	28.244	57.1002	Aminoadipic acid	0.833	C6H11NO4	OYIFNHCXNCRBQI-BYPYZUCNSA-N		84.4	null	96	76.7	63.8	90.5	16.72	40.1775:4123 41.08232:13116 42.08846:19397 43.08975:25061 44.08395:7166 45.03463:30230 46.03819:4643 47.04589:4417 48.02285:987 49.08574:1797 51.03986:10093 52.06919:1 54.08194:13339 55.08426:139945 56.08442:26827 57.12093:133205 58.10932:28019 59.0721:14924 60.09347:366 61.03056:891 61.81965:179 65.05772:7795 67.1124:5365 70.1248:16434 72.16135:29462 73.0975:245156 74.11218:38652 75.08712:0 76.0…	0.00450436	0.00521294	0.00414421	0.00406771	0.00445306	0.00449092	0.00380183	0.00444157	0.00401561	19.7382	0.14031	0.254408	0.00462051	0.00433723	0.00408634	6.71098	0.000543751	0.000234178	0.000325682	11.2821
250	16.921	174.128	Aminoethanol	0.833	C2H7NO	HZAXFHJVJLSVMW-UHFFFAOYSA-N	NCCO	95.9	0	98.6	94	88.9	98.8	3624.28	40.15641:6949 42.10839:64558 43.04624:387709 44.05199:258834 45.03938:2244489 46.05261:148446 47.04739:140623 48.05446:7542 50.04818:7226 56.06158:70518 58.0721:301394 59.0625:2466581 60.05787:190673 62.05606:4363 62.99152:5061 64.09178:3491 65.05186:6648 66.04054:37408 68.07261:12620 70.08596:140027 72.08601:349828 73.0855:11549591 74.10008:822234 75.08319:540109 76.05633:35068 77.06525:42675 86…	0.156397	0.166396	0.171421	0.222838	0.20094	0.188623	0.208167	0.197141	0.196566	0.0608093	0.0550486	0.0927077	0.164738	0.204134	0.200625	0.0695219	0.0076481	0.0173295	0.00653807	0.0202851
341	19.149	73.0858	Aminopropionitrile	0.917	C3H6N2	AGSPXMVUFBBBMO-UHFFFAOYSA-N	NCCC#N	76.8	null	86	70.8	67.1	68.4	5.91	40.17284:7245 41.09161:11284 42.06728:9831 43.06126:8048 45.03994:54851 47.0234:20070 49.05842:6143 51.08547:1 52.06956:15297 53.0862:14219 54.06162:958 55.09356:12359 56.10401:23256 57.10176:28757 58.0652:10784 59.07057:19907 61.09811:4893 62.05733:2890 63.04449:4637 64.07046:3989 67.12895:0 68.11401:11714 69.04832:3971 70.10407:16359 71.13927:26413 72.07243:0 73.08581:307512 74.08674:28502 75.0…	0.000217588	0.0115622	0.012218	0.000122728	0.0099864	0.0102516	0.00987246	0.00838177	0.000149406	0.297341	0.234806	0.480985	0.00799926	0.00678692	0.00613454	0.337711	0.0067471	0.00577288	0.0052366	0.127958
339	19.097	245.076	Aminopropionitrile fumarate	1	C3H6N2	AGSPXMVUFBBBMO-UHFFFAOYSA-N		93.6	null	89.4	96.4	94.7	97	355.48	40.15754:6776 42.06462:20637 43.05344:146406 44.04836:61844 45.03951:441797 46.07535:34986 47.02854:165835 47.99398:9801 48.9928:7520 50.03166:6508 51.05838:13938 52.06608:39491 53.05991:133130 54.04858:66943 55.07169:50644 56.08773:6645 58.0629:124557 59.0672:107653 60.00214:33121 61.06208:111360 61.98407:8338 63.05994:7330 64.08061:5620 64.94668:0 66.0731:49168 67.02151:28906 68.08148:52410 69.…	0.0196359	0.0204513	0.0203948	0.0190861	0.0173916	0.0177373	0.016175	0.014147	0.0135078	0.0466325	0.0376674	0.0541313	0.0201607	0.0180717	0.0146099	0.0461438	0.000455325	0.000895358	0.00139255	0.00824282
726	26.34	217.112	Arabinose	0.833	C5H10O5	SRBFZHDQGSBBOR-ZRMNMSDTSA-N	O[C@H](C1)[C@@H](O)[C@H](O)C(O)O1	82.4	null	98.9	71.4	64.8	69.5	32.74	42.10787:18811 44.08572:21878 45.05435:176493 46.07321:16230 47.03078:9065 48.04265:1487 53.07216:14313 53.99402:12517 55.0642:87330 58.10736:50639 59.06174:161487 60.07365:9420 61.01974:20779 62.03704:574 64.01797:0 66.0668:12745 69.10295:21355 70.11224:22391 72.11539:68755 73.0882:1672916 74.1006:162761 75.06295:82847 76.09172:12162 77.10718:16137 79.08451:22358 80.08347:3968 81.11738:13272 82.…	0.00278754	0.00301411	0.00300977	0.00372447	0.00355287	0.00322493	0.00391011	0.00342287	0.0034507	0.076301	0.0436698	0.116725	0.00293714	0.00350076	0.00359456	0.0788987	0.000129572	0.000253818	0.000273626	0.0365969
891	28.647	217.133	Arabitol	0.833	C5H12O5	HEBKCHPVOIAQTA-QWWZWVQMSA-N		89.2	null	96.9	84.1	78	86.2	4.38	40.16333:1728 41.06727:1 42.07432:0 43.08123:1 44.05444:0 45.03174:18483 46.03574:0 47.04033:11997 47.99532:684 49.03666:1717 50.05167:1 52.08374:12179 53.08176:44578 54.07372:0 55.08704:1 56.11076:0 57.11021:0 58.09195:1 59.06191:0 60.05777:1599 61.06928:5543 61.9667:1 63.0153:1 64.01902:1027 65.07595:632 66.10641:3310 67.08208:1 68.09541:1599 69.09643:1 70.12826:1 71.13615:1 72.13832:0 73.07328…	0.00152785	0.00170951	0.00151056	0.00182009	0.0018496	0.00162725	0.0023258	0.00207158	0.00210675	0.0803118	0.0377523	0.10237	0.00158264	0.00176565	0.00216805	0.0734779	0.000110215	0.000120759	0.000137748	0.0328462
1057	31.065	73.0474	Ascorbic acid	0.333	C6H8O6	CIWBSHSKHKDKBQ-JLAZNSOCSA-N	OC[C@H](O)[C@@H](O1)C(O)=C(O)C(=O)1	85.4	null	97.9	77.1	92.2	59.8	75.62	40.22023:1 42.05358:0 43.02755:0 44.06313:171894 45.03562:1345647 46.04764:33985 47.03637:39299 50.05533:0 51.02944:0 52.0341:0 53.05809:380825 54.10076:25583 55.0357:122153 56.05291:1 57.06427:1 58.06953:79494 59.05049:1529027 60.08068:174719 61.04779:299706 61.99368:10512 63.0955:0 64.16338:1 65.06136:54810 66.07581:1 67.08754:0 68.08781:9362 69.0744:310892 70.08415:132974 71.08133:5276556 73.0…	0.934765	0.92894	0.903925	0.890515	0.896215	0.965283	0.875218	0.908373	0.910058	2.50036	0.903726	1.92455	0.922543	0.917338	0.897883	1.77621	0.016385	0.0416193	0.0196466	0.808586
789	27.275	73.0741	Asparagine	0.833	C4H8N2O3	DCXYFEDJOCDNAF-REOHCLBHSA-N		94.5	null	95.3	94.1	89.3	99.1	56.6	40.19517:27736 41.06825:310428 42.07473:2021913 43.05854:3039712 44.04608:3819028 45.03859:18223460 46.05182:1638043 47.0316:2643251 48.06322:94384 49.00994:21794 53.0362:116944 54.05666:254537 55.04288:1063988 56.0465:515090 57.06708:348169 58.056:1885516 59.05188:6754672 60.06895:1440744 61.04336:2462763 62.05252:111661 63.00214:61225 64.04694:4413 66.03228:261090 67.02136:126276 68.056:230670 …	0.117793	0.168012	0.16945	0.431162	0.424297	0.34072	0.967602	0.904406	0.913122	1.4835	0.850817	1.22308	0.151752	0.398727	0.928377	1.1858	0.0294175	0.0503521	0.0342485	0.317982
566	23.725	232.123	Aspartic acid	0.75	C4H7NO4	CKLJMWTZIZZHCS-REOHCLBHSA-N		94.2	null	95.5	93.3	93.9	89	165.99	40.16752:0 41.07482:1 42.0805:1 43.07929:0 44.05923:1 45.035:0 46.04728:1 47.03437:0 48.03608:1 50.0574:12143 51.05412:1 52.06678:1 53.07082:0 54.08928:1 55.08836:1 56.08578:1 57.11538:1 58.06758:1 59.05852:0 60.08643:11737 61.05498:1 62.05101:1636 63.04242:387 65.01368:1078 65.53207:1 66.11788:0 67.10165:0 68.11266:1 69.08495:0 70.08921:0 71.12871:1 72.06222:0 73.08086:0 74.08553:0 75.07176:1 76…	0.00519935	0.00593507	0.00596841	0.00799986	0.0090782	0.0108172	0.0781632	0.08802	0.0882099	0.0348863	0.0118433	0.0259269	0.00570094	0.00929843	0.0847977	0.0242188	0.000434713	0.00142154	0.00574644	0.0116161
428	21.243	174.128	beta-Alanine	0.917	C3H7NO2	UCMIRNVEIXFBKS-UHFFFAOYSA-N		97.2	null	99.8	95.5	91.9	98.5	417.25	40.16884:491 41.08197:106179 42.11363:7455 43.08494:246865 44.0987:38747 45.04858:455518 46.03283:31805 47.02298:0 48.05272:1 49.04207:1 51.07922:9999 52.0705:21528 53.06722:14173 54.0683:87054 55.07744:104079 56.09348:66887 58.08672:55815 59.06712:626399 60.03503:44309 61.0293:16420 62.11919:1038 63.03748:317 64.08361:0 65.0704:2963 66.07939:19460 67.03866:7904 68.13609:8451 69.08033:80992 70.07…	0.0129239	0.014807	0.0140047	0.0293523	0.0272121	0.0261809	0.0275334	0.0214834	0.0206188	0.0382757	0.0235717	0.0590621	0.0225785	0.0265818	0.0232119	0.0403031	0.00319035	0.00259345	0.00376744	0.0178318
372	19.916	141.124	Beta-Cyano-L-Alanine	0.75	C4H6N2O2	BXRLWGXPSRYJDZ-VKHMYHEASA-N		88.7	null	97.3	83	72.5	92.6	12.12	40.15967:190 43.09032:6612 45.02396:53370 46.07765:3840 47.01777:2958 48.06105:960 49.05302:763 52.07291:7181 53.05245:5171 56.06524:372 58.07146:5847 59.06018:7189 60.08591:3688 61.04658:334 62.05871:261 64.08865:1196 65.04468:2433 66.05496:1284 67.03017:2475 68.17104:4588 70.10381:4378 72.10258:5177 73.08522:395465 74.0831:44396 75.06963:30007 76.09357:1736 77.05128:2841 81.09157:406 82.14307:3…	0.000226305	0.00025099	0.000256781	0.000351984	0.000345786	0.000426004	0.00247358	0.00201812	0.00192423	0.116092	0.0370018	0.127859	0.000244692	0.000374591	0.00213864	0.093651	1.61847e-05	4.46325e-05	0.000293837	0.0494112
1015	30.488	174.117	Cadaverine	0.417	C5H14N2	VHRGRCVQAFMJIZ-UHFFFAOYSA-N		87.3	null	96	81.5	87.7	82.4	1378.34	50.07114:12649 52.06006:16766 54.09412:3857 55.06628:713989 59.07318:421057 60.07664:34771 68.08936:12233 76.07339:34087 84.12753:1 86.08351:933883 87.1032:126829 88.09044:64485 89.08942:40617 100.10095:436762 102.10506:218495 114.12752:106088 124.15066:7918 126.09473:39559 128.11638:413818 129.08835:808902 130.07057:420554 132.05762:79875 146.10173:68205 152.09058:29471 154.11557:55449 155.09927…	0.0717068	0.0783646	0.0735138	0.0947952	0.0981554	0.0939552	0.0950082	0.0919383	0.0895943	0.0768707	0.0818106	0.104444	0.0511951	0.0889686	0.0821803	0.0877083	0.0414271	0.00546558	0.00271502	0.0147022
1903	45.1	361.16	Cellobiose	0.75	C12H22O11	GUBGYTABKSRVRQ-QRZGKKJRSA-N		85	null	100	75	72.4	79.6	60.51	40.15162:3523 42.08939:5695 45.02631:10119 48.03209:2017 49.03972:2290 50.07373:4956 51.05948:13153 52.08655:573 53.08834:2485 55.08616:12526 58.09375:6301 59.07779:3068 60.06244:4087 61.05545:7051 62.09382:1110 63.01562:3424 64.04125:876 65.0146:3963 67.07958:9523 68.12576:12646 70.13047:7402 73.07255:278139 74.08347:60663 75.07143:6412 76.05395:6364 77.05526:7620 79.08395:30347 80.08701:2852 81…	0.00102605	0.00106486	0.00109069	0.00147872	0.00136394	0.00115078	0.00157641	0.00155891	0.00139836	0.000102605	0.000102605	0.000102605	0.00106053	0.00133115	0.00151123	0	3.25338e-05	0.00016641	9.81359e-05	0
485	22.546	247.133	Citramalic acid	0.583	C5H8O5	XFTRTWQBIOMVPK-RXMQYKEDSA-N		92.9	null	97.7	89.6	79.9	99	90.38	41.07643:24218 43.0737:8341 44.09193:80600 45.03473:226430 47.03181:42158 48.04616:3955 49.06052:6220 50.06287:4936 52.06178:13476 54.12268:886 56.11426:19116 58.07422:6790 59.08733:50199 60.08098:4922 61.03442:27733 62.02828:391 63.05886:3304 64.029:3634 66.12799:18847 67.06503:8578 68.12109:65446 69.08418:250037 72.13588:81644 73.08279:2162113 74.09348:155889 75.06884:267220 76.08454:9257 77.05…	0.0039304	0.00444694	0.00453596	0.00512435	0.00516423	0.0046215	0.0037189	0.00358999	0.00342602	0.0346869	0.019354	0.0387703	0.00430443	0.00497003	0.0035783	0.0309371	0.000326965	0.000302492	0.000146791	0.0102369
1028	30.651	73.061	Citric acid	0.75	C6H8O7	ODBLHEXUDAPZAU-UHFFFAOYSA-N & KRKNYBCHXYNGOX-UHFFFAOYSA-N	OC(C(CC(O)=O)C(O)=O)C(O)=O & C(C(=O)O)C(CC(=O)O)(C(=O)O)O	93.4	null	93.1	93.5	87.7	99	2036.19	40.18413:42853 42.08302:0 43.05666:1153251 44.05561:1004743 45.04515:6179691 46.05793:430574 47.03403:721179 48.06773:25764 49.05682:14925 53.0399:122038 54.10862:36364 55.06181:449036 58.05229:380668 59.05968:722740 60.0616:106713 61.04235:452543 62.08514:23440 63.04097:1465 63.97182:3189 65.0474:58261 66.04186:208812 67.03663:6006734 68.07788:292085 69.04774:1251903 70.09218:275619 72.10156:305…	0.355238	0.364026	0.368588	0.39078	0.398795	0.35772	0.386849	0.375742	0.370088	2.02541	0.96505	1.95891	0.362618	0.382432	0.37756	1.64979	0.00678581	0.0217728	0.00852736	0.593935
1020	30.566	157.128	Citrulline	0.667	C6H13N3O3	RHGKLRLOHDJJDR-UHFFFAOYSA-N	NC(CCCNC(O)=N)C(O)=O	80.7	null	95.8	70.6	84.3	61.2	136.37	41.06052:70808 43.06889:0 50.0621:19404 51.07768:8036 52.05556:12071 54.06194:1 55.07214:1 56.09625:85129 57.11051:552974 68.09122:564138 69.11022:0 70.11022:86010 71.10944:518980 79.08819:3638 80.09015:7136 82.12629:0 83.11318:0 84.09394:91927 85.12704:280470 86.08754:1 90.09486:11090 98.13874:9113 100.11591:139907 112.14764:34063 113.15305:0 114.13533:7122 122.10156:20720 124.07076:13926 126.12…	0.00482016	0.00518812	0.00474572	0.0123489	0.0114478	0.00963501	0.035624	0.031069	0.0314397	0.669035	0.317575	0.794701	0.004918	0.0111439	0.0327109	0.593771	0.000236874	0.00138225	0.00252962	0.247307
2104	49.197	324.155	Coniferin	0.667	C16H22O8	SFLMUHDGSQZDOW-FAOXUISGSA-N	COC1=C(O[C@@H]2O[C@H](CO)[C@@H](O)[C@H](O)[C@H]2O)C=CC(\C=C\CO)=C1	81.7	null	88.5	77.2	80	76.9	47.12	40.15861:899 41.07995:2106 42.09788:293 43.08676:40338 44.04385:644 47.90158:186 49.10768:2393 51.02669:964 52.0578:4663 53.08592:4121 55.07729:23013 56.12141:5239 57.1086:47352 58.11426:5352 59.04697:4231 60.06904:420 61.98162:2238 63.05094:994 64.00935:3141 65.03784:2420 68.08277:2122 69.08663:25240 70.10148:10207 71.11902:40278 76.06692:5940 77.05798:253 79.07944:2274 81.1404:9949 83.11095:491…	0.000497196	0.000602167	0.000528641	0.000360812	0.000398767	0.000293864	0.00106346	0.000980612	0.000997234	2.93864e-05	2.93864e-05	2.93864e-05	0.000542668	0.000351148	0.000320435	0	5.38726e-05	5.31151e-05	3.72989e-05	0
1579	38.976	73.0836	Cystine	0.75	C6H12N2O4S2	LEVWYRKDKASIDU-IMJSIDKUSA-N		83.6	null	98.5	73.7	99.5	25.5	15.06	40.15472:3769 41.06041:8027 42.08511:578 43.08227:15536 44.05735:0 45.04092:1 46.05429:1 47.03213:0 48.00136:2981 49.00156:1553 51.0949:0 54.10778:0 55.08625:8844 59.08753:1 60.14606:4734 61.03912:4301 62.07648:2028 62.99272:766 63.99857:1996 65.05086:1518 66.06574:2111 67.09357:13811 68.12782:1 72.14324:6119 73.08363:5587310 74.07453:466571 75.06297:0 76.0783:0 77.0515:1 78.07379:0 82.1609:2066 …	0.00742173	0.00630526	0.0100292	0.0134756	0.0189516	0.0178888	0.0191735	0.0217209	0.000463365	4.63365e-05	4.63365e-05	4.63365e-05	0.00791873	0.016772	0.0137859	0	0.00191107	0.00290384	0.0116077	0
240	16.614	85.144	Decane	0.917	C10H22	DIOQZVSQGTUSAI-UHFFFAOYSA-N	CCCCCCCCCC	91.1	null	99.3	85.7	80.4	88.5	13.3	40.16666:16581 41.07919:503881 42.06904:131483 43.06831:1327067 44.07122:40019 49.03396:1646 50.03609:10834 52.07719:11633 53.06565:35291 54.10594:15238 55.06797:316796 56.1034:276731 57.11171:1567081 58.08856:68516 63.0415:2013 64.98222:1782 65.98037:7995 67.08604:31428 69.0747:74948 70.1137:297324 71.12313:1175969 72.13729:51728 75.05868:24350 79.08435:41928 80.09264:11320 83.10999:67408 84.143…	0.00770909	0.00762814	0.00824115	0.00707184	0.00736785	0.00951104	0.00635087	0.00866213	0.00819728	0.299841	0.124597	0.508352	0.00785946	0.00798358	0.00773676	0.31093	0.000333024	0.00133108	0.00122252	0.192117
459	21.879	229.165	Decanoic acid(10:0)	0.667	C10H20O2	GHVNFZFCNZKVNT-UHFFFAOYSA-N	CCCCCCCCCC(O)=O	83.8	null	96.6	75.2	71.9	87.5	14.28	46.0617:5990 48.05415:3178 49.01984:6084 52.07487:17041 60.06688:5435 61.06594:6945 63.95719:1749 66.09106:7214 75.05942:107398 76.07026:25933 78.10826:7979 88.16402:4576 90.12671:521 91.08342:6236 92.07602:1825 93.06004:4124 93.99363:3411 95.09795:9482 101.06933:1 102.05417:694 104.0998:1967 105.0796:14768 107.0653:1382 108.05909:839 109.16419:4366 110.09662:2178 112.16265:49464 116.13628:13691 …	0.00104461	0.00115998	0.000687576	0.000959844	0.00079983	0.000781234	0.00105453	0.000749439	0.000751562	0.0380037	0.0252165	0.0554533	0.000964055	0.000846969	0.000851845	0.0395578	0.000246287	9.81934e-05	0.000175537	0.0151782
278	17.658	57.1128	Decene	0.917	C10H20	YKNMBTZOEVIJCM-UHFFFAOYSA-N	CCCCCCCC=CC	74.4	null	79.1	71.3	60.8	73.8	7.88	40.14878:1490 41.05702:47199 42.10106:22193 43.08865:110869 44.11047:22144 45.04977:315410 46.04202:2965 47.04483:13200 48.08077:859 49.05018:2676 50.03882:1712 51.05903:8405 52.06647:26661 53.05587:16313 54.09212:5541 55.0729:84861 56.08781:71169 57.11276:564644 58.07531:40999 59.07535:8772 60.04871:4775 61.04634:2742 62.02394:1634 63.03009:2534 64.05308:5861 64.96556:1142 66.05629:4200 67.08498…	0.00421185	0.00423239	0.00476258	0.00392764	0.00416671	0.00525031	0.0035551	0.00480698	0.00456976	0.195594	0.0985713	0.261481	0.00440227	0.00444822	0.00431062	0.185216	0.0003122	0.00070484	0.00066496	0.0819494
1071	31.205	173.084	Dehydroascorbic acid	0.75	C6H6O6	SBJKKFFYIZUCET-JLAZNSOCSA-N	OC[C@H](O)[C@H]1OC(=O)C(=O)C1=O	80.5	null	92.7	72.4	88.7	60.9	214.94	40.16453:6506 45.03236:1261 46.03936:6356 47.03325:33211 48.07392:2684 49.05897:7798 50.04914:1 52.07013:5479 53.05596:2618 54.08963:10539 55.05555:1331952 56.11003:31755 57.10973:1 60.0649:9395 62.07547:4576 63.04727:2508 64.03802:8988 65.06349:3156 68.07403:24786 70.11637:38915 71.11991:0 75.07451:171742 76.08985:49456 77.05405:25187 78.10182:8159 82.09059:17230 83.0735:41590 84.10634:4814 87.0…	0.006823	0.0062953	0.0065619	0.00959619	0.0145134	0.0123274	0.012702	0.0118598	0.0124318	0.180109	0.0882787	0.242067	0.00656006	0.0121456	0.0123312	0.170152	0.000263854	0.00246362	0.000430006	0.0773764
918	29.098	73.0812	Deoxy-D-glucose	0.667	C6H12O5	PMMURAAUARKVCB-UHFFFAOYNA-N	OCC(O1)C(O)C(O)CC(O)1	83.4	null	100	72.3	57.6	82.4	19.6	40.16608:3075 41.05614:77587 42.08395:20639 43.06813:133114 44.06498:128519 45.0263:913779 46.05973:58610 47.04682:73228 48.08259:2244 49.06305:7369 50.05098:8654 52.07162:26030 53.04606:54567 54.08631:29313 55.07368:247608 56.10286:5568 57.09826:91651 58.08089:106209 59.07248:792436 60.07164:54239 61.04362:76726 62.05134:4010 62.99702:1012 64.00437:4291 65.06651:8830 66.05622:82706 67.06533:5256…	0.088879	0.0937181	0.0954008	0.114743	0.12408	0.112166	0.12818	0.118172	0.173051	1.56553	1.19643	1.2183	0.0926659	0.116996	0.139801	1.32675	0.00338581	0.00626888	0.0292268	0.207077
887	28.609	71.1263	D-glucose-1-phosphate	0.667	C6H13O9P	HXXFSFRBOHSIMQ-VFUOTHLCSA-N	OC[C@H]1O[C@H](OP(O)(O)=O)[C@H](O)[C@@H](O)[C@@H]1O	85.1	null	99.5	75.5	86.9	62.3	10.95	43.09088:164271 44.06047:9286 45.03631:1 46.02099:0 47.02194:0 48.08699:227 50.05756:1020 52.06872:9192 54.11504:5212 56.12095:42618 57.10706:338193 59.08757:27676 60.0678:0 61.02725:0 62.02645:651 63.05328:3438 71.1338:332381 72.16509:6512 73.08265:0 74.10666:1 75.06305:1 76.09966:4529 77.08971:16513 78.0834:387 84.14635:36708 87.14766:8871 88.06163:4762 89.0647:0 90.07275:2179 93.10592:1959 98.…	0.00329903	0.00420418	0.00373187	0.00414832	0.00397101	0.00416374	0.00320817	0.00393071	0.00327273	0.147603	0.204716	0.326941	0.00374503	0.00409436	0.00347054	0.22642	0.000452721	0.000107098	0.00039983	0.0916179
276	17.478	130.094	Diethanolamine	0.833	C4H11NO2	ZBCBWPMODOFKDW-UHFFFAOYSA-N		80.5	null	76.7	83	88.6	83.3	28.64	40.18332:4655 41.05441:17234 42.08892:11103 43.08876:23286 48.08458:2461 49.08561:6385 50.05992:11132 54.07162:1101 55.07465:13343 56.09684:52171 57.11023:46814 59.06124:30754 61.04563:639 62.07701:2819 65.04416:1614 69.0727:8917 70.1208:19077 71.13215:50119 76.07081:685 85.15032:20977 86.14661:1268 87.10384:1179 88.11806:1995 91.04648:5634 92.16534:4847 94.01367:951 99.13631:9842 100.1453:24354 …	0.0023534	0.00436274	0.00108219	0.00437461	0.00121572	0.00107216	0.0199912	0.00172456	0.00115182	0.156807	0.061461	0.139103	0.00259944	0.00222083	0.00762252	0.119124	0.00165406	0.00186661	0.0107154	0.0507159
727	26.354	174.123	DL-2_3-Diaminopropionic acid	0.667	C3H8N2O2	PECYZEOJVXMISF-UHFFFAOYNA-N	NCC(N)C(O)=O	81.2	null	97.3	70.4	52.5	82.6	38.57	41.06992:117051 42.11752:24607 43.0854:298029 44.07224:35173 45.05514:139740 46.01564:8584 47.0349:11161 49.03838:6685 50.06419:8415 51.06828:1 52.05909:5010 53.07594:16944 54.0577:17386 55.09092:82987 56.11739:79113 58.0961:61636 59.06713:140937 60.09658:15845 61.04242:12897 62.06456:3913 63.01988:4323 64.0706:577 65.1087:16230 66.12778:458 67.09573:22600 68.07952:19426 69.10299:108454 70.12599:…	0.00361014	0.00341932	0.00344087	0.00540008	0.00478321	0.00423963	0.00582559	0.00604047	0.00629	0.0863821	0.0554606	0.134769	0.00349011	0.00480764	0.00605202	0.0922037	0.000104504	0.000580612	0.000232423	0.0399731
384	20.37	218.139	DL-Allothreonine	0.75	C4H9NO3	AYFVYJQAPQTCCC-PWNYCUMCSA-N		94	null	100	90.1	83	97.7	42.22	43.07376:15246 44.08661:49911 45.05682:230319 46.0525:26482 47.02216:20968 48.07885:1558 50.06287:12642 51.06194:26421 53.04434:10401 54.12008:11520 55.0942:50932 56.11793:88372 57.08874:279104 58.08945:50864 59.06578:138181 60.08216:27755 61.07072:2177 63.12798:2130 64.07433:1811 66.08127:7903 67.04432:6611 72.12176:84551 73.07727:2793466 74.11031:295854 75.07864:250411 76.09766:23024 79.07906:3…	0.00842636	0.00901887	0.00862502	0.0072025	0.00641701	0.00803219	0.00930771	0.0098123	0.0101169	0.0409515	0.0354585	0.0895678	0.00869009	0.00721723	0.00974564	0.0553259	0.000301566	0.000807694	0.000408702	0.0297812
131	13.277	73.0817	DL-beta-Hydroxybutyric acid	0.667	C4H8O3	WHBMMWSBFZVSSR-UHFFFAOYNA-N	CC(O)CC(O)=O	87.2	0	100	78.6	77.2	71.3	53.62	41.05252:16220 42.03832:65473 43.03662:508480 44.03837:314509 45.0382:1685416 46.04615:101350 47.04268:133445 48.02178:6070 49.03294:6302 50.02749:22700 51.06561:66435 52.06236:417758 53.05462:75254 54.03307:12021 55.03075:88960 56.05987:26208 57.08348:118833 58.06508:405268 59.05781:513222 60.02907:61176 61.06185:80619 62.12954:5383 63.03906:3933 64.03693:4031 65.05105:9302 66.08572:976452 66.94…	0.691995	0.710299	0.677805	0.771392	0.733361	0.65458	0.637527	0.621196	0.00951046	0.344827	0.594941	1.21527	0.693366	0.719778	0.422745	0.718346	0.0162902	0.0595793	0.357964	0.448152
559	23.65	73.0829	DL-threo-beta-Methylaspartic acid	0.583	C5H9NO4	LXRUAYBIUSUULX-UHFFFAOYSA-N		86.8	null	98.2	79.2	88.9	55.6	7.34	41.06224:196945 42.06972:68808 43.04227:1149206 44.0552:907622 45.04325:6454883 46.06083:389343 47.03659:711323 48.04782:36143 49.01516:31320 51.04953:34583 52.0867:83176 53.06823:47868 54.07645:50063 55.04948:530472 56.08594:106781 58.06343:438860 59.05706:2385360 60.04293:343578 61.03576:539559 62.0986:37234 63.04881:9612 66.05386:282045 67.0394:194851 68.07942:45806 69.09444:382889 70.091:7305…	0.155861	0.179057	0.177069	0.249165	0.24435	0.219608	0.325401	0.300833	0.297975	0.851208	0.364259	1.18645	0.170662	0.237708	0.30807	0.800638	0.0128565	0.0158584	0.0150769	0.41342
960	29.742	147.082	D-Mannitol	0.75	C6H14O6	FBPFZTCFMRRESA-UHFFFAOYNA-N	OCC([H])(O)C([H])(O)C([H])(O)C([H])(O)CO	86.1	null	100	76.9	74.9	75.3	30.19	40.18308:17715 41.06564:247888 45.04277:2137056 46.05679:140788 48.07989:12584 49.08411:2980 50.02039:0 51.04183:11548 52.06678:4057 54.10221:24589 55.07837:330587 57.09799:21402 58.06212:243296 59.04942:1458850 60.084:132154 61.04328:208010 62.11239:14429 63.0036:8272 65.03417:42984 66.08877:125208 68.09036:66653 69.07401:611171 70.08634:61304 71.12688:50614 72.10222:419070 73.07867:18411 74.088…	0.0933541	0.106249	0.105385	0.0981406	0.0815757	0.0847856	0.0845568	0.0827158	0.0801625	0.745994	0.553141	1.47615	0.101663	0.0881673	0.0824784	0.925096	0.00720857	0.00878499	0.00220674	0.486874
1672	40.776	71.1271	Docosane	0.75	C22H46	HOWGUJZVBDQJKV-UHFFFAOYSA-N	CCCCCCCCCCCCCCCCCCCCCC	91.3	null	99.7	85.7	81.1	89.4	2.29	41.07579:37503 42.0948:3136 43.09646:113104 44.0571:7326 48.11016:5 49.05097:58 50.05041:143 51.07107:8499 53.06094:358 54.14104:6852 55.09509:50700 56.09718:31857 57.10593:302769 58.11632:7174 62.14574:566 67.08621:7195 68.09707:6464 69.10782:66347 70.12803:32793 71.12752:273966 77.0836:5238 78.05699:649 80.11463:2009 81.1134:7195 82.17298:7213 83.13628:27605 84.14282:19444 85.14573:260081 86.12…	0.0013493	0.00140639	0.00103508	0.00131678	0.000832572	0.000823657	0.000985726	0.00119194	0.000803254	8.03254e-05	8.03254e-05	8.03254e-05	0.00126359	0.000991003	0.000993639	0	0.000199945	0.000282166	0.000194462	0
448	21.606	57.0852	Dodecane	0.833	C12H26	SNRUBQQJIBEYMU-UHFFFAOYSA-N	CCCCCCCCCCCC	94.8	null	99.7	91.6	87.3	93.9	136.65	40.16296:198750 41.0402:12766261 42.08126:3075344 43.05424:25930688 44.04838:678195 45.01518:66183 48.07528:7174 48.99771:23509 50.02396:76354 51.05998:65864 52.05789:30978 53.0601:649508 54.05084:923705 55.062:9663797 56.10714:5423647 57.08517:36737960 58.09486:1427329 59.05175:45448 61.0068:27021 62.07653:4585 62.95397:40053 63.99135:13228 65.00174:62121 66.02835:74233 67.0599:1181185 68.08895:…	0.00770358	0.00938997	0.00291167	0.00733867	0.00790888	0.0105726	0.00707309	0.00292555	0.00255	116.355	0.0763684	0.26976	0.00666841	0.00860672	0.00418288	38.9003	0.00336092	0.00172622	0.00251003	67.0777
1493	37.438	71.1172	Eicosane	0.75	C20H42	CBFCDTFDPHXCNY-UHFFFAOYSA-N	CCCCCCCCCCCCCCCCCCCC	88.9	null	97.9	82.9	78.5	86.4	4.93	41.08701:44070 42.10586:10855 43.08167:154277 50.06636:1025 51.08822:2023 52.07515:8142 53.1122:4957 55.07564:32614 56.11608:45149 57.10648:324550 58.09281:11090 60.08568:133 62.00853:476 64.11964:1352 67.08666:4259 68.0987:7070 69.0967:73479 70.11681:42838 71.11719:334737 72.09901:9864 78.07422:8254 81.16251:2572 82.13127:3315 83.13327:46025 84.14399:43840 85.13654:213469 86.14497:14134 90.11472…	0.00225271	0.00268359	0.00214389	0.00258056	0.00212077	0.00231309	0.00202553	0.00213085	0.00186793	0.000186793	0.000186793	0.000186793	0.00236006	0.00233814	0.0020081	0	0.000285418	0.000230919	0.000132327	0
2058	48.256	368.153	Epicatechin	0.75	C15H14O6	PFTAWBLQPZVEMU-UKRRQHHQSA-N	[H][C@@]1(O)CC2=C(O)C=C(O)C=C2O[C@]1([H])C1=CC(O)=C(O)C=C1	94.3	null	93.1	95	95.2	97.5	11.72	42.0875:4667 43.07464:1511 44.0588:8222 46.06814:844 47.02954:11714 49.99346:2662 57.11988:59919 58.12537:18004 64.01547:2574 70.12938:16896 71.12395:66564 74.10082:19147 77.07347:25738 84.13239:14737 85.14497:61851 90.10329:6985 91.06995:58 92.24871:9614 95.07761:11094 96.13506:14277 98.1413:12031 99.15209:33205 100.09122:1090 101.07641:26415 103.05731:187406 106.08466:7107 107.07727:2327 108.15…	0.0262272	0.0283384	0.0263694	0.028797	0.0273953	0.0231695	0.0344868	0.033739	0.0317734	0.00217734	0.00217734	0.00217734	0.0269784	0.0267873	0.0233331	0	0.00117999	0.00335529	0.00140153	0
2106	49.227	456.191	Epigallo catechin	0.75	C15H14O7	XMOCLSLCDHWDHP-IUODEOHRSA-N	[H][C@@]1(O)CC2=C(O)C=C(O)C=C2O[C@]1([H])C1=CC(O)=C(O)C(O)=C1	97	null	100	95	92.4	99.1	4520.19	41.07798:3522 42.10692:8346 43.06842:19284 45.04378:69590 46.07526:638 47.97858:2684 49.99485:2619 52.07217:12029 53.07426:6234 54.04789:1545 55.0911:1 56.09915:952 57.11094:8243 58.07711:3074 59.05154:11936 60.02704:1331 63.02782:319 65.04361:5274 68.13249:3691 69.09374:8078 70.12244:475 71.11192:16027 73.07967:2036089 74.08556:155846 75.0747:2751 76.08356:7249 77.05104:7352 78.06185:11138 79.08…	0.00832701	0.00965087	0.00900345	0.0117298	0.0105881	0.00907022	0.00824328	0.00739222	0.00740231	0.000739222	0.000739222	0.000739222	0.00899378	0.0104627	0.00767927	0	0.000661984	0.00133422	0.000488472	0
373	19.959	101.083	erythronic acid lactone	0.75	C4H6O4	SGMJBNSHAZVGMC-PWNYCUMCSA-N	O[C@@H]1COC(=O)[C@@H]1O	82.1	null	82.9	81.5	81.2	77.5	9.91	40.16093:7600 41.06788:5421 42.07375:12966 43.05352:37357 45.04843:122608 46.07612:11676 47.04624:33235 50.04071:16769 55.10867:32551 57.10714:16827 59.07522:27169 61.06692:18488 62.09053:5253 62.96495:4182 66.0903:25647 67.07195:11622 68.08181:1257 71.10388:16979 72.15958:17652 73.07926:311010 74.0976:77635 75.0662:74250 76.08656:12469 77.05492:15508 78.08983:2025 79.07752:21596 80.08473:3985 83…	0.000682196	0.000806907	0.000795599	0.000976231	0.000914696	0.000846835	0.00101594	0.000884884	0.000853849	0.096552	0.0469513	0.121621	0.000761567	0.000912588	0.000918225	0.0883747	6.89697e-05	6.47239e-05	8.60353e-05	0.0380005
425	21.153	147.082	erythrose	0.333	C4H8O4	FMAORJIQYMIRHF-HERZVMAMSA-N	O[C@@H]1COC(O)[C@@H]1O	83.6	null	99.9	72.7	88.3	49.7	2.22	45.05099:36785 46.04299:350 54.0792:10993 56.10029:36224 57.11599:0 59.06418:155783 60.05827:10418 68.10866:516 71.11352:1 74.09513:48966 84.11005:1 85.10569:0 86.09132:51036 87.06506:51465 88.07852:23499 94.08018:911 95.06808:1 100.10378:355158 101.12044:54855 102.08809:25681 105.04254:3686 106.98228:1460 108.14819:777 109.66908:0 110.17666:2353 111.18621:5396 112.15606:4056 113.09598:1 114.1426…	0.00813089	0.00981123	0.00948628	0.0117159	0.0120482	0.0102492	0.0113343	0.00847507	0.00811883	0.330015	0.248506	0.591441	0.0091428	0.0113378	0.0093094	0.389988	0.000891273	0.00095724	0.00176265	0.179161
251	16.932	73.081	Ethanolamine	0.75	C2H7NO	HZAXFHJVJLSVMW-UHFFFAOYSA-N	NCCO	78.1	null	81.7	75.7	85.8	56.6	5.25	40.16083:4876 41.08896:20928 42.07567:58361 43.05016:338957 44.05342:215018 45.04783:262592 47.03435:368 49.0586:4084 51.05571:27152 52.0758:25669 53.0462:9797 54.05757:11194 55.06584:66373 56.05527:68932 57.09008:141708 58.05305:282849 59.06892:488712 60.08209:28384 61.05552:122060 62.03183:4428 63.06539:1961 65.06471:5913 66.10772:15237 66.98167:0 68.11621:11058 69.05056:37871 70.06891:129180 7…	0.0644959	0.0762616	0.0717609	0.0933431	0.0869678	0.0808646	0.0954637	0.0835503	0.0861637	4.81842	0.260525	0.584316	0.0708394	0.0870585	0.0883926	1.88775	0.0059367	0.00623977	0.00626164	2.54319
285	17.801	57.0732	Fenchyl alcohol	0.667	C10H18O	IAIHUHQCLTYTSF-UHFFFAOYNA-N	OC(C(C)(C)1)C(C)(C2)CC(C2)1	79.8	null	92.3	71.5	71.9	68.3	5.22	40.18371:9231 41.07702:114265 42.10361:35321 43.08144:332592 47.02328:7918 49.06118:13260 50.04219:24563 51.05288:22857 52.07237:45422 53.04548:28784 54.10047:1202 55.06859:177071 56.10813:20734 57.07322:634392 62.02112:3131 63.10554:10505 64.0705:5652 65.07947:6316 66.12034:88138 67.25781:61247 68.10229:4892 69.07026:284663 70.08525:125088 71.1254:118206 72.07478:190930 78.0835:11705 79.09065:61…	0.0105748	0.0124332	0.0123798	0.00932127	0.0041773	0.00478484	0.0127946	0.0105611	0.00431226	0.352549	0.865481	0.235921	0.0117959	0.00609447	0.00922268	0.48465	0.0010579	0.00281095	0.00439674	0.334925
1134	32.15	73.0559	Fructose	0.75	C6H12O6	BJHIKXHVCXFQLS-UYFOZJQFSA-N	[H][C@@](O)(CO)[C@@]([H])(O)[C@]([H])(O)C(=O)CO	94.6	null	96.2	93.5	88.6	98.5	60.7	40.19743:2715 41.07235:194505 42.10355:157608 44.06528:352952 45.04362:3059596 46.06639:196607 47.02566:138990 49.04976:715 51.05545:1 53.07305:93271 54.07911:246220 55.06631:94259 56.09395:1 58.08065:289092 59.05025:1761539 60.05495:144766 61.04672:149881 62.08512:8672 63.05786:4936 64.02936:2559 65.10677:36770 66.07127:98989 67.05788:61341 68.07079:64238 73.05672:83745080 74.09686:6871182 75.08…	0.469409	0.480637	0.469077	0.580314	0.513038	0.562045	0.33341	0.300525	0.302943	2.07098	1.41193	1.6344	0.473041	0.381799	0.412293	1.70577	0.00658018	0.020537	0.0183283	0.335272
1660	40.396	387.142	Fructose 6-phosphate	0.75	C6H13O9P	GSXOAOHZAIYLCY-HSUXUTPPSA-N	[H][C@@](O)(COP(O)(O)=O)[C@@]([H])(O)[C@]([H])(O)C(=O)CO	92.4	null	97.7	88.9	82.9	95.3	5.36	40.17496:2603 41.0696:1864 43.0835:26768 53.07136:3783 55.08004:3198 56.12513:7517 57.1101:68904 62.02148:2011 63.00494:7010 63.93189:36 67.0832:1221 69.09863:21954 70.09978:1889 71.12103:92803 74.10129:28309 82.1022:4158 83.12583:9169 84.145:4984 85.13383:61283 86.08845:6964 96.13472:32 99.15047:25272 100.13057:10429 103.09454:4255 105.10223:1796 106.09091:7556 110.10165:4875 111.14694:12085 112…	0.0161078	0.0163412	0.0168623	0.0222267	0.0247132	0.020013	0.0376864	0.0333767	0.032969	0.00161078	0.00161078	0.00161078	0.0164371	0.0223176	0.0346774	0	0.000386254	0.00235143	0.00261386	0
883	28.554	117.1	Fucose	0.667	C6H12O5	SHZGCJCMOBCMKK-FPRJBGLDSA-N		83.9	null	98.5	74.1	70	73.1	76.82	47.04083:0 49.08744:8047 52.05809:2061 59.06155:73194 61.99224:1656 63.02326:4374 64.01119:1 66.1174:0 78.07063:3626 79.07548:643 88.11764:2204 89.09699:103233 91.08066:26644 92.05716:7980 93.03497:10465 94.06754:3326 100.1039:109942 101.07643:65692 102.11315:54061 103.10821:1 104.07153:1 105.05267:20160 106.68346:0 108.08114:3842 115.08291:30768 116.10922:79118 117.10036:1975600 118.13624:197852…	0.0154251	0.0162383	0.000336161	0.0198267	0.0204168	0.0178787	0.0212271	0.0201032	0.0201396	0.392953	0.220135	0.512961	0.0106665	0.0193741	0.0204899	0.37535	0.00895559	0.00132823	0.000638654	0.147205
2066	48.443	204.112	Galactinol	0.75	C12H22O11	VCWMRQDBPZKXKG-ZNVDUFQESA-N	OC[C@H]1O[C@H](OC2[C@@H](O)[C@@H](O)C(O)[C@@H](O)[C@@H]2O)[C@H](O)[C@@H](O)[C@H]1O	93.8	null	99.7	89.9	86.3	93	32.02	42.09331:1967 43.07002:16278 44.04822:13349 45.03466:31026 47.02286:3128 48.02434:1522 49.03981:864 50.08862:4086 51.05254:2041 53.05832:4032 54.09407:2582 55.08425:10600 59.03214:10915 59.97272:6074 62.04028:1036 63.01471:3806 64.03679:1419 64.98427:2709 66.07806:4689 68.0864:8545 69.10129:26341 71.10514:40429 72.12432:18753 73.08917:713671 74.13766:56777 76.07308:2964 81.12405:12227 82.12934:11…	0.00743523	0.00805558	0.00755358	0.00771986	0.007818	0.00687473	0.0122253	0.0109266	0.0106954	0.000687473	0.000687473	0.000687473	0.00768146	0.00747086	0.0112824	0	0.000329353	0.000518591	0.000824694	0
1210	33.23	217.116	Galactonic acid	0.75	C6H12O7	RGHNJXZEOKUKBD-MGCNEYSASA-N	OC[C@@H](O)[C@H](O)[C@H](O)[C@@H](O)C(O)=O	88.7	null	100	81.2	78.6	80.4	122.72	44.04031:15475 45.05088:0 46.05639:1 47.05052:12110 48.06044:975 49.01287:1503 53.05227:6037 54.09787:2538 55.07699:1 56.08041:0 58.05686:4443 59.07562:49875 60.07738:2334 61.07909:8081 62.12364:3805 64.0323:2186 65.06436:1143 66.12432:3435 67.04244:0 68.15116:515 70.12816:1 73.06628:2633859 74.10739:204884 75.06809:183057 76.09722:1 77.06339:3187 78.08921:6940 81.10178:422 83.12841:0 84.1423:0 8…	0.00220881	0.00218627	0.00229392	0.00313824	0.00342393	0.00341027	0.00329045	0.00344828	0.00324708	0.108173	0.052275	0.103526	0.00222967	0.00332415	0.0033286	0.0879913	5.67726e-05	0.00016115	0.000105888	0.0310184
1126	32.012	73.0717	Galactosamine	0.667	C6H13NO5	MSWZFWKMSRAUBD-GASJEMHNSA-N	OC[C@@H](O1)[C@H](O)[C@H](O)[C@@H](N)C(O)1	85.1	null	99.5	75.4	83.3	57.3	65.01	40.17283:3082 41.08254:91261 42.08237:94679 45.05125:3146054 46.06803:146131 47.02775:150414 48.05902:7713 49.09678:1137 50.05893:41207 52.07854:1 53.05373:36660 54.07515:78242 55.06993:61355 57.09341:0 58.08899:238116 59.06306:1730384 60.06706:86958 61.03483:123576 62.07137:8202 64.57566:1 65.0983:3648 66.08218:32261 67.076:16982 68.10272:25667 69.11278:0 70.0893:74725 71.12432:0 72.07247:820450…	0.164694	0.182053	0.179283	0.265255	0.267769	0.247079	0.306518	0.284864	0.281683	2.47861	1.33483	1.86123	0.175343	0.260034	0.291022	1.89156	0.00932586	0.0112896	0.0135143	0.572494
1062	31.107	73.0332	Galactose	0.75	C6H12O6	WQZGKKKJIJFFOK-SVZMEOIVSA-N	OC[C@@H](O1)[C@H](O)[C@H](O)[C@@H](O)C(O)1	86.2	null	99.6	77.3	79.1	68.8	31.79	40.15798:0 41.06154:155001 42.07349:34887 43.06333:197988 44.06689:231707 45.04567:2431648 46.07581:121500 47.03617:123538 48.00326:3575 50.05792:1 51.11013:0 52.05085:1 53.06932:174636 54.08448:84137 55.06192:582652 56.10143:32877 57.08891:1 58.09128:154890 59.06892:1572096 60.06629:96628 61.05405:138765 62.16001:8043 63.04036:176 64.01873:4836 65.05537:51032 66.05858:61892 67.06276:93549 68.079…	0.870881	0.815201	0.813132	0.795699	0.772309	0.847412	0.77313	0.7904	0.787622	2.24085	0.919389	1.42379	0.833071	0.80514	0.783717	1.52801	0.0327609	0.0384314	0.00927372	0.666866
1261	33.919	333.129	Galacturonic acid	0.75	C6H10O7	IAJILQKETJEXLJ-RSJOWCBRSA-N	[H][C@](O)(C=O)[C@@]([H])(O)[C@@]([H])(O)[C@]([H])(O)C(O)=O	87.8	null	94.9	83.1	76.4	87.8	497.82	43.08216:5348 44.06186:13512 45.03168:132559 47.02912:5242 51.07288:4795 52.06797:9718 53.05066:12143 55.08658:0 56.11071:1 57.10247:1 58.10183:16222 59.0699:95136 60.04968:7084 64.02064:2698 65.06576:0 66.05521:8856 67.05195:7924 68.10306:3760 69.08246:1 70.09935:1 71.11932:0 72.10054:55404 73.0752:3157285 74.10015:273894 75.06597:239117 76.08782:1 77.06256:10813 81.08025:6585 82.10328:0 83.1322…	0.00938409	0.00912921	0.009607	0.01021	0.0118793	0.010197	0.00907789	0.00821801	0.0082265	0.214786	0.14526	0.330537	0.00937343	0.0107621	0.00850747	0.230194	0.000239071	0.000967563	0.000494021	0.0935944
1221	33.33	281.067	Gallic acid	0.5	C7H6O5	LNTHITQWFMADLM-UHFFFAOYSA-N	OC(=O)C1=CC(O)=C(O)C(O)=C1	91.1	null	97.7	86.7	89.1	92.3	496.91	51.06971:539 52.08074:7355 65.04334:16197 69.09712:31932 78.08904:8664 79.08544:8097 81.09577:37433 82.114:1 106.09546:0 107.0518:8698 108.08822:14832 109.13612:35261 110.10906:9616 111.14342:3854 121.0591:4666 137.08818:22895 138.09831:433 143.07724:0 146.09988:14279 153.15454:13764 157.08923:4033 160.09007:0 162.16457:1 170.09544:0 171.12047:1 179.07541:725117 180.08266:92458 181.07674:47757 18…	0.000488425	0.000504783	0.000549511	0.00809902	0.00760708	0.0113193	0.0257996	0.0125723	0.0179	3.1993	1.28787	0.613314	0.00051424	0.00900846	0.0187573	1.70016	3.16217e-05	0.00201629	0.00665516	1.34138
1986	46.81	73.0825	Gentiobiose	0.75	C12H22O11	DLRVVLDZNNYCBX-LIZSDCNHSA-N	OC[C@H]1O[C@@H](OC[C@H]2O[C@@H](O)[C@H](O)[C@@H](O)[C@@H]2O)[C@H](O)[C@@H](O)[C@@H]1O	77.3	null	87.7	70.4	57.5	77.3	57.72	40.18833:67233 41.07088:587142 42.09848:151259 43.07718:1226864 44.08451:76172 45.05231:254287 46.03746:11443 47.03148:69548 48.02738:3135 49.02969:2223 51.07399:18890 52.09764:10759 53.07806:67486 54.07917:71020 55.06618:1220184 56.10739:230992 57.09631:2146066 58.11311:214594 59.07377:138551 60.08815:16780 61.05053:30870 63.03736:12267 64.01693:6388 65.07351:53093 66.08927:42160 67.0808:257630 …	0.241198	0.129825	0.249805	0.230411	0.267359	0.199882	0.208203	0.262757	0.257426	0.0129825	0.0129825	0.0129825	0.206943	0.232551	0.242795	0	0.0669243	0.0337893	0.0300762	0
1319	34.749	333.144	Glucaric acid	0.75	C6H10O8	DSLZVSRJTYRBFB-LLEIAEIESA-N	[H][C@](O)(C(O)=O)[C@@]([H])(O)[C@]([H])(O)[C@]([H])(O)C(O)=O	84.6	null	99.5	74.8	66.1	79.1	104.65	40.18648:4604 44.08438:1189 45.0363:0 46.05126:2532 47.03004:2274 48.0848:3728 53.06592:6176 55.08866:12703 59.0643:0 62.08806:1 63.02932:87 64.09116:1550 65.06434:2183 66.06055:1 72.08647:34309 73.07761:1 74.10672:0 77.06488:10520 78.11191:7622 79.07877:1 80.10677:1 87.09759:1 88.02837:892 90.07479:1197 91.05749:8068 92.12556:1567 93.08257:4518 94.13963:2202 96.13672:11771 101.08967:1057 102.081…	0.00159314	0.00138137	0.00151457	0.00129769	0.00180007	0.00148358	0.00139659	0.00134303	0.00134311	0.000129769	0.000129769	0.000129769	0.00149636	0.00152711	0.00136091	0	0.000107054	0.000254005	3.08995e-05	0
1295	34.323	333.126	Gluconic acid	0.75	C6H12O7	RGHNJXZEOKUKBD-SQOUGZDYSA-N	[H][C@@](O)(CO)[C@@]([H])(O)[C@]([H])(O)[C@@]([H])(O)C(O)=O	91.7	null	94.4	89.8	81.3	97.6	62.4	40.16039:768 41.07411:1 42.06975:0 43.06668:0 44.07117:12400 45.03539:66629 46.0651:4287 47.01258:18467 48.0672:736 52.06684:15767 53.06124:5957 54.0815:2677 55.06585:10773 56.1126:5250 57.11095:34889 58.11167:15332 59.06908:35148 60.10998:4211 61.07002:7243 62.99575:945 66.05761:4899 67.02366:2165 70.13164:0 71.12849:23102 72.13412:34542 73.08522:2100585 74.11101:173357 75.07109:128374 77.08137:…	0.00271294	0.00278117	0.00274226	0.00288073	0.00343412	0.00288554	0.00248536	0.00225909	0.00234494	1.39081	0.174116	0.113418	0.00274546	0.0030668	0.00236313	0.559446	3.42284e-05	0.00031812	0.000114226	0.720617
1156	32.447	319.159	Glucose	0.833	C6H12O6	WQZGKKKJIJFFOK-GASJEMHNSA-N	[H]C1(O)O[C@]([H])(CO)[C@@]([H])(O)[C@]([H])(O)[C@@]1([H])O	95.7	null	98.4	94	90.2	96.7	24.92	44.0573:159262 45.04025:420917 46.05142:167400 47.9928:7379 49.0262:6220 50.07241:1 52.04664:1 53.06807:38234 54.07198:74021 59.05481:55912 60.06946:45258 61.0378:20064 63.01388:9267 63.91847:1410 65.15496:34524 66.08025:194934 73.05286:16310398 74.10001:3624266 75.08862:1709339 76.07072:75288 77.05939:29454 78.09401:2736 79.06773:0 81.09661:149956 82.07547:137970 86.07886:614724 87.06917:154111 …	0.155494	0.171913	0.147971	0.64923	0.613275	0.643335	0.316252	0.3942	0.2903	0.0419122	0.0268822	0.0592016	0.63528	0.158459	0.200251	0.0426653	0.0192833	0.0122437	0.013994	0.0161729
1661	40.398	73.0782	Glucose 6-phosphate	0.75	C6H13O9P	VFRROHXSMXFLSN-SLPGGIOYSA-N		96.4	null	99.4	94.4	90.2	98.1	8.13	40.15911:6906 41.06343:45984 42.08598:14201 43.08364:114641 44.05707:105188 45.04188:809177 46.07748:60934 47.03741:84535 48.03062:4572 49.00208:7048 50.06802:264 51.06201:1694 52.09003:6468 53.10001:41578 54.04917:50044 55.07657:126165 56.10398:10065 57.10075:33713 58.07984:66392 59.06953:584726 60.09029:58242 61.03024:91842 62.08513:4623 62.99863:5269 64.00255:1740 65.0481:7293 66.09912:26756 6…	0.0375554	0.0386307	0.0405023	0.0499125	0.0540284	0.0477545	0.0781004	0.073105	0.0709341	0.00375554	0.00375554	0.00375554	0.0388961	0.0505651	0.0740465	0	0.00149129	0.00318745	0.00367476	0
707	26.056	246.139	Glutamic acid	0.833	C5H9NO4	WHUUTDBJXJRKMK-VKHMYHEASA-N		94.4	null	96.4	93	86.7	99	7330.26	40.17059:3100 41.07488:1007689 42.1043:53913 43.0685:1711 44.08873:431696 45.03894:4394535 46.04556:284340 47.01723:681385 48.04592:26817 53.05238:73789 54.07549:115825 55.08721:676151 56.07824:4308450 57.09787:251638 58.06732:463681 59.05817:1590736 60.05975:329299 61.05309:573507 62.0723:41858 63.04237:30061 66.07304:151192 67.03487:111655 68.08759:113396 70.09824:142704 71.11002:35262 72.07484…	0.0376675	0.0433967	0.0433571	0.165749	0.187002	0.169952	0.292226	0.26993	0.292354	0.034147	0.0134816	0.0361215	0.0414738	0.174235	0.284837	0.0279167	0.00329638	0.011255	0.0129093	0.0125401
943	29.479	156.109	Glutamine	0.667	C5H10N2O3	ZDXPYRJPNDTMRX-GSVOUGTGSA-N		93.8	null	98.3	90.8	86.5	95.9	1146.22	40.18004:6081 42.08691:65574 43.06784:183189 44.05835:195864 45.05049:1303444 46.05836:45514 47.02354:160816 48.067:3082 49.06766:2548 50.03872:5622 51.07098:12552 52.06523:13772 54.06527:108520 55.07867:105771 56.08626:482082 57.09166:45547 58.08086:17808 59.06001:380779 60.04029:82570 61.03616:78720 62.97716:9448 66.06713:36096 67.0556:12527 68.10143:33747 70.07667:133389 71.10996:37788 72.0744…	0.000432941	0.00614812	0.00976047	0.0436047	0.0406087	0.0276943	0.104152	0.0810449	0.0873471	0.749716	0.314164	0.58408	0.00544718	0.0373025	0.090848	0.54932	0.0047031	0.00845476	0.0119448	0.219847
374	19.968	73.0891	Glutaric acid	0.583	C5H8O4	JFCQEDHGNNZCLN-UHFFFAOYSA-N	OC(=O)CCCC(O)=O	83.2	null	99.3	72.5	66	77.2	4.38	42.09885:11914 43.05942:21106 44.06203:8518 45.04813:36703 46.13178:1 47.05211:17021 49.06562:872 50.04979:2818 51.06888:10273 52.07204:19812 54.0567:4613 55.09409:16273 59.06517:30745 60.04183:4108 61.06522:7652 62.04686:986 63.00368:4081 64.08982:3971 65.06552:2219 66.10718:10311 67.01967:5722 68.06431:3688 69.05683:8905 70.10832:1787 71.09676:14939 72.07891:7380 73.08913:292215 74.1179:31808 7…	0.00405715	0.00453615	0.00441705	0.00527205	0.00540146	0.00522726	0.00610652	0.00564128	0.00570486	0.301916	0.351149	1.05331	0.00433678	0.00530026	0.00581755	0.568791	0.000249384	9.04611e-05	0.000252263	0.420327
332	18.886	73.0767	Glyceric acid	0.833	C3H6O4	RBNPOMFGQQGHHO-UWTATZPHSA-N		92.8	null	94.8	91.4	83.2	99.4	5.18	40.16533:2422 41.08416:2663 42.06879:18918 43.0635:152693 44.05217:133677 45.04728:898138 46.03203:66414 47.01952:101621 48.08971:2237 49.07919:4820 52.07733:32558 53.08084:20177 54.12199:2024 55.05766:110994 58.08712:94313 59.08823:425146 60.058:50180 61.07196:69904 62.12258:5518 63.04537:3092 64.01657:17 66.07023:43753 67.02857:3671 68.12102:10288 69.03105:18273 70.07989:28571 71.10753:55128 72…	0.0342977	0.0368704	0.0371866	0.0395513	0.0379852	0.0352057	0.0398647	0.0352005	0.0340464	0.287843	0.40168	3.59949	0.0361182	0.0375807	0.0363705	1.42967	0.00158453	0.00220087	0.00308056	1.87998
229	16.391	147.102	Glycerol	0.917	C3H8O3	PEDCQBHIVMGVHV-UHFFFAOYSA-N	OCC(O)CO	83.5	null	99.7	72.8	67.2	70.2	105.86	40.14502:387 41.07268:188356 42.07839:8210 43.06704:0 44.05494:57831 45.04129:301446 46.03491:32538 47.02992:48207 48.02132:6762 49.05052:6468 50.07748:14882 51.08905:20891 53.0595:13036 55.08173:1 56.10403:1 57.11112:1 58.06925:42261 59.07227:206473 60.08676:27489 61.06493:31465 62.15766:6069 63.01262:1620 64.06039:5282 65.03264:17955 66.06892:108498 67.04324:20902 68.07223:5843 69.0536:18717 70…	0.00814788	0.00766824	0.00751766	0.010513	0.0102126	0.00883925	0.0155618	0.0144993	0.017882	0.781539	0.264633	0.745237	0.00777793	0.00985495	0.015981	0.597136	0.000329114	0.000892363	0.00172984	0.288528
944	29.49	299.061	Glycerol 1-phosphate	0.75	C3H9O6P	AWUCVROLDVIAJX-VKHMYHEASA-N		78.8	null	78.8	78.8	87.6	69.7	689.12	40.17228:6468 41.05281:32004 42.06625:1 45.06712:95745 50.05292:7816 52.07498:17028 59.06374:46296 60.07208:14074 61.07643:25166 64.53311:9739 72.11359:123972 77.07091:18736 83.10943:18715 84.11071:3033 86.08962:1 89.06727:0 90.14098:1 91.10644:570 92.16802:2870 93.03349:4821 98.11768:6002 100.10295:40899 101.06852:359344 104.12868:11768 106.12381:1782 107.05405:0 107.62057:1 108.14139:1 110.1531…	0.0137367	0.0153571	0.0155668	0.0179755	0.0160762	0.0150403	0.0174828	0.0152984	0.0149275	0.14098	0.0815934	0.113056	0.0148869	0.016364	0.0159029	0.111877	0.00100158	0.00148861	0.00138072	0.0297107
1554	38.618	204.122	Glycerol-3-galactoside	0.75	C9H18O8	NHJUPBDCSOGIKX-NTXXKDEISA-N	OC[C@@H](O)CO[C@@H]1O[C@H](CO)[C@H](O)[C@H](O)[C@H]1O	89.8	null	96.1	85.6	82	86.5	46.86	41.07578:31801 43.08259:115676 44.05511:11419 45.04649:55822 46.07004:7274 48.03867:1769 49.0477:230 51.07163:1029 52.06123:9146 53.05651:9096 54.10289:6476 55.07642:62084 56.1019:35005 59.06557:15902 60.06825:4470 61.06624:2254 62.06504:1122 63.01075:2506 65.03073:7708 66.07345:8680 67.10248:1 70.14422:14284 72.1221:6612 73.0818:1527354 74.10373:131302 75.07681:9351 76.09163:1 77.08764:9667 78.0…	0.0112995	0.0118139	0.0113229	0.0153564	0.0156043	0.0138102	0.0135512	0.0131047	0.0123603	0.00112995	0.00112995	0.00112995	0.0114787	0.0149236	0.0130054	0	0.000290465	0.000972164	0.000601616	0
301	18.073	174.132	Glycine	0.917	C2H5NO2	DHMQDGOQFOQNFH-UHFFFAOYSA-N		97.7	null	99.3	96.6	95.7	98.4	536.59	43.06657:2611 44.04891:7021 45.0468:228349 46.08232:5401 47.03547:34655 51.06773:17998 52.06332:7566 58.08686:3192 59.0659:405101 60.04148:7140 70.10387:9190 71.09248:23500 72.09931:86648 73.07912:962635 74.09824:20264 85.10886:2883 86.09922:1504765 87.09442:123477 88.07712:44867 99.10425:1622 100.10884:904808 101.11507:120164 102.07932:77701 103.07048:5195 104.10278:2181 105.0461:7805 112.09156:…	0.0262737	0.0353156	0.0307102	0.0295193	0.0292051	0.0293943	0.0379883	0.0304973	0.030066	0.0413995	0.0430526	0.102948	0.0307665	0.0293729	0.0328506	0.0624666	0.00452122	0.000158159	0.00445469	0.0350674
67	10.914	115.083	Glycolic acid	1	C2H4O3	AEMRFAOFKBGASW-UHFFFAOYSA-N	OCC(O)=O	88.7	0	99.9	81.3	75.3	82.6	14.81	41.09616:16238 42.07391:10973 43.06591:21437 44.09023:24160 45.03298:97404 46.05482:12758 47.03761:39335 48.07281:2446 49.06665:5262 50.04723:15811 52.07087:39011 53.09994:5861 54.0157:2343 55.05704:6008 58.05837:8444 59.08239:91209 60.05985:9542 61.04506:27557 62.06581:15 63.03899:2301 65.072:752 66.09125:179764 67.01714:18062 72.09942:1 73.08428:443309 74.09814:49223 75.057:51769 76.06157:2791 …	0.0019212	0.00200743	0.00202571	8.00992e-05	0.00181888	0.0019926	0.00176891	4.01348e-05	0.00180609	0.14024	0.12982	0.325912	0.00198478	0.00129719	0.00120504	0.198657	5.5813e-05	0.00105761	0.00100901	0.110329
1118	31.832	191.111	Gulcono-1_4-lactone	0.667	C6H10O6	SXZYCXMUPBBULW-UHFFFAOYSA-N		84.6	null	98.5	75.2	77.7	65.5	8.1	40.17742:1471 41.04744:0 42.09078:1 43.07861:0 45.0383:1 46.03669:791 50.06747:1539 53.06313:8063 57.11206:1 58.09144:0 59.05966:1 60.06862:0 61.9777:1086 62.99711:1284 64.06764:2728 65.02857:1540 69.0994:11033 71.13819:1 72.12595:9904 73.08343:1 74.11501:1 75.07877:39490 76.08644:1 79.08046:11435 80.12843:47 82.1235:3615 83.10451:0 84.11284:0 85.14023:0 86.12974:818 87.09:2489 88.13886:1160 89.0…	0.00163747	0.00161856	0.00187732	0.00190656	0.00186017	0.00169163	0.00220185	0.00195591	0.00197395	1.99226	1.3385	2.09482	0.00171111	0.00181945	0.0020439	1.80852	0.000144249	0.000113101	0.000137086	0.410271
1983	46.807	204.124	Harmaline	0.5	C13H14N2O	QJOZJXNKVMFAET-UHFFFAOYSA-N	COc(c3)cc(=N1)c(c3)=C(C2)C(=C(C)NC2)1	73.7	null	75.4	72.5	78.6	49.5	29.25	40.18801:1 41.07622:1 42.08606:0 43.08068:0 44.08452:1 45.03629:0 46.0604:0 47.03391:0 48.01386:0 49.0116:1 50.04517:2845 51.06358:1 52.06001:1445 53.07299:1 54.10096:0 55.08778:0 56.10258:1 57.09556:1 58.10826:1 59.07198:1 60.06746:1 61.07083:1 62.03674:1 62.99688:1 65.05804:1 66.09676:1 67.07866:0 68.09333:0 69.10157:1 70.14081:0 71.11803:1 72.10697:0 73.08664:0 74.09039:1 75.07243:1 76.0649:1 …	0.0291449	0.0121631	0.0313003	0.0286036	0.034555	0.0230672	0.0247109	0.0341745	0.0335985	0.00121631	0.00121631	0.00121631	0.0242027	0.0287419	0.0308279	0	0.0104822	0.00574515	0.00530537	0
1379	35.583	57.1041	Heneicosane	0.75	C21H44	FNAZRRHPUDJQCJ-UHFFFAOYSA-N		88.9	null	99.8	81.6	66.9	96.1	8.53	40.18452:3886 41.06494:183799 43.08766:510145 50.05252:4453 51.07657:2067 52.07165:1 53.07349:10786 55.07813:202992 56.10634:112987 57.09737:1011443 58.11112:39615 59.07153:1 61.03419:4368 63.05851:3397 64.02215:464 67.09392:20154 68.15179:6590 69.10953:172777 70.12736:118355 71.12044:901079 72.13116:24585 77.07519:1 81.10476:9135 82.11011:20277 83.13705:126409 84.15442:125663 85.13529:762527 86.…	0.00704751	0.00703477	0.00646155	0.00865236	0.0061811	0.00653422	0.0060075	0.00679534	0.0060073	0.00060073	0.00060073	0.00060073	0.00684795	0.00712256	0.00627005	0	0.00033469	0.00133655	0.000454916	0
1804	43.266	71.1245	Heptacosane	0.75	C27H56	BJQWYEJQWHSSCJ-UHFFFAOYSA-N	CCCCCCCCCCCCCCCCCCCCCCCCCCC	89.3	null	97	84.1	87.9	80	4.45	43.09039:293790 45.00986:18326 46.01696:0 50.03522:6548 53.0994:6358 54.08046:5637 55.08454:141070 56.10923:80695 57.1082:749100 63.01504:2698 63.91241:517 64.48307:1640 67.0906:18879 68.14947:25423 69.11283:187211 71.1225:665166 78.06776:3724 80.10145:4388 82.13158:24966 83.11025:48449 84.14552:107382 85.14758:658663 92.06021:1548 93.03476:7041 94.12808:463 95.07353:22947 96.13498:2053 97.12704:…	0.00438876	0.00493411	0.00371965	0.00336112	0.00348935	0.00384641	0.00355059	0.00370421	0.00325079	0.000325079	0.000325079	0.000325079	0.00434751	0.00356563	0.00350186	0	0.000608279	0.000251476	0.000230601	0
809	27.554	57.0913	Heptadecane	0.75	C17H36	NDJKXXJCMXVBJW-UHFFFAOYSA-N	CCCCCCCCCCCCCCCCC	89.3	null	99.6	82.4	77.4	82.5	7.02	40.18873:4267 41.06384:166202 42.08682:49949 43.08608:535636 44.08182:11118 45.03413:10148 46.01124:4495 47.01811:5162 48.06041:1969 50.0529:3268 52.07667:0 53.0818:228 54.076:9907 55.09535:119820 56.11471:112361 57.10869:998276 58.11722:47133 59.08531:1034 61.0362:6759 62.03392:2245 63.03615:4062 64.06224:1804 65.02954:1632 66.05086:1 67.08414:11100 68.10529:49316 69.10247:129088 70.13021:148036…	0.0102193	0.0134193	0.00917431	0.00761765	0.00892097	0.00925173	0.0112011	0.00917219	0.00849422	0.826563	0.073595	0.185754	0.0109376	0.00859678	0.00962248	0.361971	0.00221179	0.000863929	0.00140848	0.406238
1439	36.46	117.077	Heptadecanic acid(17:0)	0.75	C17H34O2	KEMQGTRYUADPNZ-UHFFFAOYSA-N	CCCCCCCCCCCCCCCCC(O)=O	92.9	null	99.7	88.4	81.9	96.1	4.93	41.07416:65969 42.09114:15753 43.08094:32006 45.02619:24351 47.03295:10593 48.05053:1501 50.04029:2095 52.08289:5471 53.07789:7257 54.10066:3078 55.0839:109857 58.09695:1276 59.98743:1028 61.01569:22255 62.03013:2367 63.01044:565 64.01955:2558 65.01161:1204 67.07974:19525 68.09734:14029 69.09128:23936 70.10668:13987 72.09222:2672 73.08845:203413 74.1115:12919 75.0753:323625 76.09338:18594 77.0646…	0.002525	0.00278598	0.00262997	0.0023385	0.00298458	0.00338122	0.00229571	0.00318621	0.00298597	0.000229571	0.000229571	0.000229571	0.00264698	0.00290143	0.00282263	0	0.000131317	0.000526309	0.000467182	0
1971	46.413	71.1269	Hexacosane	0.75	C26H54	HMSWAIKSFDFLKN-UHFFFAOYSA-N	CCCCCCCCCCCCCCCCCCCCCCCCCC	87.3	null	99.6	79	76.2	81.2	2.99	40.18581:6562 41.06614:30748 42.10486:11615 43.07473:215440 44.05849:11341 45.03253:12010 47.02911:9975 48.0074:501 50.08004:1458 52.06015:2668 54.07851:176 55.09204:46426 56.1233:41010 57.10182:544814 58.10422:23074 62.26327:1238 63.99456:618 65.01314:4880 68.11582:14605 69.1042:129307 70.13732:89932 71.12492:596014 72.13615:22778 80.0786:1 80.5917:96479 82.10389:15271 83.13667:50759 84.14305:75…	0.00248834	0.00346064	0.00259846	0.00266896	0.00255091	0.00244057	0.00238789	0.00260097	0.00251045	0.000238789	0.000238789	0.000238789	0.00284915	0.00255348	0.00249977	0	0.000532423	0.000114215	0.000106937	0
652	25.234	57.1116	Hexadecane	0.667	C16H34	DCAYPVUWAIABOU-UHFFFAOYSA-N	CCCCCCCCCCCCCCCC	92.5	null	94.4	91.3	87.8	93.8	5.48	40.15598:5538 41.07372:219316 42.08619:62444 43.07865:487408 49.05347:3207 50.07137:6536 51.06805:2287 52.08487:1283 53.05564:2641 54.11226:8078 55.08424:138528 56.11716:112685 57.11024:739928 58.0882:48504 63.04041:2548 65.06854:1 67.05121:16126 69.09789:81610 70.12614:81176 71.12366:688284 72.102:38098 78.08288:2225 79.08076:2937 80.10334:5183 81.09892:5272 82.12365:15714 83.12528:57641 84.1005…	0.00428814	0.00405862	0.00220434	0.00642264	0.00158384	0.0017438	0.00359986	0.00271104	0.00147257	6.71757	0.0540473	0.263531	0.00351703	0.00325009	0.00259449	2.34505	0.0011426	0.00274867	0.00106842	3.78816
1306	34.503	132.168	Hexaric acid	0.75	C6H12O2	FUZZWVXGSFPDMH-UHFFFAOYSA-N	CCCCCC(O)=O	87.6	null	98.6	80.3	100	42.9	35.43	40.17093:3396 41.07666:1 42.08064:1 43.07772:1 44.05128:1 45.06033:0 46.0666:1 47.02124:0 48.16971:0 49.10151:1966 50.0904:860 51.07057:4240 53.07003:1 54.08758:592 55.09817:0 56.11526:0 57.10321:0 58.08608:0 59.08118:0 60.05209:1 61.02926:0 62.18094:1177 63.01395:1 64.04864:366 65.0462:1975 67.09804:0 68.11243:3497 69.07844:2130 70.13159:1 71.1291:73378 72.11632:6409 73.08514:0 74.11339:1 75.068…	5.57453e-05	9.07137e-05	3.27723e-05	3.91465e-05	8.71077e-05	0.000286855	7.92419e-05	4.55723e-05	4.91265e-05	3.27723e-06	3.27723e-06	3.27723e-06	5.97438e-05	0.000137703	5.79802e-05	0	2.91769e-05	0.000131377	1.84987e-05	0
1654	40.196	73.0735	Hexose-6-phosphate	0.75	C6H13O9P	NBSCHQHZLSJFNQ-UHFFFAOYNA-N	OC1OC(COP(O)(O)=O)C(O)C(O)C1O	88.4	null	95.4	83.7	74.6	90.8	6.29	40.15549:1368 41.06607:11264 42.07773:18317 44.05755:60269 45.05539:497255 46.08034:32876 47.03864:44994 48.04208:2035 51.06019:6056 52.06889:13785 53.04712:35782 54.05613:23317 55.07057:111059 58.09263:21129 59.05433:285963 60.06713:31229 61.03873:42028 64.05788:227 66.10063:34390 67.07996:19243 68.10688:24314 70.11027:70288 71.80618:39796 73.06373:12437754 74.09105:1063070 75.07567:952483 76.07…	0.0330514	0.0344031	0.0342518	0.042589	0.0416545	0.0348807	0.0549214	0.0509351	0.0484397	0.00330514	0.00330514	0.00330514	0.0339021	0.0397081	0.0514321	0	0.000740637	0.00420663	0.0032693	0
422	21.033	103.102	Homoserine	1	C4H9NO3	UKAUYVFTDYCKQA-UHFFFAOYNA-N	OCCC(N)C(O)=O	80.9	null	97.1	70	74.9	51.4	5.22	41.05999:13240 42.06166:9055 43.05863:14678 44.03905:13321 45.04874:54520 46.04317:5351 47.03354:14127 51.05247:18724 53.05108:4031 55.02581:42820 56.10413:6532 57.13971:0 58.0747:10304 59.05143:28906 60.10667:4858 61.01597:6873 63.03359:2474 66.0777:1694 67.09814:6270 68.12892:2213 69.08047:8736 70.07301:5309 71.17181:9333 72.08593:11058 73.07724:539794 74.10311:54901 75.06983:85850 76.06377:101…	0.00321185	0.00343112	0.00348258	0.00354333	0.00326708	0.00315021	0.00301552	0.00274273	0.00276534	0.184205	0.133875	0.376034	0.00337518	0.00332021	0.0028412	0.231371	0.00014377	0.000201874	0.000151395	0.127784
395	20.548	239.109	Hydroquinone	0.417	C6H6O2	QIGBRXMKCJKVMJ-UHFFFAOYSA-N		82.1	null	94.4	73.9	71.4	80.3	23.14	40.16935:195 42.08318:966 43.08307:12862 46.07133:4726 49.57087:0 50.08452:5091 52.05904:7229 60.09198:4140 62.20553:987 63.02814:1597 64.04235:483 65.00356:2928 69.06697:38666 76.0965:11482 77.05486:5031 78.10964:7408 80.07489:9342 81.1009:212 83.12633:12063 88.14848:675 91.04973:5908 92.11087:2097 93.02922:6248 95.08795:1751 96.11118:12271 97.11457:21157 98.14447:1193 102.10083:2337 103.07398:1…	0.000457592	0.000504685	0.000528363	0.000292168	0.000343998	0.000360814	0.000467885	0.000447428	0.000393796	0.176561	0.102517	0.162544	0.00049688	0.000332327	0.00043637	0.147208	3.60257e-05	3.57803e-05	3.82628e-05	0.0393322
639	25.04	129.104	Hydroxyglutaric acid	0.917	C5H8O5	HWXBTNAVRSUOJR-UHFFFAOYNA-N	OC(CCC(O)=O)C(O)=O	74.6	null	67.3	79.6	71.3	87.9	114.13	40.17432:1 41.08437:42577 42.08318:2529 43.06044:0 49.02953:0 51.07733:18268 53.08788:1661 57.1083:103551 62.0036:5887 64.11418:1288 65.05283:5865 66.05155:8148 67.0566:0 68.08762:1 69.07021:7579 70.1044:3190 71.12637:53876 72.11059:1 79.08461:20257 83.11716:1 85.13178:241884 86.10867:0 87.12335:7661 88.07676:5520 92.05652:3252 94.06648:2837 96.12705:147770 97.10182:16367 98.14033:3647 99.14639:1…	0.00763774	0.00821294	0.00805724	0.0042838	0.00397093	0.00371786	0.00387314	0.00366583	0.00354589	0.123082	0.110552	0.280344	0.00796931	0.00399086	0.00369496	0.171326	0.000297509	0.000283496	0.000165558	0.0946198
119	12.524	73.0779	Hydroxylamine	1	H3NO	AVXURJPOCDRRFD-UHFFFAOYSA-N		93.3	null	93	93.5	90.9	94.1	60.71	42.0719:308311 43.03452:2204955 44.06192:1080524 45.03718:11924325 46.04945:882808 47.02834:832576 48.0312:27674 49.0578:2492 51.08952:0 53.05387:49054 54.03913:27968 55.03029:303038 56.05634:390290 57.07334:683541 58.05512:3879671 59.06969:19240766 60.04954:1897244 61.04896:836016 62.03474:39556 63.02055:6061 64.29085:66562 65.07392:131208 65.67063:373052 66.29385:70080 67.07959:44493 68.00081:2…	0.554425	0.572723	0.545685	0.509041	0.519823	0.587117	0.519438	0.495878	0.513777	2.37993	0.18208	0.86309	0.557611	0.538661	0.509698	1.1417	0.0137977	0.0423093	0.0122985	1.1251
669	25.502	188.145	Hypotaurine	0.833	C2H7NO2S	VVIUBCNYACGLLV-UHFFFAOYSA-N		91.8	null	98.5	87.3	96.2	80.1	128.73	40.1723:1 42.06819:1 44.0994:1 45.0539:1 46.08606:1 47.03529:1 47.99261:1 49.0127:0 50.04436:13974 51.05945:15136 52.05626:9200 54.06525:1 58.07719:0 59.07782:78840 60.08086:1 61.07452:0 62.07164:0 62.98936:0 64.0454:2434 66.10409:2102 68.06783:1 70.10715:1 73.08133:1 74.09215:0 75.05801:0 76.09541:0 77.07645:0 79.07884:50508 80.06725:1 81.11745:739 86.11007:1 87.10678:1 88.10133:0 90.13329:0 91.…	0.00565558	0.00639443	0.00633469	0.000204246	0.0067314	0.00604124	0.00749424	0.00660807	0.00650401	0.1148	0.0623998	0.178551	0.00612823	0.00432563	0.00686877	0.118584	0.000410421	0.00358587	0.000544166	0.058168
1708	41.513	117.071	Icosanoic acid(20:0)	0.583	C20H40O2	VKOBVWXKNCXXDE-UHFFFAOYSA-N	CCCCCCCCCCCCCCCCCCCC(O)=O	85.6	null	99.4	76.5	66.6	90.7	52.18	40.16976:5064 41.05388:27204 42.09545:1849 43.08748:82488 44.06299:11151 45.04262:669 47.0332:10169 48.10846:2826 50.05357:906 52.07747:7048 54.09336:1784 55.07547:56326 56.10768:19979 57.0896:101668 58.09461:10419 59.07965:2928 61.0323:13749 62.09328:2581 63.01578:7595 64.0169:2876 67.07404:13597 68.11768:3495 69.08963:38045 70.10841:2876 71.1282:43903 72.12083:12091 75.06052:136402 76.06248:707…	0.00354014	0.00326274	0.00253355	0.00301935	0.0031079	0.00310281	0.00293597	0.00319509	0.0027964	0.000253355	0.000253355	0.000253355	0.00311214	0.00307669	0.00297582	0	0.000519921	4.97253e-05	0.000202309	0
1149	32.325	73.0752	Iditol	0.833	C6H14O6	FBPFZTCFMRRESA-UNTFVMJOSA-N	OC[C@H](O)[C@@H](O)[C@H](O)[C@@H](O)CO	94.1	null	97.5	91.8	89.5	92.6	18.77	40.18159:0 41.07618:1 44.06255:25239 45.03359:291974 46.03849:18501 47.05466:20710 48.048:2523 49.03673:6342 50.05545:8539 51.06545:17684 52.07458:1 53.07856:1 54.07853:1 55.07971:0 56.09821:15107 57.11208:1 58.10446:1 59.06648:170789 60.06022:13105 61.05249:9423 62.12925:2931 63.03785:7332 64.05083:11641 65.07237:0 66.08749:25193 67.07352:1 71.12099:422925 73.07066:6895843 74.10545:595276 75.080…	0.031558	0.0328067	0.0322935	0.0348402	0.0315131	0.029689	0.0415994	0.0389755	0.00150689	2.04708	1.66697	1.30093	0.0322194	0.0320141	0.0273606	1.67166	0.000627627	0.00261187	0.0224284	0.373099
1793	43.09	217.121	Inosine	0.75	C10H12N4O5	UGQMRVRMYYASKQ-KQYNXXCUSA-N	OC[C@@H](O1)[C@@H](O)[C@@H](O)[C@@H]1n(c3)c(N=2)c(n3)C(=O)NC2	80	null	93.9	70.7	67.3	63.6	7.91	41.07477:13696 42.08182:9309 43.09399:95361 44.09018:14990 45.03432:19843 46.07449:2783 47.04797:11310 48.06846:372 49.1192:2413 50.09716:3081 52.04731:7642 53.06049:2375 54.0886:5913 55.0901:27691 56.12884:19915 57.11138:172637 58.09541:13887 59.09074:13815 60.0088:296 61.05793:4702 62.01123:2551 63.00285:2142 65.00616:576 67.09853:17199 69.08819:56010 70.11253:47244 71.1317:173634 72.10552:1112…	0.00467888	0.00497174	0.00469823	0.00520108	0.0049685	0.00421783	0.00523212	0.00484776	0.00432552	0.000421783	0.000421783	0.000421783	0.00478295	0.00479581	0.0048018	0	0.00016378	0.000513874	0.000455044	0
1416	36.078	305.11	Inositol	0.75	C6H12O6	CDAISMWEOUEBRE-UHFFFAOYSA-N	OC1C(O)C(O)C(O)C(O)C1O	98	null	99.4	97.1	95.8	97.5	6922.46	40.17678:0 44.07246:92773 45.04272:994792 47.03978:325367 49.05646:0 51.06333:1 53.0648:10768 54.06028:329702 55.0543:1206114 68.07664:66833 73.05555:875 74.09122:14165197 75.06924:8136011 77.07517:221566 79.07016:0 81.07018:116788 82.11505:5699 83.06351:46525 87.09344:168718 89.08431:6945 90.07251:36096 91.08145:13155 94.07756:2115 95.06465:22087 97.10994:47093 98.09567:9324 99.08198:39364 100.0…	0.567886	0.604851	0.60477	0.827658	0.785409	0.810305	0.852029	0.804714	0.79969	0.0567886	0.0567886	0.0567886	0.592502	0.807791	0.818811	0	0.0213184	0.0212361	0.028877	0
945	29.498	73.0785	Isocitric acid	0.583	C6H8O7	ODBLHEXUDAPZAU-UHFFFAOYNA-N	OC(=O)CC(C(O)=O)C(O)C(O)=O	82.7	null	98.9	71.9	65.7	68.7	11.31	40.16587:0 41.06052:0 42.0998:46529 43.07737:153860 44.06443:171993 45.04995:973368 46.05033:79206 47.0307:109553 47.99457:7715 50.05066:4239 53.07054:0 54.10444:49885 55.07545:0 56.08921:131692 57.09628:93749 58.09492:166385 59.05952:1012143 60.07037:87990 61.04359:123002 62.02096:5796 62.96197:0 64.16418:4979 65.05798:0 66.08193:49036 67.05711:0 68.10468:26281 69.07867:0 70.10274:87271 71.10008…	0.812301	0.0213965	0.020828	0.842609	0.0404446	0.033101	0.0869701	0.0689952	0.0726243	1.01633	0.884431	1.97492	0.284842	0.305385	0.0761965	1.2919	0.456793	0.465264	0.00950499	0.595182
1256	33.848	333.136	Isohexonic acid	0.75	C6H12O7	RGHNJXZEOKUKBD-UHFFFAOYNA-N	OCC(O)C(O)C(O)C(O)C(O)=O	86.9	null	90.5	84.4	76.6	91.2	45.35	40.15799:3035 42.08392:8292 44.06734:0 45.03268:42627 46.10095:6293 47.01884:37 47.96151:1930 49.00394:559 51.08982:774 52.05671:4289 53.08357:4170 54.13377:2292 58.09751:15967 59.06899:18145 60.07368:1914 61.02722:818 62.10814:832 64.02515:3299 65.04617:16608 66.05782:6012 67.09072:571 68.06885:1 69.08797:1 71.97681:1 73.07704:763087 74.11414:81536 75.06231:79328 76.06832:0 77.0373:34861 79.0910…	0.00119692	0.00123411	0.00119545	0.00148792	0.00187952	0.00170874	0.00171892	0.00161584	0.00161653	0.20327	0.148008	0.406104	0.00120883	0.00169206	0.00165043	0.252461	2.19103e-05	0.000196333	5.93124e-05	0.135898
263	17.166	158.165	Isoleucine	1	C6H13NO2	AGPKZVBTJJNPAG-WHFBIAKZSA-N	CC[C@H](C)[C@H](N)C(O)=O	93.7	null	99.7	89.8	88.4	88.2	371.66	41.06627:22416 42.06922:5631 43.05715:53984 44.06175:26984 45.03729:143869 46.01782:14723 47.02349:29078 48.07755:5705 49.0543:7765 53.07418:5543 54.02265:2871 55.06982:6535 58.07441:11527 59.07793:100261 60.06468:16526 61.05155:19888 62.07968:0 63.08647:3120 64.08583:2289 65.09502:1268 66.17873:6802 67.10618:9234 70.10888:8689 72.09869:18678 73.07978:1219056 74.10285:118922 75.0708:137699 76.075…	0.0205836	0.0216659	0.0213336	0.0142896	0.0143981	0.0138053	0.0205331	0.0166006	0.0156678	0.263177	0.153217	0.151153	0.0211944	0.0141643	0.0176005	0.189182	0.000554408	0.000315656	0.00258214	0.0640897
74	11.135	73.0875	Lactic acid	0.917	C3H6O3	JVTAAEKCZFNVCJ-UHFFFAOYSA-N	CC(O)C(O)=O	90	0	90.9	89.5	79.5	99.3	17.39	41.09359:40126 42.06136:72662 43.03805:784943 44.0588:443411 45.03709:2524806 46.06405:184054 47.0364:280486 48.04387:12231 49.06453:1738 50.05502:19966 51.07267:19994 52.09331:292555 53.05135:7726 54.07714:17743 55.05008:405907 56.07546:149636 57.07154:69971 58.07241:146729 59.07164:1106518 60.0514:81982 61.03882:153862 62.04458:2066 63.00818:13040 66.06673:2073452 66.96255:289383 67.81604:15073…	0.0921256	0.117593	0.156725	0.064352	0.0995968	0.075474	0.183483	0.113865	0.0607678	5.30635	1.84997	5.42117	0.122148	0.0798076	0.119372	4.1925	0.0325395	0.0180176	0.0615427	2.0295
1977	46.566	204.113	Lactose	0.75	C12H22O11	GUBGYTABKSRVRQ-DCSYEGIMSA-N	[H][C@@]1(O)O[C@]([H])(CO)[C@@]([H])(O[C@]2([H])O[C@]([H])(CO)[C@]([H])(O)[C@]([H])(O)[C@@]2([H])O)[C@]([H])(O)[C@@]1([H])O	89.4	null	100	82.4	75.3	91.3	8.92	40.15137:2706 42.07986:5923 45.02151:22513 46.01352:5206 49.03075:1922 50.04255:3459 51.08178:9178 53.0635:5653 58.11104:7649 59.05509:13454 60.06004:2212 62.12644:3291 64.03538:1534 66.0758:8566 72.07744:28307 73.07809:368047 74.12211:48413 75.0675:42262 80.16348:383 81.10227:2895 84.13536:5863 87.04738:793 89.08194:17468 90.17138:6316 92.1112:272 94.20707:351 95.11258:10402 98.15763:2050 101.10…	0.00263425	0.00289597	0.00284492	0.00300409	0.00299348	0.00274359	0.00342684	0.00308757	0.00285805	0.000263425	0.000263425	0.000263425	0.00279171	0.00291372	0.00312415	0	0.000138734	0.000147432	0.000286155	0
735	26.518	257.193	Lauric acid	0.917	C12H24O2	POULHZVOKOAJMA-UHFFFAOYSA-N		89.4	null	98.4	83.5	74.2	92.9	21.71	40.14327:1 41.05787:0 42.07864:1 43.07953:0 44.09064:1919 45.0545:24071 51.0666:7934 53.08562:1 54.12623:1607 55.08674:1 56.11628:1 57.11671:0 58.07338:4854 60.02821:772 61.02883:15595 62.99024:676 66.08142:3990 67.04604:1 68.10978:8700 69.07962:0 70.1187:0 71.13257:1 72.10849:0 73.08584:218388 74.11001:25931 75.06844:229079 76.09896:21230 77.06535:15269 79.08337:19466 81.10715:17894 82.12658:0 8…	0.00128669	0.00135864	0.00073328	0.00128182	0.000891798	0.000714783	0.00123133	0.00077707	0.000765141	0.410079	0.100291	0.278943	0.00112621	0.0009628	0.000924514	0.263105	0.00034218	0.00029011	0.000265778	0.1555
44	10.054	102.117	Limonene	0.25	C10H16	XMGQYMWWDOXHJM-UHFFFAOYSA-N	C=C(C)C1CC=C(C)CC1	92.5	null	92.4	92.6	91.5	94.9	5.52	40.16905:45236 41.073:182200 42.08136:32485 43.07844:30630 45.02161:2950 46.05625:3790 47.01184:9499 49.05792:3931 50.04716:17963 51.07712:59709 52.06709:41785 53.07622:226510 54.07676:20342 55.07335:83010 57.08815:5357 58.07212:18170 59.06795:11068 60.06807:6919 61.06414:822 62.00067:8151 63.08928:26028 64.04303:8704 65.09754:98746 66.06237:35026 67.09226:945348 68.11592:1062861 69.06528:61751 7…	0.00100353	0.0010734	0.00106326	0.00147438	0.00107319	0.00135592	0.000936473	0.000746792	0.0009611	0.0790543	0.0576476	0.116374	0.00104673	0.00130116	0.000881455	0.0843585	3.77547e-05	0.000206125	0.00011727	0.0297201
1164	32.527	156.142	Lysine	0.75	C6H14N2O2	KDXKERNSBIXSRK-YFKPBYRVSA-N		95.3	null	100	92.2	94.3	86.6	192.18	40.18074:4246 41.0721:0 42.07011:1 44.06789:5185 45.04188:37537 46.04165:1 47.04082:0 48.0922:3588 49.01348:1580 53.08318:3244 54.07648:1596 55.07269:1 58.1062:3713 59.06102:114517 60.07823:13742 61.05655:1 62.02056:575 64.04788:0 65.04081:4285 66.1037:1 67.0848:4669 68.10992:5077 69.09208:1 70.10402:1 73.07555:1 74.09621:47389 75.06401:1 76.09406:5854 77.07903:1 78.07783:0 80.0992:1 81.09159:0 8…	0.00785075	0.0125594	0.0122696	0.00768015	0.00797526	0.00684146	0.0103245	0.010209	0.0100936	0.656675	0.406071	0.790601	0.0108932	0.00749896	0.010209	0.617783	0.00263886	0.000588212	0.000115437	0.195193
520	22.984	147.081	Malic acid	0.917	C4H6O5	BJEPYKJPYRNKOW-UHFFFAOYSA-N		95.7	null	93.3	97.3	96.4	97.3	30.24	43.04312:2189 44.05577:43168 46.05119:197211 48.05036:10592 51.0422:31210 52.06451:52406 56.0693:52361 57.08298:1294696 60.05522:177862 61.05142:8984 62.07857:13142 63.04392:10389 69.06613:7637 70.06459:18280 71.09258:2 71.99589:5285773 74.09218:3108546 75.0673:1572502 76.06362:234726 77.06939:25407 80.10098:1112 82.05552:23108 83.07767:33527 84.08379:57260 86.10666:79004 87.06311:70373 88.05917:…	1.06361	1.11555	1.08666	1.12287	1.06852	1.02294	1.19069	1.08599	1.09315	0.639882	0.281176	1.0958	1.0886	1.07144	1.12327	0.672287	0.0260236	0.05003	0.0584911	0.40828
173	14.428	73.0727	Malonic acid	0.583	C3H4O4	OFOBLEOULBTSOW-UHFFFAOYSA-N		84	null	99.7	73.5	86.5	65.8	6.4	40.2582:2988 42.06009:1900 44.06815:27754 45.04595:85501 50.04983:7898 51.06201:0 52.0745:10068 53.05239:2192 55.08235:4493 57.09837:16993 58.07927:1279 59.06819:46879 66.03462:1623 67.03429:5001 69.06963:7978 71.97837:17754 73.07266:1602207 76.08717:15957 78.07426:9428 79.07345:43661 83.11159:3263 86.12595:4925 87.12536:97 89.06201:972 94.07214:813 95.09592:2818 98.16973:1040 101.1208:1908 102.1…	0.12494	0.125327	0.142343	0.113284	0.135697	0.125531	0.0878485	0.0909873	0.0921306	3.93899	0.206943	0.735769	0.13087	0.124837	0.0903221	1.62723	0.00993776	0.0112228	0.00221718	2.01942
1997	47.07	204.127	Maltitol	0.583	C12H24O11	VQHSOMBJVWLPSR-WUJBLJFYSA-N	OC[C@H](O)[C@@H](O)[C@H](O[C@H]1O[C@H](CO)[C@@H](O)[C@H](O)[C@H]1O)[C@H](O)CO	89.2	null	99	82.6	77.2	88	19.3	41.08128:19403 42.10735:8164 43.07834:73853 45.04047:52850 48.96415:1346 50.08443:8335 51.09967:0 52.07348:22468 53.05437:447 54.09514:6096 55.08808:41089 56.09264:10855 57.1118:116135 58.08766:16900 60.05453:2952 61.06908:1946 62.04838:764 65.02221:2683 66.03414:8648 68.11226:9914 69.09538:52270 70.14114:34995 71.11934:144732 72.04886:16680 73.08404:860275 74.1006:72229 75.075:87857 76.08047:235…	0.0135499	0.0147257	0.0148074	0.0114238	0.0103152	0.00922714	0.0067129	0.0113584	0.010758	0.00067129	0.00067129	0.00067129	0.014361	0.010322	0.00960974	0	0.000703645	0.00109834	0.00252664	0
1995	47.057	361.151	Maltose	0.75	C12H22O11	GUBGYTABKSRVRQ-PICCSMPSSA-N	[H]C1(O)O[C@]([H])(CO)[C@@]([H])(O[C@@]2([H])O[C@]([H])(CO)[C@@]([H])(O)[C@]([H])(O)[C@@]2([H])O)[C@]([H])(O)[C@@]1([H])O	95.4	null	98.9	93.2	87.4	98.4	547.08	40.14922:994 45.0257:63705 47.01427:15373 47.99415:992 51.06303:6666 52.07064:9890 53.03804:2112 54.10549:1669 59.07053:4251 61.07732:9370 62.16999:3283 64.08681:1543 65.03818:7191 67.06898:21308 69.09171:75939 72.10291:42497 73.07682:2785174 74.11343:329077 75.0718:128152 77.05236:7316 78.07403:9485 82.116:22515 86.13216:18394 87.08403:20387 88.06107:13036 89.07823:116443 90.09466:15538 94.10579…	0.00999038	0.0103772	0.0101735	0.0139679	0.0131733	0.0114751	0.0149101	0.0146589	0.0129705	0.000999038	0.000999038	0.000999038	0.0101804	0.0128721	0.0141798	0	0.000193527	0.00127341	0.00105484	0
1185	32.838	73.0554	Mannonic acid	0.833	C6H12O7	RGHNJXZEOKUKBD-MBMOQRBOSA-N	OC[C@@H](O)[C@@H](O)[C@H](O)[C@H](O)C(O)=O	76.5	null	86	70.1	63.9	70.5	24.86	40.17764:5782 41.07598:321608 42.08433:66645 43.06702:534714 44.06562:340353 45.0439:2605942 46.08396:152950 47.04022:218523 48.07607:7066 49.00533:7552 52.04976:15239 53.0643:131249 54.08388:118606 55.06759:525984 56.11619:84375 57.09257:164077 58.07008:254938 59.06652:1602138 60.0703:133371 61.05526:189975 62.05866:9603 63.02712:7479 64.07916:3750 65.0587:26960 66.06125:125014 67.05901:113344 6…	0.673343	0.0515099	0.723019	0.0452271	0.0433898	0.252141	0.306387	0.0497065	0.0491007	1.58753	0.973121	1.45355	0.482624	0.113586	0.135065	1.33806	0.374181	0.119996	0.14837	0.323071
975	29.931	73.0783	Mannose	0.75	C6H12O6	WQZGKKKJIJFFOK-UHFFFAOYNA-N	OCC(O1)C(O)C(O)C(O)C(O)1	86.3	null	100	77.1	64.9	85.2	14.87	41.05212:22202 42.0981:39975 43.06084:23820 44.05791:97709 45.04998:682576 46.04559:43767 47.02451:61367 48.04027:408 48.96666:4889 50.04256:4208 51.08707:7892 52.0557:16564 53.06038:11927 54.06497:18367 55.06451:21617 56.08972:7378 57.115:0 58.08394:76951 59.05162:674848 60.08637:42698 61.04906:58875 64.1088:2429 65.09164:6433 66.11069:45117 67.03738:9296 68.10545:18064 69.07754:7198 70.09544:14…	0.0417195	0.0441225	0.0458852	0.0478211	0.0514464	0.0440712	0.0473151	0.0460606	0.0453787	2.2007	1.13473	2.24391	0.0439091	0.0477796	0.0462515	1.85978	0.00209102	0.0036878	0.00098218	0.628282
2262	55.897	361.154	Melezitose	0.417	C18H32O16	QWIZNVHXZXRPDR-WSCXOGSTSA-N	OC[C@H]1O[C@@](CO)(O[C@H]2O[C@H](CO)[C@@H](O)[C@H](O)[C@H]2O)[C@@H](O[C@H]2O[C@H](CO)[C@@H](O)[C@H](O)[C@H]2O)[C@@H]1O	89.5	null	94.2	86.4	86.5	85.6	24.09	40.16547:2235 41.06104:2578 42.10322:6413 44.02498:9463 45.046:1 46.02296:1712 48.01797:945 49.11958:383 51.06884:998 52.05217:2884 53.05946:3727 54.0812:2967 55.08012:4037 58.06635:7157 59.05399:5933 60.10925:2480 62.10986:360 62.99285:6375 64.04469:250 65.0457:518 69.0938:7689 71.12626:2135 74.09085:28237 75.0719:10931 77.05654:7778 78.10007:4209 80.10179:756 81.09838:9967 82.14162:4389 83.1149…	0.00632083	0.00533417	0.00533528	0.00393998	6.08651e-05	4.34374e-05	3.47919e-05	4.45919e-05	5.06891e-05	3.47919e-06	3.47919e-06	3.47919e-06	0.00566342	0.00134809	4.33576e-05	0	0.000569331	0.00224466	8.02018e-06	0
2018	47.347	361.147	Melibiose	0.75	C12H22O11	DLRVVLDZNNYCBX-ABXHMFFYSA-N		93.8	null	99.8	89.8	84.9	92	50.52	41.06816:12605 42.10818:6084 43.07451:19795 45.03614:43001 46.0832:550 48.09754:1483 52.08082:4392 53.07633:10976 54.11762:4197 55.05992:33552 57.11805:61069 58.11926:21736 59.07834:18326 60.08576:4491 61.0207:7978 62.18708:1044 63.01802:0 65.06477:9251 67.06666:31500 68.1073:17018 70.12725:15923 72.09582:1 73.0755:1238051 74.10055:97834 75.06714:73014 77.06388:32969 78.07048:9616 80.07604:8685 8…	0.00254539	0.00255355	0.00272908	0.00201616	0.00228076	0.00192127	0.00245237	0.00220508	0.00213626	0.000192127	0.000192127	0.000192127	0.00260934	0.00207273	0.00226457	0	0.000103775	0.0001863	0.00016624	0
548	23.432	69.0965	Meso-Erythritol	0.917	C4H10O4	UNXHWFMMPAWVPI-ZXZARUISSA-N		87.7	null	99.5	79.8	65.6	94	6.33	40.17423:6382 41.07015:22503 42.08827:20237 43.07364:38061 44.05596:0 45.03673:41057 46.03434:1 47.03899:8338 49.03989:6053 51.06357:6381 53.0308:910 54.08575:6602 55.07954:21958 56.09401:17257 57.12444:76661 59.07385:1 60.07386:253 63.0002:1298 65.12646:81 66.06151:0 67.06088:27964 68.0919:29308 69.09799:338231 70.10467:39487 71.12484:1083 72.09281:1 73.08392:785396 74.11378:66419 75.05882:58300…	0.00176587	0.00201496	0.00202282	0.00156137	0.00185169	0.00226295	0.00153848	0.00217343	0.00206347	19.2446	0.0564958	0.2418	0.00193455	0.00189201	0.00192512	6.51429	0.000146133	0.000352523	0.000339331	11.0251
23	9.073	52.0788	Methyl Caproate	0.5	C7H14O2	NUKZAGXMHTUAFE-UHFFFAOYSA-N	CCCCCC(=O)OC	78.1	null	74.8	80.3	97.1	56.6	7.36	41.09585:0 43.07221:0 44.07844:0 45.03127:1 46.0916:1 47.03704:0 52.07354:207804 53.0839:0 54.06942:0 57.12738:0 59.08355:1 60.09406:0 61.07173:1 62.06253:0 64.09686:0 65.09991:4908 66.04565:1 67.02961:0 68.04696:1486 70.07178:0 71.11149:0 73.10284:0 74.12244:1 75.07371:0 76.0964:1 80.09876:1 81.07375:1 82.12083:0 84.17206:1 85.16703:1 86.12637:0 87.09586:1 88.07717:1 89.10059:0 90.08396:1 93.063…	0.00213958	0.00381666	0.00354836	0.00248231	0.00302232	0.00189428	0.00175271	0.00285455	0.0029663	1.60028	0.843613	2.40924	0.0031682	0.0024663	0.00252452	1.61771	0.000900859	0.000564194	0.000670737	0.782957
421	21.007	74.0714	Methyl undecanoate	0.667	C12H24O2	XPQPWPZFBULGKT-UHFFFAOYSA-N	CCCCCCCCCCC(=O)OC	91	null	100	85	76.3	91.9	11.73	40.18293:39011 41.05158:609560 42.07509:155831 43.0457:559621 44.04615:53091 45.04728:8209 46.04525:10777 47.00573:7273 50.03287:17517 51.04944:44167 52.03354:52879 53.04982:66046 55.05343:620005 56.09186:114438 57.10798:310773 58.08331:73887 59.03336:373753 61.02863:33692 62.06261:11383 64.03854:17916 67.03108:185422 68.0753:79990 69.05978:395043 70.08782:52651 71.09624:118336 72.03252:43880 73.…	0.000313212	3.98383e-05	0.000314201	0.000261881	0.000287166	0.000279643	0.000299882	0.000263967	0.000254966	15.3082	0.103331	0.243252	0.000222417	0.00027623	0.000272938	5.21825	0.000158119	1.29834e-05	2.37637e-05	8.7384
419	20.926	275.105	Methylglutaric acid	0.917	C6H10O4	XJMMNTGIMDZPMU-UHFFFAOYSA-N		81.9	null	96.6	72	61.1	82.9	4.36	45.01998:656 46.05934:2571 49.06764:1 50.04954:916 54.00392:3179 55.07003:19334 59.05792:10702 62.93758:2819 66.02268:2825 68.00306:0 72.11446:2176 73.0908:87001 74.10613:12188 75.0578:26075 76.08387:6083 79.08588:7767 80.06785:4758 82.10543:1460 83.14248:19509 84.14765:0 86.07812:15199 88.06537:2612 89.03475:6209 91.0593:3401 94.02389:3280 98.1433:1 100.02898:2574 102.15209:1817 103.0933:1134 10…	4.43497e-05	4.76124e-05	3.64564e-05	5.15927e-05	4.28047e-05	5.09029e-05	5.61413e-05	6.51556e-05	5.53307e-05	0.0247797	0.00875306	0.0191038	4.28062e-05	4.84334e-05	5.88759e-05	0.0175455	5.73594e-06	4.88682e-06	5.45347e-06	0.00812616
195	15.311	73.0854	Methylmalonic acid	0.583	C10H22O4Si2	LJDAAXOEMCESSS-UHFFFAOYSA-N	O=C(O[Si](C)(C)C)C(C)C(=O)O[Si](C)(C)C	86.5	null	90.2	84.1	75.7	92.2	4.72	40.15048:4932 41.06692:1 42.10894:1 43.05228:2479 44.05712:4555 45.02794:28443 46.03183:8154 47.04422:16355 48.06638:2505 49.0409:6299 50.0458:4791 51.08635:10518 52.07173:21849 53.06902:378 55.11842:7700 56.1273:1182 57.11782:1 58.05526:9114 59.06633:14955 60.08559:2143 61.0432:10816 61.99807:2343 63.00551:1716 64.024:2876 65.04848:114 66.08888:11635 67.08977:0 68.11028:2003 69.04452:16533 70.12…	0.00517257	0.00566352	0.00534474	0.00195384	0.00662865	0.00601984	0.00477337	0.00433501	0.00413037	18.1503	17.6697	41.0692	0.00539361	0.00486744	0.00441292	25.6297	0.000249098	0.00254155	0.0003285	13.3731
2110	49.301	71.126	Methyl-nonadecane	0.667	C20H42	LEEDMQGKBNGPDN-UHFFFAOYSA-N	CCCCCCCCCCCCCCCCCC(C)C	77.7	null	81.4	75.2	67.1	81.3	11.86	40.16979:3815 41.05833:25579 42.07597:2227 43.07296:59041 47.97234:1309 50.05857:5946 52.07828:3161 53.02934:2244 55.07991:13025 56.11438:18515 57.11133:147035 58.08812:5394 63.03201:3291 64.04442:281 67.12403:4572 68.12133:5120 69.09286:52679 70.12486:26458 71.126:157453 72.10318:8330 82.09139:6304 83.13071:19039 84.16394:23756 85.13573:129457 86.15254:4171 93.04599:178 94.05318:314 95.07069:179…	0.000691817	0.00103628	0.000766715	0.00068443	0.000827162	0.000796189	0.000665546	0.000828876	0.000738199	6.65546e-05	6.65546e-05	6.65546e-05	0.000831605	0.00076926	0.000744207	0	0.000181168	7.50802e-05	8.18303e-05	0
320	18.588	261.105	Methylsuccinic acid	0.917	C5H8O4	WXUAQHNMJWJLTG-UHFFFAOYSA-N		82	null	94.4	73.7	66.2	84.3	5.96	40.16592:1832 41.08047:3520 43.08584:15849 44.03099:4634 45.02836:4097 47.05977:2074 48.00169:1263 50.05264:1680 54.12772:859 55.06428:24857 56.11452:6662 57.11123:19171 58.0791:14453 60.06871:1410 63.95406:89 66.08425:4388 68.08337:567 69.05503:17273 70.13188:4880 71.12185:412 72.14178:5362 73.08213:1 74.06667:170 75.06834:0 76.08824:8525 78.08874:304 79.09104:1 80.10134:4417 83.0872:7120 84.171…	8.70487e-05	9.61528e-05	8.3406e-05	0.000106311	0.000116144	9.6335e-05	0.000115409	0.000116448	0.000115379	0.0577247	0.00854988	0.0220032	8.88692e-05	0.000106263	0.000115745	0.0294259	6.56551e-06	9.90442e-06	6.08531e-07	0.0254138
1684	40.964	343.256	Monomyristin	0.75	C17H34O4	DCBSHORRWZKAKO-UHFFFAOYNA-N	CCCCCCCCCCCCCC(=O)OCC(O)CO	70.4	null	52.3	82.4	72.7	89.1	314.15	40.18281:7242 41.08568:153478 42.1267:38905 43.08017:274926 44.07365:24921 45.02472:60637 46.08084:5639 47.01864:13710 51.06708:4377 53.08817:11500 54.143:19721 55.09252:254430 56.1042:33272 57.09809:370305 58.10477:31370 59.06285:78566 60.05613:10365 61.05264:21656 62.06022:4659 63.04729:4026 65.07468:5714 66.11425:17662 67.08855:81011 68.14092:14764 69.10805:130743 70.12942:29927 71.13597:23147…	0.00758198	0.00267169	0.00171846	0.00713231	0.00181916	0.00132947	0.00611469	0.00227405	0.00164184	0.000132947	0.000132947	0.000132947	0.00399071	0.00342698	0.00334353	0	0.00314644	0.00321824	0.00242062	0
1920	45.533	103.053	Monoolein	0.417	C21H40O4	UPWGQKDVAURUGE-KTKRTIGZSA-N	CCCCCCCC\C=C/CCCCCCCC(=O)OC(CO)CO	83.8	null	97.5	74.6	80	70.5	160.84	40.14594:0 48.06078:2899 49.00702:1 54.06579:9217 55.03972:127206 62.02445:802 63.01278:1 64.00002:0 67.05789:136491 69.05061:18726 74.08288:1524020 75.06714:771627 77.03253:58970 80.00383:10122 81.04787:739721 82.07391:55202 84.08901:1 85.04938:286936 86.10433:44501 87.05951:54205 88.0677:77377 89.05581:238856 90.08708:18596 91.09429:92404 92.12385:9929 94.06246:14706 95.05482:30418 96.10838:0 9…	0.209188	0.226139	0.202774	0.212313	0.224187	0.230449	0.199578	0.216174	0.211946	0.0199578	0.0199578	0.0199578	0.2127	0.222316	0.209233	0	0.0120718	0.00921146	0.00862454	0
1838	43.981	371.283	Monopalmitin	0.75	C19H38O4	QHZLMUACJMDIAE-UHFFFAOYNA-N	CCCCCCCCCCCCCCCC(=O)OCC(O)CO	72.6	null	58.5	82	74.3	84.4	85814.6	40.17024:94851 41.05514:6939640 42.09575:1659128 43.08055:14012710 44.06567:841632 45.04737:2077943 46.07242:148129 47.01899:322885 48.04118:19484 49.0643:8896 50.07958:10551 51.06676:27049 52.08391:25088 53.063:329473 54.07449:788637 55.06224:11147365 56.11124:2421348 57.0888:19660758 58.09739:1582569 59.06548:2310269 60.06684:290849 61.03635:655005 62.06793:45159 63.01136:30362 64.02631:7726 65…	0.645437	0.234731	0.394671	0.643573	0.448468	0.317926	0.540082	0.478782	0.405691	0.0234731	0.0234731	0.0234731	0.424946	0.469989	0.474852	0	0.207021	0.163887	0.0672815	0
1984	46.807	399.318	Monostearin	0.75	Like tag compound	Like tag compound	Like tag compound	75.3	null	64.2	82.8	76.6	83.9	116491	40.21586:57936 41.06889:7796283 42.09825:2112213 43.08277:17109912 44.09013:929916 45.05581:2281812 46.06514:170045 47.03374:298704 48.04975:5494 48.99485:15774 50.0095:2761 51.03701:2826 52.05496:16554 53.06656:420407 54.10185:1173765 55.08121:14390601 56.11214:3487663 57.10212:23543860 58.09789:1977380 59.05755:2601278 60.06618:285391 61.02966:693810 62.06375:50825 63.0407:29414 64.06417:8280 6…	0.458651	0.187422	0.495195	0.426693	0.516785	0.348161	0.363615	0.533702	0.504433	0.0187422	0.0187422	0.0187422	0.380423	0.430547	0.46725	0	0.168139	0.0843777	0.0909355	0
1262	33.931	73.0802	Mucic acid	0.833	C6H10O8	DSLZVSRJTYRBFB-DUHBMQHGSA-N	O[C@@H]([C@@H](O)[C@H](O)C(O)=O)[C@@H](O)C(O)=O	83.2	null	93.7	76.2	69.5	76.3	20.71	40.18008:10634 41.0761:17343 42.1057:1991 43.07386:60720 44.08279:15872 45.04799:110264 48.02157:33 49.00689:2939 51.04834:9685 53.04693:7989 54.11924:2738 55.0752:1 56.11191:18016 57.10926:109440 58.07907:67212 59.07751:65251 60.06956:6593 64.02413:865 65.05899:7180 67.07655:362 68.0901:9012 69.08505:94907 70.09156:0 71.11384:75534 72.11913:15385 73.08022:2006053 74.10318:177850 75.07478:97468 7…	0.0210239	0.0205286	0.0148252	0.0239216	0.0256597	0.0237943	0.0201388	0.0205239	0.0205294	1.73619	0.815064	2.27234	0.0187926	0.0244585	0.0203974	1.60786	0.00344476	0.00104218	0.00022396	0.737065
1335	34.928	217.121	Myo-inositol	0.583	C6H12O6	CDAISMWEOUEBRE-UHFFFAOYSA-N	OC1C(O)C(O)C(O)C(O)C1O	82	null	99.8	70.1	70.9	59.2	7.7	40.15094:5041 41.08781:1 42.06423:1881 43.08242:1 44.04113:2551 45.04078:15215 47.02978:1 51.05722:6360 52.07492:7118 53.07486:1 54.08192:3988 55.07226:0 56.08947:0 57.09294:0 58.07217:0 59.04985:1 60.01308:313 61.0473:1831 62.00892:0 65.05426:0 66.05489:2859 67.0756:249 68.10977:0 69.07236:1 70.11462:1 71.13188:1 72.10422:1903 73.07905:1 74.09329:17553 75.0528:0 76.09451:0 77.06509:0 78.07266:21…	0.00143064	0.00158234	0.000130732	0.000526763	0.000548141	8.40065e-05	0.000676457	0.000589002	0.000161527	8.40065e-06	8.40065e-06	8.40065e-06	0.0010479	0.000386303	0.000475662	0	0.000797906	0.000262015	0.000275541	0
1036	30.767	285.206	Myristic acid	0.333	C14H28O2	TUNFSRHWOTWDNC-UHFFFAOYSA-N	CCCCCCCCCCCCCC(O)=O	83	null	98.8	72.4	86.9	70.2	162.73	48.03973:4212 49.04409:3615 64.0091:694 65.04611:0 75.07427:198202 77.07046:27292 81.11449:22711 91.08328:107689 92.10644:12561 95.09068:31995 97.14049:32310 105.10178:50 106.13725:4718 109.12479:17692 117.08334:803883 118.12665:31452 120.11958:1157 132.09026:264672 145.09:275805 146.05633:2354 153.12714:3452 154.17271:304 166.14595:6388 167.1086:2506 178.09898:2414 200.18465:989 228.1355:1162 23…	0.00364192	0.0036046	0.00298919	0.0030811	0.00270779	0.00311321	0.00328173	0.00273038	0.00269072	0.233645	0.100969	0.188795	0.0034119	0.00296737	0.00290094	0.17447	0.000366558	0.000225372	0.000330367	0.0674883
1448	36.626	205.121	N-Acetyl galactosamine	0.75	C8H15NO6	OVRNDRQMDRJTHS-JAJWTYFOSA-N	[H][C@@]1(O)O[C@]([H])(CO)[C@]([H])(O)[C@]([H])(O)[C@@]1([H])N=C(C)O	82.9	null	88.5	79.2	70.5	81.8	11.74	41.08232:41013 42.09573:15667 43.07668:55205 44.05961:19050 45.03906:162632 46.02066:9110 47.98722:1083 50.05623:939 52.06654:20497 53.08598:11172 54.06322:11004 55.06616:61723 56.06711:13230 57.10375:59771 58.10122:15005 59.08079:122211 61.06762:21330 61.95897:476 63.0145:2102 64.00589:2161 66.08904:1549 68.07963:4038 69.09883:44247 70.10813:31060 71.12701:106523 72.0902:80157 73.07585:6538600 7…	0.006347	0.00624764	0.00678623	0.00887709	0.0101032	0.00839174	0.0130022	0.0127169	0.0126981	0.000624764	0.000624764	0.000624764	0.00646029	0.00912401	0.0128057	0	0.000286614	0.000882045	0.000170412	0
1339	35.002	73.0798	N-Acetyl-D-glucosamine	0.667	C8H15NO6	OVRNDRQMDRJTHS-RTRLPJTCSA-N	OC[C@@H](O1)[C@@H](O)[C@H](O)[C@@H](NC(C)=O)C(O)1	86.4	null	98.3	78.5	84.7	66.5	13.26	40.15775:3258 41.09071:1 42.1147:1 43.07791:0 44.05767:8403 45.04982:88611 47.00758:7210 48.01386:2768 50.05093:4556 51.07807:0 53.07465:3536 54.11084:8286 55.0687:0 56.11528:0 57.09989:0 58.0808:8462 59.07301:20429 60.03878:3224 61.02281:12199 62.18701:0 64.04923:1923 65.07342:46903 66.04928:4905 67.06824:81429 68.10962:16740 69.09492:0 70.11664:4478 71.10496:0 72.0852:4564 73.07958:1919945 74.0…	0.0289731	0.029196	0.0302949	0.010101	0.010727	0.00900355	0.00023348	0.01245	0.0119823	2.3348e-05	2.3348e-05	2.3348e-05	0.029488	0.00994382	0.00822194	0	0.000707595	0.000872378	0.00692216	0
1446	36.612	205.114	n-acetyl-d-hexosamine	0.667	C8H15NO6	OVRNDRQMDRJTHS-FMDGEEDCSA-N	CC(O)=N[C@H]1[C@H](O)O[C@H](CO)[C@@H](O)[C@@H]1O	72.4	null	60.1	80.5	80.8	77.9	31.84	40.16476:5924 41.07993:18130 42.11612:21319 43.08598:53201 44.04252:34254 45.03643:13785 46.02455:6820 47.97945:3407 48.94997:4604 50.00978:6164 53.03396:7452 54.11457:2369 55.08547:53388 56.0984:22234 57.10962:93121 58.0974:14763 59.0609:127758 60.10059:679 61.0662:13781 62.02237:705 64.06915:256 65.03276:7623 66.05363:24701 67.06508:1123 68.11584:10336 69.10804:38003 70.10194:37592 71.10989:617…	0.006347	0.00624764	0.00678623	0.00900496	0.0101032	0.00905477	0.0129183	0.0125772	0.0125401	0.000624764	0.000624764	0.000624764	0.00646029	0.00938764	0.0126786	0	0.000286614	0.000620193	0.000208494	0
490	22.63	173.112	N-Acetyl-DL-serine	0.833	C5H9NO4	JJIHLJJYMXLCOY-UHFFFAOYNA-N	OCC(NC(C)=O)C(O)=O	82.2	null	99.9	70.4	65.8	64.4	10.15	40.17619:5755 41.08307:0 42.11953:1 43.09336:0 44.07626:1 45.03027:47574 46.06717:6452 50.06777:4198 51.07748:5921 53.0803:1 54.10223:0 55.07058:0 56.11272:1 57.11449:1 58.11409:0 59.08534:37442 60.03578:8595 61.07135:7550 62.13244:2053 64.98618:222 65.52711:0 66.07949:1196 67.03595:0 68.07366:1 69.10003:0 70.11401:0 71.12878:1 72.10957:1 73.0858:607001 74.09741:51113 75.05754:75177 76.06078:9683…	0.000566689	0.000671171	0.000619578	0.000982389	0.000893319	0.000875219	0.00056898	0.000530132	0.000512678	0.0935408	0.0567455	0.126142	0.000619146	0.000916976	0.000537263	0.0921429	5.22425e-05	5.73677e-05	2.88204e-05	0.0347195
1283	34.16	117.082	N-Acetyl-D-mannosamine	0.75	C8H15NO6	OVRNDRQMDRJTHS-ZTVVOAFPSA-N	OC[C@@H](O1)[C@@H](O)[C@H](O)[C@H](NC(C)=O)C(O)1	75.2	null	81.9	70.8	63.1	70.5	8.34	41.07585:77726 42.07654:24723 43.08469:156322 44.06996:34630 45.03575:100442 46.05582:9779 47.0403:40426 48.02884:4299 51.06916:2904 53.06534:30251 54.10479:41591 55.08505:241207 56.09352:40727 57.11031:67691 58.05141:28449 59.0771:69808 60.05444:16172 61.06923:47991 62.02472:5914 63.02753:2153 65.05967:11877 66.09691:22011 67.07442:168357 68.06521:82745 69.09971:109926 70.11069:18227 71.11808:62…	0.00466906	0.00503943	0.00576207	0.00387545	0.00384852	0.00572893	0.00484235	0.00611473	0.00527489	3.20969e-07	0.00691191	0.104589	0.00515685	0.0044843	0.00541066	0.0371672	0.000555887	0.00107796	0.000646964	0.0584915
779	27.154	117.086	N-Formyl-L-Methionine	0.333	C6H11NO3S	PYUSHNKNPOHWEZ-YFKPBYRVSA-N	[H]C(=O)N[C@@H](CCSC)C(O)=O	82.5	null	99.9	70.9	88.1	31.4	18.72	40.17385:1 42.10162:1 43.08904:0 44.08157:10888 45.06488:10900 46.08493:0 47.0373:5282 48.09044:1 49.10664:1003 52.06704:7787 53.03551:0 54.0591:0 55.08818:0 58.08077:1 59.06582:0 60.09482:1 61.04002:3294 62.03486:288 63.03326:3872 64.04611:0 65.03596:1 66.09869:1 67.10704:0 68.10764:1 70.12489:1 72.09518:0 73.0741:1 74.09058:1 75.08607:0 76.09914:0 77.0582:1 78.10356:8647 79.08982:0 80.08526:0 8…	0.000631047	0.000762683	0.0166936	0.00108389	0.00117938	0.00110421	0.00101306	0.00200242	0.0019682	0.362471	0.170343	0.472491	0.0060291	0.0011225	0.00166123	0.335102	0.00923593	5.03026e-05	0.00056159	0.152922
358	19.503	100.101	N-Methylhydantoin	0.75	C4H6N2O2	RHYBFKMFHLPQPH-UHFFFAOYSA-N		79.3	null	92.6	70.4	91.8	28	6.84	40.1744:10254 41.0704:8310 42.10948:69010 43.08303:299724 44.06648:0 45.0306:0 46.05132:0 47.04569:486 48.07769:117 50.0641:6799 53.0813:12207 54.09067:4830 55.10596:83499 56.09477:110117 57.1099:494525 59.07252:0 59.99925:0 61.05341:1489 61.9958:977 62.97239:2905 66.12428:2070 67.11657:14152 68.07895:23364 69.06003:72784 70.13779:28838 71.12566:286407 72.09543:20493 73.09457:1 74.11652:0 75.0715…	0.00324965	6.73418e-05	0.00379837	0.00531176	0.0063397	0.00575798	0.000169053	0.00971377	0.00978268	0.733886	0.0528343	0.130338	0.00237179	0.00580314	0.00655517	0.305686	0.00201448	0.000515455	0.00553064	0.372851
1404	35.89	57.1088	Nonadecane	0.75	C19H40	LQERIDTXQFOHKA-UHFFFAOYSA-N	CCCCCCCCCCCCCCCCCCC	90	null	99	84	76.6	87.2	3.12	40.1734:2045 41.07523:47757 42.09435:21557 43.08892:260955 44.06782:9450 45.97668:1655 48.00863:542 49.12043:1288 53.09188:8134 54.10841:2137 55.08656:97943 56.10276:42415 57.10616:501609 58.08888:9095 63.03263:3239 65.09063:1834 67.06718:10031 68.10712:6972 69.10547:104815 70.11456:55590 71.13301:469485 72.1366:14838 77.0306:2021 79.0876:1180 81.12201:2516 82.09377:4446 83.14007:56248 84.1328:68…	0.00296368	0.00343303	0.00288606	0.00285847	0.00304658	0.00302937	0.00246682	0.0031277	0.00290924	0.000246682	0.000246682	0.000246682	0.00309426	0.00297814	0.00283459	0	0.00029594	0.000103996	0.00033671	0
163	14.124	187.133	Nonane	0.833	C9H20	BKIMMITUMNQMOS-UHFFFAOYSA-N	CCCCCCCCC	80.8	null	95.4	71	54	87.1	9.46	40.17902:3420 41.07666:81670 42.06798:28029 43.07492:118137 47.01474:5405 50.04181:5062 53.06783:8172 54.05128:3662 55.08294:55200 56.07344:63761 57.11471:349210 58.06742:10272 59.0536:6555 65.03541:1080 67.04558:5460 68.1229:4914 69.06027:17082 70.13215:40604 71.11588:144833 72.10945:10021 75.06776:22742 76.08091:6557 79.09677:37864 80.08412:789 81.09571:3262 82.11234:6407 83.11576:31197 84.1226…	0.000278445	0.000315335	0.000282159	0.000301065	0.000261762	0.000281013	0.000257708	0.000287943	0.000239864	0.0370832	0.0336301	0.071576	0.000291979	0.00028128	0.000261838	0.0474298	2.03116e-05	1.96525e-05	2.43041e-05	0.0209824
202	15.6	144.15	Norvaline	1	C5H11NO2	SNDPXSYFESPGGJ-BYPYZUCNSA-N		96.8	null	100	94.7	93.2	94.4	1167.84	40.16512:2337 41.05298:93238 42.08088:71205 43.03231:283482 44.05587:199848 45.03471:1063865 46.0618:89100 47.05729:134860 48.0332:3650 48.54527:29565 49.07834:3772 50.06484:1328 51.07547:16409 52.06699:3674 53.07946:17548 54.09828:23343 55.07743:148218 56.06872:70671 57.07847:113678 58.07727:140916 59.06725:542425 60.06945:120094 61.05023:85163 62.0355:8306 63.01269:3350 64.03052:2952 65.02169:4…	0.0795551	0.0855604	0.0826782	0.0612836	0.0596879	0.0577621	0.0718036	0.0630629	0.0626628	0.035574	0.0118198	0.053644	0.0825979	0.0595778	0.0658431	0.0336793	0.0030035	0.00176336	0.00516581	0.0209764
749	26.708	73.0699	o-Coumaric acid	0.75	C9H8O3	PMOWTIHVNWZYFI-AATRIKPKSA-N		86.6	null	100	77.7	78.3	70.2	10.81	41.07016:0 43.08006:0 44.07622:3009 45.04474:59910 46.02448:809 47.02995:6567 48.00241:726 49.07987:5438 51.07944:7503 53.07723:5722 55.08733:1 56.12875:0 57.11621:1 58.07912:0 59.05634:45624 60.03199:3120 61.04446:8004 63.05962:0 64.00234:277 65.06524:0 66.06592:2402 68.10471:4013 70.10319:0 71.13627:0 72.04461:1 73.06992:1114108 74.10565:95712 75.06499:74736 76.0903:7415 77.06058:17074 78.10085…	0.0121663	0.0137025	0.0149766	0.0129279	0.0149249	0.0145041	0.00956092	0.00984049	0.00943652	1.42875	0.708738	1.97183	0.0136151	0.0141189	0.00961265	1.36977	0.00140721	0.0010527	0.000206892	0.63361
986	30.097	71.1293	Octadecane	0.75	C18H38	RZJRJXONCZWCBN-UHFFFAOYSA-N	CCCCCCCCCCCCCCCCCC	86.5	null	95.7	80.4	78.5	82.5	2.5	40.15433:477 41.07114:125333 42.10225:25937 43.08305:366519 48.06578:2941 50.05536:1334 51.08702:0 52.07221:20457 54.14189:9744 55.07296:108599 56.09316:81802 57.08679:566955 62.96996:2117 63.87543:1 67.07513:15109 68.09754:5200 69.08823:88323 70.12774:269094 71.1189:689662 72.14941:39552 77.07:5391 78.08141:5473 80.12437:2789 83.10667:49419 85.1349:401802 86.1576:20135 95.10184:2264 97.13651:339…	0.00330365	0.00348725	0.00279422	0.00299102	0.00289981	0.00305253	0.00286344	0.0030211	0.00280645	0.19128	0.154494	0.287466	0.00319504	0.00298112	0.00289699	0.21108	0.000359054	7.68414e-05	0.000111189	0.0686618
1514	37.737	117.083	Oleic acid	0.667	C18H34O2	ZQPPMHVWECSIRJ-UHFFFAOYSA-N	CCCCCCCCC=CCCCCCCCC(O)=O	92.2	null	99.6	87.3	79.1	93.2	3.83	40.17857:7156 41.06303:154520 42.12283:31264 43.07974:240062 44.07216:29701 45.03118:37179 46.07809:7366 47.05153:17229 47.99615:2635 49.0295:4111 51.05691:11845 53.08948:22169 54.07879:56628 55.07376:257835 56.1101:62439 57.10889:206167 58.08654:19252 59.07701:13435 60.03545:6326 61.05934:33450 62.00808:3041 62.99646:1013 65.02485:3189 66.01266:9951 67.11865:136679 68.09789:57854 69.10152:147237…	0.00178625	0.00204639	0.00189816	0.00178851	0.00208953	0.00299476	0.00197333	0.00279247	0.0025086	0.000178625	0.000178625	0.000178625	0.00191026	0.00229093	0.0024248	0	0.000130491	0.000627838	0.000415951	0
965	29.79	299.065	O-Phosphoethanolamine	0.75	C2H8NO4P	SUHOOTKUPISOBE-UHFFFAOYSA-N	NCCOP(O)(O)=O	92.1	null	99.3	87.2	83.2	87	670.33	41.06448:73512 42.09005:23589 43.06169:63325 44.05287:63602 45.04004:401391 46.03349:26569 47.03519:0 49.03626:4552 50.03574:24193 53.08408:0 54.10272:1 55.09119:152731 57.09605:80295 58.09563:96814 59.07865:577845 60.08305:44823 61.04722:55109 62.07879:0 65.04198:5896 66.07799:1 67.07927:39640 68.08703:28438 69.09621:1 70.09094:81513 71.11874:354010 72.07784:0 73.08322:1 74.09643:0 75.06625:1 76…	0.0128122	0.0128384	0.0126974	0.0128889	0.0118598	0.00996355	0.0118808	0.0110502	0.0106963	0.109992	0.0761063	0.144463	0.0127827	0.0115708	0.0112091	0.110187	7.49898e-05	0.00148396	0.000608021	0.0341786
113	12.383	147.11	Oxalic acid	0.75	C2H2O4	MUBZPKHOEPUJKR-UHFFFAOYSA-N	OC(=O)C(O)=O	86.2	0	98.5	78	79.5	68.1	27.18	42.07021:19421 45.03798:25114 47.02292:5986 49.03178:3542 51.04776:23952 52.06051:6610 53.03903:3354 54.05423:3453 56.04138:12698 57.06968:230811 58.06731:8209 59.07688:226222 61.05195:753 62.08059:2099 64.27869:7160 65.12532:3204 66.07497:1426396 66.96141:18055 68.01472:386 69.03969:878 70.05345:2280 71.09586:184130 72.08039:238654 73.07893:674855 74.10327:152775 75.06649:92433 76.07199:26886 77…	0.0787162	0.0832702	0.0789887	0.0901201	0.0937922	0.0860055	0.118586	0.119442	0.104629	5.49542	2.9281	8.73196	0.080325	0.0899726	0.114219	5.71849	0.00255423	0.00389545	0.00831659	2.90835
151	13.789	89.075	Oxopentanoic acid	0.75	C8H16O3Si	KXURKMKWKFOXLN-UHFFFAOYSA-N	CCCC(=O)C(=O)O[Si](C)(C)C	79.4	null	87.6	74	64.3	80.6	12.34	40.15979:1144 41.08716:113746 42.07818:34855 43.0477:167375 44.05227:39941 45.03522:326829 46.03244:22200 47.02328:69117 48.02657:6517 49.05683:2843 50.0574:14672 52.06527:29612 53.0603:12766 54.08683:14035 55.06104:72196 56.088:31574 57.11288:44311 58.05856:26077 59.05252:155231 60.06473:59316 61.05932:86324 62.04019:7828 63.06242:9253 66.06695:8093 68.04778:9637 69.04314:10803 70.08135:9190 71.…	0.00253782	0.00304837	0.00344145	0.00199549	0.00187103	0.00149487	0.00250493	0.00182293	0.00212486	0.112074	0.0681527	0.112728	0.00300921	0.00178713	0.00215091	0.0976518	0.000453087	0.000260641	0.000341746	0.025549
2062	48.302	204.111	Palatinitol	0.75	C12H24O11	SERLAGPUMNYUCK-DCUALPFSSA-N	OC[C@@H](O)[C@@H](O)[C@H](O)[C@H](O)CO[C@H]1O[C@H](CO)[C@@H](O)[C@H](O)[C@H]1O	88.7	null	94.9	84.5	80.3	87.8	13.96	41.07613:11422 49.0755:2625 51.08909:254 52.05053:8985 53.02744:5724 54.092:1710 56.09196:12073 59.05014:13119 60.07332:2165 61.04415:386 61.97997:52 63.02682:4670 65.02987:3012 66.15601:2480 67.06057:195 68.12866:2689 69.08908:18532 74.10403:13915 75.07743:52978 76.076:7430 77.07206:26061 78.10056:7971 81.12286:10160 82.12582:9509 84.12783:17008 86.18237:412 87.03537:2553 88.13039:1675 89.09761:…	0.00297695	0.00214088	0.00196188	0.0018695	0.00191609	0.00169446	0.00227925	0.0020304	0.00195295	0.000169446	0.000169446	0.000169446	0.00235991	0.00182668	0.00208753	0	0.000541823	0.000116855	0.000170485	0
1269	34.003	103.094	Pantothenate	0.75	C9H17NO5	GHOKWGTUZJEAQD-ZETCQYMHSA-N	[H][C@](O)(C(O)=NCCC(O)=O)C(C)(C)CO	93.3	null	99.2	89.4	80.5	97.4	9.79	40.17171:3426 41.06921:21845 42.06793:15392 43.08343:47585 44.09994:20601 45.0332:151935 46.08462:11160 47.02412:35058 48.06867:1921 49.0143:1340 51.0496:2298 53.06461:5389 54.03589:6417 55.07177:224760 56.08962:4084 58.08671:32271 59.06262:105759 60.05895:18226 61.04067:49595 62.08952:3860 63.98165:0 66.04414:2659 67.07572:14220 68.09422:11679 69.10313:75875 70.12993:68954 71.12701:78327 72.0407…	0.00755538	0.00755355	0.00787285	0.0119782	0.0120438	0.0102493	0.0130097	0.0122001	0.0123023	0.53376	0.457748	0.675111	0.00766059	0.0114237	0.0125041	0.55554	0.00018382	0.00101765	0.000440892	0.110306
351	19.383	75.066	Pelargonic acid	0.833	C9H18O2	FBUKVWPVBMHYJY-UHFFFAOYSA-N		89	null	96.9	83.8	69.6	98.3	4.94	40.15941:1097 41.04562:51818 42.07153:19112 43.08014:52053 44.06522:16093 45.03356:58752 46.03624:3730 47.03136:48607 48.0122:5568 50.07237:15250 52.06784:18709 53.08649:7975 53.72587:0 54.99068:101833 56.09562:10124 58.07468:21894 60.04972:10155 61.04125:47823 62.04874:2135 63.01823:3425 64.13257:2423 65.05553:5168 67.1363:39350 68.09914:3636 69.05479:51918 70.1097:10199 72.09817:35685 73.09345:…	0.00494548	0.00471519	0.0037204	0.00345116	0.00362169	0.00329696	0.00400554	0.00367755	0.00311023	0.634756	0.393427	0.81402	0.00446036	0.0034566	0.00359778	0.614068	0.000651082	0.000162435	0.000452953	0.211058
1909	45.267	71.1292	Pentacosane	0.583	C25H52	YKNWIILGEFFOPE-UHFFFAOYSA-N	CCCCCCCCCCCCCCCCCCCCCCCCC	80.8	null	94.3	71.8	61	84.1	5.57	40.15026:3264 41.07446:14782 42.10579:9196 43.10529:44986 44.06377:8049 47.01964:1450 47.98835:2878 49.04503:0 51.0743:7007 52.0689:970 54.08697:2751 55.08938:33874 56.1156:9513 57.10711:165367 60.01193:687 62.11203:1101 63.02609:4845 63.94144:4806 68.10899:1457 69.10237:38461 70.11893:26068 71.12917:175297 72.09962:10079 76.09776:4065 77.04015:5402 78.09363:2943 80.08997:5179 82.14258:4922 83.12…	0.00112874	0.00123434	0.00110201	0.0010429	0.00129238	0.00125816	0.00133118	0.001443	0.00123248	0.00010429	0.00010429	0.00010429	0.00115503	0.00119781	0.00133555	0	6.99748e-05	0.000135247	0.000105327	0
860	28.262	71.1217	Pentadecane	0.833	C15H32	YCOZIPAWZNQLMR-UHFFFAOYSA-N	CCCCCCCCCCCCCCC	92.1	null	100	86.9	81.6	90.5	8.26	41.07:194418 43.0975:495771 46.06086:1063 48.04368:2511 50.02899:5159 51.06222:3059 52.08358:23058 53.09672:8452 55.10866:148446 56.10497:112712 57.09693:840246 58.09086:27498 66.14139:4357 67.09054:17752 69.07764:58890 70.11338:147029 71.11671:955277 72.14106:41951 76.10226:6217 77.0498:1 78.09543:4063 81.0983:7907 82.1477:12242 83.14286:21385 84.14764:81336 85.13944:618223 91.11566:5816 92.0874…	0.00466269	0.00543235	0.00439068	0.00414192	0.0042882	0.0042672	0.00425132	0.00465169	0.0042165	14.7637	0.109901	0.235147	0.00482857	0.00423244	0.00437317	5.03626	0.000540282	7.90924e-05	0.000241831	8.42446
711	26.126	129.102	Phenylalanine	0.75	C9H11NO2	COLNVLDHVKWLRT-QMMMGPOBSA-N		90	null	99.8	83.5	80.2	81.7	24.59	40.25277:7017 41.07909:1 42.07507:19116 43.08934:0 44.0735:0 45.03788:1 46.05115:0 47.02831:0 48.09543:2482 50.08323:10359 52.07442:30224 53.06372:0 54.0626:0 55.06969:0 56.09043:0 57.08625:0 58.07989:0 59.0711:0 60.07226:1 61.07485:0 62.08758:1614 65.06812:29598 66.08505:12275 67.08995:1 68.08271:14769 70.08207:25778 71.1303:1 72.11131:0 73.07402:0 74.09861:0 75.06377:0 76.08256:0 77.0628:28556 …	0.00161897	0.00183625	0.00191176	0.00289121	0.00280986	0.0025712	0.00311967	0.0029257	0.00287477	0.132259	0.133238	0.223853	0.001789	0.00275742	0.00297338	0.163116	0.000152009	0.000166324	0.000129225	0.0526013
100	11.899	147.095	Phosphoenolpyruvate	0.75	C3H5O6P	DTBNBXWJWCWCIK-UHFFFAOYSA-N	OC(=O)C(=C)OP(O)(O)=O	77.7	0	74.2	80.1	84.3	83.4	5.99	44.07043:4991 45.02506:34326 51.06164:28806 52.07074:10212 58.06624:658 59.04682:10663 61.02865:995 64.05155:432 66.03754:31490 67.09401:4052 73.09265:0 74.08456:1 76.08034:9107 83.1541:1017 87.12035:0 88.06866:0 90.09196:804 93.01244:4198 97.06192:685 101.13111:2681 104.05135:0 105.12925:1907 108.07813:1170 110.02986:375 111.05719:314 115.08944:5925 116.11257:6384 117.12923:3297 119.0761:1449 12…	0.00190691	0.00192857	0.00207362	0.00233148	0.00189135	0.00189469	0.00261475	0.00213842	0.00225192	0.590015	0.431822	0.49476	0.0019697	0.00203917	0.00233503	0.505533	9.0649e-05	0.00025315	0.000248801	0.0796448
687	25.739	369.07	Phosphoenolpyruvic acid	0.75	C3H5O6P	DTBNBXWJWCWCIK-UHFFFAOYSA-N	OC(=O)C(=C)OP(O)(O)=O	91.1	null	90.9	91.2	84.8	97.3	330.99	45.03017:95455 46.0847:7359 47.03751:15508 52.07479:7990 53.04308:468 59.06447:24812 60.05619:0 61.02482:7295 62.03396:1437 62.99979:1489 65.03855:5954 66.12809:5870 68.06643:33369 69.0909:0 70.09486:10044 72.08806:0 73.07557:305235 74.10584:22476 75.06461:40103 76.08656:1 77.07503:10193 87.07393:5151 89.08472:1133 90.04336:2977 91.08424:1 94.0831:3922 95.08712:1 97.15478:0 98.10469:0 100.08564:1…	0.00258341	0.00275069	0.00222807	0.00316664	0.00275646	0.00185141	0.00280071	0.00249408	0.00208348	0.12164	0.026288	0.0884193	0.00252073	0.0025915	0.00245943	0.0787824	0.000266887	0.000672951	0.000359869	0.048401
268	17.298	299.076	Phosphoric acid	0.833	H3O4P	NBIIXXVUZAFLBC-UHFFFAOYSA-N		94.1	null	93.7	94.4	96.1	92	54880.4	40.16833:12339 42.06129:1 43.0354:689396 44.05006:827586 45.03872:6476034 46.05084:482496 47.01753:1 49.06794:0 52.06213:158920 55.07046:0 57.0838:531289 58.06742:0 59.06428:1 61.02968:465809 63.01411:63415 63.97636:1196 65.08075:19043 66.09528:0 70.08538:235732 71.09512:530690 72.06764:420797 73.07878:0 77.04216:687873 81.08475:39281 82.13225:24671 83.10063:98100 84.1166:104441 85.08585:352203 8…	2.40111	2.47909	2.44183	2.37183	2.32236	2.42152	2.41695	2.38259	2.34049	0.122586	0.0394337	0.077396	2.44068	2.3719	2.38001	0.0798051	0.0390023	0.0495791	0.0382933	0.0416282
1835	43.897	204.121	phytosphingosine	0.75	C18H39NO3	AERBNCYCJBRYDG-KSZLIROESA-N	CCCCCCCCCCCCCC[C@@H](O)[C@@H](O)[C@@H](N)CO	84.3	null	97	75.9	80.9	59.5	11.45	40.19146:5198 41.08064:0 42.08851:3002 43.08735:1 44.0676:4610 45.03511:0 46.06815:405 47.02052:8111 50.07304:3802 52.07637:9026 53.093:5533 54.09956:1 55.09642:27353 56.11668:16298 57.09922:132419 58.09809:13618 59.06134:6641 60.0682:1 61.04246:0 62.0369:938 65.06541:3645 66.1658:3547 67.0901:5598 68.12259:2225 69.10293:39878 70.12563:14715 71.12601:157791 72.13608:10725 73.09473:53784 74.09295:…	0.0054672	6.55928e-05	0.00982655	0.0159995	0.020016	0.0219756	0.0250597	0.0275376	0.028671	6.55928e-06	6.55928e-06	6.55928e-06	0.00511978	0.0193304	0.0270894	0	0.00488975	0.00304648	0.00184689	0
1312	34.631	117.066	Plamitate	0.75	C16H32O2	IPCSVZSSVZVIGE-UHFFFAOYSA-N	CCCCCCCCCCCCCCCC(O)=O	94.6	null	99.6	91.2	83.3	98.8	1453.25	40.10467:135715 41.05239:14036736 42.10859:3110185 43.0789:18176222 44.08749:1276770 45.03722:4505901 46.06988:368187 47.03023:2092723 48.02602:92939 49.04275:64686 50.07986:567 51.05698:38767 52.09697:17454 53.06708:873220 54.07516:982135 55.0742:18130598 56.09515:3631302 57.09108:9557595 58.06867:1489975 59.05281:2039065 60.05152:668738 61.02711:3895000 62.0437:266820 63.04039:167621 64.05608:8…	0.771447	0.774857	0.816402	0.702333	0.847605	0.859918	0.649621	0.800548	0.764484	0.0649621	0.0649621	0.0649621	0.787569	0.803285	0.738218	0	0.0250284	0.0876438	0.0788174	0
284	17.785	142.136	Proline	0.583	C5H9NO2	ONIBWKKTOPOVIA-UHFFFAOYSA-N	OC(=O)C1CCCN1	87.1	0	98.7	79.3	78.6	82.5	355.24	41.07361:120107 42.07783:51275 45.05225:62029 49.04656:447 50.0386:17733 51.06046:11463 52.06453:43444 53.07218:23376 54.06657:1940 55.08536:8686 59.07494:16158 62.00109:5168 63.05595:2648 64.07536:5921 66.13216:101388 68.07299:43650 69.07567:97300 70.10306:33203 72.08066:3069 73.08156:60662 78.06928:18411 79.08668:103375 82.11517:11546 83.11681:53585 84.13335:143269 92.31037:7009 93.08444:3549 9…	0.0166008	0.0188763	0.0167282	0.0308332	0.0316643	0.0388123	0.0188644	0.0193049	0.0186643	0.10578	0.0495439	0.129331	0.0174018	0.0104366	0.0122779	0.0948853	0.00127858	0.00146678	0.00571308	0.0409944
885	28.58	174.128	Putrescine	0.5	C4H12N2	KIDHWZJUCRJVML-UHFFFAOYSA-N	NCCCCN	90	null	96.3	85.8	90.1	86.1	118.44	40.16068:2259 41.06446:1 42.11044:0 43.08997:1 44.08509:13594 49.11976:3058 51.07572:12661 53.05993:0 54.06031:0 55.09544:1 56.12693:1 57.11791:1 58.0863:914 60.01994:2173 62.00774:4503 62.99258:3796 64.02031:1186 65.05526:1302 66.06152:4677 66.6135:3100 67.13242:0 68.08426:0 69.10543:1 70.12164:0 71.1373:1 72.11031:2940 78.11438:12461 81.0824:1 82.10832:133847 83.11523:12932 84.12349:0 85.13631:…	0.00562597	0.00712487	0.00711049	0.00683327	0.00632477	0.00537516	0.00774122	0.00640409	0.00672589	0.150354	0.0798916	0.208231	0.00662044	0.00617773	0.00695707	0.146159	0.000861273	0.000740094	0.0006979	0.0642725
587	24.193	239.069	Pyrogallol	0.667	C6H6O3	WQGWDDDVZFFDIG-UHFFFAOYSA-N		85.6	null	99.8	76.1	62.9	92.9	25.7	46.05397:3492 47.04272:0 50.06494:9776 52.06773:1 62.01691:248 73.08135:1 74.10172:0 79.077:0 88.06172:0 93.08002:6176 103.07626:0 104.11504:0 109.10645:1294 122.03579:2809 123.09082:840 124.10094:1343 128.14152:5308 129.10896:0 131.08884:2320 133.07108:27939 134.09592:2264 135.06667:3492 136.06177:444 137.09195:2850 138.14017:702 139.084:430 142.11464:9307 143.09477:1 147.0799:1 148.11096:0 149.…	0.00044129	0.000485201	0.000439566	0.000502933	0.000498965	0.000536432	0.000659615	0.000601466	0.000606367	0.174398	0.137134	0.227484	0.000455353	0.000512777	0.000622483	0.179672	2.5864e-05	2.05818e-05	3.22511e-05	0.0454052
558	23.65	156.095	Pyroglutamic acid	0.75	C5H7NO3	ODHCTXKNWHHXJC-UHFFFAOYSA-N		94.5	null	99.8	90.9	84	96.7	14150.3	41.07491:445405 42.09267:189552 43.05423:837032 44.05555:689424 45.03858:3910852 46.07004:239667 47.04374:399166 48.05504:30949 49.04271:22966 51.05963:26721 52.06667:54712 53.06141:46119 54.04845:82079 55.06521:530809 56.08964:287974 57.09582:317376 58.0566:847087 59.04874:655071 60.04903:65630 61.04236:209734 62.04065:26372 63.03882:12871 64.1461:17882 65.06923:36548 66.06583:738423 67.04681:34…	0.297267	0.329716	0.336085	0.448687	0.458329	0.420969	0.602302	0.564528	0.56753	0.252173	0.15092	0.334703	0.321023	0.442661	0.57812	0.245932	0.0208183	0.0193954	0.0209961	0.0920506
57	10.455	123.032	Pyruvic acid	0.75	C3H4O3	LCTONWCANYUPML-UHFFFAOYSA-N	CC(=O)C(O)=O	82.5	0	94.4	74.6	67.9	77.5	131.82	41.0822:7064 44.07286:8471 45.03328:42871 46.06568:4787 47.03032:20805 48.05071:1064 49.05186:9382 53.09614:8231 55.06774:129373 57.08026:9076 58.07614:15245 59.0835:27012 60.06812:5774 61.04499:7670 63.02406:9117 63.99829:3092 65.07534:2674 73.08629:206759 74.11929:21935 75.07277:43178 76.1058:7561 77.07961:18602 79.08141:58678 80.08725:1906 81.08649:2700 83.16234:2097 86.63786:4110 87.14037:735…	0.00260812	0.00255033	0.00255653	0.00241196	0.00243498	0.00244522	0.00239614	0.00233646	0.00238549	0.0309354	0.0294077	0.0776853	0.00257166	0.00243072	0.0023727	0.0460095	3.17283e-05	1.7034e-05	3.18289e-05	0.0274427
1061	31.095	260.087	Quebrachitol	0.75	C7H14O6	DSCFFEYYQKSRSV-FIZWYUIZSA-N		84.2	null	85.9	83	83.5	80.5	39763.8	40.17725:0 41.0558:67348 44.06283:187961 45.04126:1659696 46.05061:36890 47.02616:29939 53.07009:387426 54.0792:243719 55.04116:1276774 58.05974:271293 59.05034:99788 64.09958:1 75.0612:166753 91.07048:11270 95.07093:0 101.05048:90168 111.04288:48281 113.06004:24379 114.10669:574 115.08518:186926 116.05477:437763 119.04435:250453 120.06601:57334 121.03832:7977 123.04232:17257 127.05444:67116 129.…	0.871033	0.861689	0.838655	0.851696	0.838854	0.905735	0.851008	0.861444	0.863242	0.0371859	0.0283375	0.0485974	0.857126	0.865428	0.858565	0.0380403	0.0166645	0.0354924	0.00660568	0.010157
1101	31.639	345.165	Quinic acid	0.75	C7H12O6	AAWZDTNXLSGCEK-LNVDRNJUSA-N	[H][C@@]1(O)CC(O)(C[C@@]([H])(O)C1([H])O)C(O)=O	97.4	null	98	96.9	95.1	98.1	150871	40.19207:47362 41.05569:199680 44.06771:500880 45.04107:3303326 46.03939:223369 47.01531:170576 49.04106:5848 53.06198:155879 54.08086:36876 55.04743:275582 59.05085:122352 60.0557:11840 61.03033:124795 63.00606:13681 65.06889:110620 67.06728:299277 68.09256:9321 73.05266:64961360 74.08617:3114056 75.07011:2592493 76.07338:121626 77.05209:227296 81.07319:404324 87.08022:181983 88.07716:6809 91.07…	1.01843	1.04614	1.05956	1.27867	1.29895	1.24999	1.47669	1.38979	1.40177	0.17683	0.106096	0.247671	1.04138	1.27587	1.42275	0.176866	0.0209763	0.0245968	0.0470985	0.0707873
896	28.753	73.0619	Ribitol	0.833	C5H12O5	HEBKCHPVOIAQTA-UHFFFAOYNA-N	OCC([H])(O)C([H])(O)C([H])(O)CO	91.4	null	99.5	86	92.2	77	103.35	44.0574:571129 45.03643:6174784 46.05772:427445 47.02354:554461 48.01953:11266 50.04073:0 51.07566:1 52.08256:0 53.08021:263298 54.09866:295196 58.06785:437006 59.0587:3840532 60.06501:347490 61.03358:474335 62.08519:21590 63.02502:15664 64.00346:7549 65.07449:44288 66.08907:164689 67.07223:102497 73.06188:160660048 74.08287:12210466 75.07685:10251055 76.06893:506655 77.05544:241558 78.06554:1 79…	1	1	1	1	1	1	1	1	1	1	1	1	1	1	1	1	0	0	0	0
919	29.104	73.0726	Ribonic acid	0.75	C5H10O6	QXKAIJAYHKCRRA-BXXZVTAOSA-N	OC[C@@H](O)[C@@H](O)[C@@H](O)C(O)=O	79	null	89.8	71.8	72.7	64.6	17.14	40.17336:2785 41.07215:54272 44.05046:35840 45.04684:300058 46.05504:11614 47.01586:293 50.04871:0 53.04692:47295 55.06336:123971 62.15776:1401 65.01667:8980 66.09053:27462 67.07127:41993 68.09795:21747 72.0827:338814 73.06734:5576892 74.10086:593325 75.07725:163671 76.07945:8804 78.13161:5908 81.10802:7909 83.07764:122394 87.07407:20627 87.62289:38636 88.12366:62345 92.14749:2627 93.086:2484 94.…	0.0885788	0.0932332	0.0948397	0.114269	0.122375	0.111326	0.127439	0.117153	0.119395	1.56553	1.19643	1.2183	0.0922172	0.11599	0.121329	1.32675	0.00325175	0.00572194	0.0054089	0.207077
799	27.382	217.122	Ribose	0.75	C5H10O5	PYMYPHUHKUWMLA-LMVFSUKVSA-N	[H][C@@](O)(CO)[C@@]([H])(O)[C@@]([H])(O)C=O	95.3	null	100	92.2	95.1	93.6	21.9	40.15589:4191 46.08888:331 50.03942:4113 52.06874:2840 59.0768:21639 60.05722:41 74.09624:235367 75.08318:1 76.09421:18183 80.13547:8887 83.11519:1 87.08471:29871 89.09602:222248 90.05369:9637 94.13036:7449 102.07776:25087 103.09554:2375625 104.09663:235369 105.11262:80258 106.13531:16058 107.5996:21786 114.1368:29333 117.10656:121859 122.15807:3074 127.13804:1 128.12366:1 129.08359:148563 130.09…	0.0077824	0.00856266	0.00836782	0.00579376	0.00558295	0.00492132	0.00747954	0.0074967	0.00695538	0.0844971	0.0493708	0.0933626	0.00823762	0.00543268	0.00731054	0.0757435	0.000406096	0.000455218	0.000307695	0.0232656
1364	35.327	333.13	Saccharic acid	0.75	C6H10O8	DSLZVSRJTYRBFB-LLEIAEIESA-N	[H][C@](O)(C(O)=O)[C@@]([H])(O)[C@]([H])(O)[C@]([H])(O)C(O)=O	82	null	69	90.7	84.4	96.6	286.31	40.17304:9037 41.08143:0 43.07963:1 44.06632:6092 45.0584:36892 46.13863:8862 47.03719:8285 50.07166:1 53.07213:9919 55.08326:1 56.11494:1 57.10509:1 58.1124:19288 59.06133:13164 60.0725:1304 61.01994:1 65.04328:4052 66.08636:4534 67.10638:10376 69.09001:1 70.12696:0 73.07954:1630466 74.11156:144347 77.05673:7199 79.07266:10306 80.08046:3340 81.10347:4409 82.14792:20530 83.12231:0 84.11144:1 85.1…	0.0040874	0.00379588	0.0042167	0.00328506	0.00426229	0.00364529	0.00351845	0.00343913	0.00327812	0.000327812	0.000327812	0.000327812	0.00403333	0.00373088	0.0034119	0	0.000215557	0.000494206	0.00012246	0
1006	30.416	73.0509	S-Carboxymethyl-L-cysteine	0.833	C5H9NO4S	GBFLZEXEOZUWRN-UHFFFAOYNA-N	OC(=O)C(N)CSCC(O)=O	80.9	null	88.7	75.7	83.9	55.8	308.82	40.20476:33305 41.06881:288325 42.082:48300 43.04018:833312 44.06116:1091266 45.03597:2799928 46.063:561525 47.01834:350897 48.01647:49505 50.07034:1 51.03743:101228 52.07257:0 53.05639:411527 54.08669:67787 55.06332:262666 56.05267:0 57.04443:206799 58.08225:353466 59.0464:2527516 60.04982:274334 61.03657:722090 62.02068:56096 64.05743:18150 65.05624:1228247 66.07716:650533 67.06528:417976 68.05…	1.07232	1.02627	1.04813	1.14518	1.10885	0.051892	0.0393633	1.17439	1.16689	2.34945	1.17616	2.91619	1.04891	0.768642	0.793547	2.14727	0.0230364	0.62099	0.653153	0.887459
362	19.66	204.136	Serine	0.917	C3H7NO3	MTCFGRXMJLQNBG-REOHCLBHSA-N		95.1	null	96.8	93.9	90.7	98.4	62.94	44.08625:26002 45.04702:359657 46.04479:26299 47.04045:50059 49.03164:3180 52.07122:25828 54.09927:5131 58.08298:33321 60.03587:3603 61.04847:34160 62.30197:1403 65.06554:600 66.11006:18965 72.07139:78140 73.08444:2554029 74.09383:289040 75.06873:278149 76.07918:2604 79.0888:28397 81.10304:4748 82.09126:5789 86.12778:26475 87.05121:28196 88.07156:25944 89.09425:24395 90.0976:5124 91.07016:1513 93…	0.0187133	0.0191861	0.0182103	0.0158305	0.0169219	0.0212232	0.0254333	0.0246412	0.0238553	0.264724	0.0228646	0.0630447	0.0187032	0.0179919	0.0246433	0.116878	0.000487979	0.00285113	0.000788999	0.129605
1010	30.427	204.093	Shikimic acid	0.833	C7H10O5	JXOHGGNKMLTUBP-UHFFFAOYNA-N	OC(=O)C(C1)=CC([H])(O)C([H])(O)C([H])(O)1	95	null	99.1	92.2	91.7	89	8613.67	40.19338:1066 41.05895:321220 42.99761:739302 44.03285:1684655 45.03578:9059196 46.04705:711508 47.03376:442459 48.07258:66888 53.05455:460789 59.04848:643770 60.06588:334188 63.04407:95981 64.03542:65730 65.05134:1893617 66.05752:951252 67.04549:510421 68.0593:240216 69.0548:191772 70.05421:425468 71.08534:516441 73.04626:35383284 74.08574:6993765 75.0628:1657786 76.08006:274472 77.06692:2147537…	2.46356	2.47414	2.45252	2.6546	2.57072	2.70754	2.56148	2.57684	2.55338	0.161046	0.0876568	0.157217	2.46341	2.64429	2.5639	0.135307	0.0108103	0.0689915	0.0119175	0.0413103
1547	38.415	353.097	Sinapic acid	0.583	C11H12O5	PCMORTLOPMLEFB-UHFFFAOYSA-N	COc(c1)c(O)c(OC)cc(C=CC(O)=O)1	78	null	89.6	70.2	74.5	54.3	4.29	40.15816:1 41.06172:0 42.11439:0 43.09665:0 44.05425:9301 45.03567:33116 46.05751:8151 47.0385:1 48.02962:2190 49.06509:1024 51.08009:9427 52.06396:21883 53.05746:4093 54.07478:891 55.07779:0 56.08676:7316 57.11069:1 58.09986:7555 59.07713:16389 60.0088:5786 61.033:1 62.06744:1854 64.04617:3139 65.02987:1654 66.11538:1 67.07884:1192 68.08144:3353 69.10389:2571 70.14265:0 71.12479:47097 72.09481:1…	0.000777013	0.00064261	0.000517428	0.00152231	0.00106	0.00987575	0.0110024	0.00366732	0.00199594	5.17428e-05	5.17428e-05	5.17428e-05	0.00555523	0.00115269	0.000645684	0	0.00479086	0.000333096	0.00012982	0
1545	38.412	338.095	Sinapinic acid	0.75	C11H12O5	PCMORTLOPMLEFB-ONEGZZNKSA-N	[H]\C(=C(\[H])C1=CC(OC)=C(O)C(OC)=C1)C(O)=O	95.1	null	99.2	92.4	88	97	893.12	44.06726:23527 45.05022:129445 46.07841:465 47.0301:18640 50.07764:6506 52.06335:29044 59.045:65520 60.03395:1916 61.04214:22895 62.08681:2338 63.04303:9287 64.01154:6677 65.00733:12526 66.05323:6062 73.07319:719189 74.09422:52853 75.06955:241396 77.08165:32653 78.07617:243 79.08444:1906 88.02991:3068 89.06874:97687 90.1066:11804 91.09739:80046 92.09127:26514 93.04818:0 96.13723:13028 100.12712:5…	0.00166147	0.001169	0.000992036	0.00289205	0.0020321	0.00167182	0.0210546	0.00707917	0.00385927	9.92036e-05	9.92036e-05	9.92036e-05	0.0106643	0.00219866	0.00127417	0	0.00914111	0.000626934	0.000346888	0
1122	31.937	73.0555	Sorbose	0.75	C6H12O6	BJHIKXHVCXFQLS-PYWDMBMJSA-N	[H][C@@](O)(CO)[C@]([H])(O)[C@@]([H])(O)C(=O)CO	96.8	null	100	94.6	92.1	96.7	71.17	41.06369:475476 42.09542:346504 43.05721:723483 45.04542:4980214 46.06598:312086 47.01522:315981 48.07587:443 49.0846:309 51.06018:1 53.05309:65744 54.05521:232999 55.07412:526608 56.08408:250471 57.09213:284465 58.07995:124635 59.06018:2928302 60.04651:270544 61.04922:316044 65.07484:28009 66.02348:34204 67.05369:129228 68.09117:109258 69.09067:199859 70.09501:397839 71.11162:441872 73.04901:284…	0.644053	0.675509	0.65487	0.552198	0.536922	0.508316	0.61765	0.564137	0.576384	2.38576	1.00671	2.13864	0.658144	0.532479	0.586057	1.8437	0.0159815	0.0222759	0.0280374	0.735316
1538	38.201	117.063	Stearate	0.75	C18H36O2	QIQXTHQIDYTFRH-UHFFFAOYSA-N	CCCCCCCCCCCCCCCCCC(O)=O	95	null	99.3	92.1	85.3	98.3	1468.37	41.05202:11988775 42.09327:2501138 43.06462:15154399 44.06862:1082903 45.02689:2306794 46.05177:172157 47.02066:1407172 48.02723:83451 49.00788:62664 50.0573:9930 51.04476:49781 52.07073:15006 53.06542:770624 54.0863:1030492 55.07086:18509576 56.09606:3090034 57.09102:10307275 58.07584:1196896 59.05766:1322770 60.04944:568485 61.03749:2883928 62.0558:41222 63.04567:68069 65.05074:190793 66.08224:…	0.78189	0.757896	0.78871	0.735423	0.867397	0.889557	0.621439	0.813669	0.767548	0.0621439	0.0621439	0.0621439	0.776166	0.830792	0.734218	0	0.0161849	0.0833322	0.100356	0
304	18.238	147.091	Succinic acid	0.917	C4H6O4	KDYFGRWQOYBRFD-UHFFFAOYSA-N		88.9	null	94.2	85.4	74.8	93.8	53.93	40.21891:9581 42.06918:40246 43.04833:123677 44.05653:419020 45.02429:2280239 46.06799:180765 47.02957:987129 48.05886:49133 49.06807:40822 50.05643:4352 51.08487:39487 52.07727:87980 53.05782:23048 54.04921:27184 55.06091:2081710 56.06991:1462260 57.06961:271527 58.0669:489071 59.05462:560534 60.05668:159204 61.05162:583325 62.09446:39084 63.04588:28847 63.99049:23 66.07953:123170 66.977:12611 6…	0.150952	0.166083	0.167048	0.216274	0.207939	0.189648	0.19299	0.170985	0.167142	0.423511	0.199052	0.464066	0.161361	0.20462	0.177039	0.362209	0.00902741	0.0136193	0.0139468	0.142746
1924	45.571	437.165	Sucrose	0.667	C12H22O11	CZMRCDWAGMRECN-UGDNZRGBSA-N	[H][C@]1(CO)O[C@@](CO)(O[C@@]2([H])O[C@]([H])(CO)[C@@]([H])(O)[C@]([H])(O)[C@@]2([H])O)[C@@]([H])(O)[C@]1([H])O	98.2	null	98.2	98.1	97.2	98.6	5931.99	47.95962:5615 53.07106:7145 54.04701:9393 55.04682:79106 65.0339:32309 67.0641:38257 67.9912:7757 69.05469:493945 70.07185:7178 73.04723:19948336 74.06584:1311325 75.04574:628016 76.06558:32845 81.05959:575650 82.0833:48026 83.05999:132456 87.05704:150258 88.05544:33132 89.05008:379358 90.07381:28619 91.06982:8403 92.13168:7279 97.06364:63620 98.09162:5743 99.05312:98527 100.01655:1520 101.04632:…	0.411605	0.421536	0.391487	0.395426	0.565468	0.434123	0.404986	0.400645	0.396189	0.0391487	0.0391487	0.0391487	0.408209	0.465006	0.400607	0	0.0153091	0.0891285	0.00439869	0
695	25.848	73.0766	Tartarate	0.667	C4H6O6	FEWJPZIEWOKRBE-JCYAYHJZSA-N		83.9	null	96.9	75.2	65.5	79	21.93	41.09165:13906 42.07665:20816 43.06979:43881 44.07448:126153 45.04921:917173 46.07252:49907 47.03193:111576 50.05505:1213 51.05732:7561 53.04388:27547 55.08065:32343 58.0783:3283 59.06584:316213 60.05842:32679 61.06066:68957 62.04667:6770 65.04398:2059 66.06221:25959 67.04997:22397 68.12635:36292 69.07466:305166 70.09177:47113 72.00029:78836 73.07664:15089875 74.10823:1155964 75.07259:1773428 76.…	0.0447488	0.0506987	0.0485269	0.0644722	0.0680629	0.0613706	0.110851	0.117297	0.122592	2.64721	0.791135	4.02873	0.0479915	0.0646352	0.116913	2.48902	0.00301087	0.00334911	0.00588024	1.62458
1643	39.981	71.1247	Tetracosane	0.75	C24H50	POOSGDOYLQNASK-UHFFFAOYSA-N	CCCCCCCCCCCCCCCCCCCCCCCC	84.2	null	83	84.9	83.9	84.6	3.63	41.06755:71447 42.10429:11326 43.08239:322149 44.06187:7741 45.03713:0 48.05688:708 51.0631:3440 52.04188:9167 53.07108:5025 55.09046:78920 56.10971:43091 57.1017:542897 58.10487:29581 60.03848:1 61.99037:1885 62.96571:2889 66.04491:9128 67.07728:13502 68.11732:11829 69.08076:198649 70.11419:81367 71.12349:682621 72.0997:38130 75.05608:1 76.10291:6534 79.07269:634 81.12354:7830 82.10971:17106 83.…	0.00463161	0.00539565	0.00409568	0.00450596	0.00449377	0.00447802	0.00398241	0.00420839	0.00414862	0.000398241	0.000398241	0.000398241	0.00470765	0.00449258	0.00411314	0	0.000653312	1.40065e-05	0.000117091	0
382	20.294	57.113	Tetradecane	0.917	C14H30	BGHCVCJVXZWKCC-UHFFFAOYSA-N	CCCCCCCCCCCCCC	96.3	null	99.2	94.3	92.5	94	6.37	40.18238:8311 41.07715:278737 42.10654:83251 43.0873:558681 44.06074:10617 45.04023:244 50.04452:9343 51.08007:10993 52.07082:0 53.0709:14453 54.11559:15320 55.09457:166508 56.12181:157958 57.11866:958609 58.09181:26317 60.02526:168 61.06108:34 63.03691:615 64.55308:7469 65.07327:4368 67.08833:14574 68.25614:13125 69.10362:95249 70.12849:128869 71.12956:641676 72.13136:32870 78.08539:1160 79.0759…	0.00602529	0.00661804	0.0071611	0.00548122	0.00529124	0.0065599	0.00458127	0.00675227	0.00552562	0.135143	0.103157	0.150071	0.00660147	0.00577745	0.00561972	0.129457	0.000568089	0.00068424	0.00108856	0.0239685
746	26.702	57.0824	Tetradecene	0.333	C14H28	HFDVRLIODXPAHB-UHFFFAOYSA-N	CCCCCCCCCCCCC=C	82.5	null	96	73.6	62.9	77.8	135	40.17178:83960 41.05595:4133694 42.09902:1063332 43.03949:10299659 44.03914:103705 45.00796:22169 46.04565:9188 46.98375:4382 48.01594:6295 50.02692:28645 51.02148:26112 52.06178:9481 53.05774:210284 54.05295:362417 55.0669:3985824 56.07719:2087220 57.08237:15009877 58.09608:614574 59.05043:1 60.01493:17005 61.00985:25053 62.07588:23018 64.01039:1 65.00787:53900 66.05686:44803 67.05161:545262 68.…	0.00359353	0.00397371	0.00338819	0.00316548	0.00337225	0.00357483	0.00322814	0.0034276	0.00349909	46.92	0.0682648	0.167042	0.00365181	0.00337085	0.00338494	15.7184	0.000297078	0.000204678	0.000140422	27.0214
309	18.318	71.1266	Tetrahydrolavandulol	0.75	C10H22O	SFIQHFBITUEIBP-UHFFFAOYNA-N	OCC(CCC(C)C)C(C)C	86.7	null	93.6	82	74.3	84.5	13.64	40.17604:14578 41.06981:505434 42.10535:155194 43.08098:1440213 44.09643:37438 45.04342:1 46.08584:194 47.01998:1750 48.07806:1 49.03242:1 50.04844:1750 51.07507:17835 52.06886:9358 53.07554:34575 54.11359:15556 55.08653:265131 56.10953:181916 57.12429:1996450 58.08512:67474 59.06651:2923 60.06171:1 61.03348:1 61.92431:264 62.48352:2614 63.03836:1 65.03257:13072 66.03494:1 67.05212:38033 68.13418…	0.00857735	0.00885229	0.00998478	0.00795841	0.00881587	0.010994	0.00706496	0.0101274	0.00940588	0.189559	0.0812191	0.160172	0.00913814	0.00925608	0.0088661	0.14365	0.000745991	0.00156493	0.00160101	0.0560278
324	18.72	189.109	Tetrapropoxymethane	0.417	C13H28O4	LFMXSZSVDQJYDU-UHFFFAOYSA-N	CCCOC(OCCC)(OCCC)OCCC	84.8	null	99.7	74.9	88.7	47.2	41.01	40.14843:533 42.06889:7229 44.04969:0 45.01953:0 46.05242:5755 47.02676:0 47.97399:3384 50.0505:11154 51.07594:11251 52.0851:2759 53.07469:4080 55.05826:362 58.08317:287 59.10019:2097 60.0921:0 61.02499:3085 62.05845:781 63.04233:5799 64.07014:1947 65.06274:625 66.05329:0 67.03569:2685 68.05138:997 69.02282:9627 72.10351:1 73.08911:229510 74.10631:34600 75.07007:19560 76.07368:3314 77.06824:38492…	1.50916e-05	2.87566e-05	1.82051e-05	1.48013e-05	2.18498e-05	3.60784e-05	2.11834e-05	1.90822e-05	1.65981e-05	0.174241	0.0488373	0.108921	2.06844e-05	2.42432e-05	1.89546e-05	0.110667	7.16193e-06	1.08386e-05	2.29535e-06	0.0627201
607	24.497	73.077	Threonic acid	0.75	C4H8O5	JPIJQSOTBSSVTP-UHFFFAOYSA-N	OCC(O)C(O)C(O)=O	95.2	null	99.3	92.4	85.3	99.3	5.42	41.08478:19979 42.09259:10968 43.08344:2978 44.06288:79618 45.05616:445996 46.05991:37960 47.03253:24758 48.03678:402 49.05662:1154 50.05575:7710 53.07431:8039 54.06527:11888 55.0691:273010 56.10648:17448 58.09306:32983 59.0728:170239 60.09229:8730 61.06598:35784 62.03847:3623 63.00592:1092 64.02035:427 65.05615:2327 66.13171:21564 67.1044:20241 68.13828:17187 69.07853:18759 70.13037:25441 72.053…	0.0283714	0.0306611	0.0312983	0.0436665	0.0403497	0.0370412	0.0419422	0.0368361	0.0368368	0.580777	0.524264	0.922302	0.0301102	0.0403525	0.0385383	0.675781	0.00153924	0.00331266	0.00294782	0.215355
282	17.763	73.0791	Threonine	0.917	C4H9NO3	AYFVYJQAPQTCCC-GBXIJSLDSA-N		87.9	null	95.9	82.5	67.5	97.8	6.61	40.1723:7632 41.07742:67747 42.10212:32841 43.04576:273638 44.0606:182220 45.03426:925855 46.07916:73678 47.0199:302193 48.06959:16303 50.05445:7879 52.07481:27948 53.07864:27186 54.08787:32925 55.09266:126070 56.08675:598574 57.06754:1995791 58.07134:119423 59.06331:288816 60.04954:77414 61.04004:165423 62.08387:13712 63.0467:6766 65.04284:12697 66.21478:194925 66.88868:171309 68.08846:4819 70.0…	0.0490672	0.0604898	0.0575532	0.0417165	0.0393066	0.0311451	0.0582876	0.0453527	0.0430353	1.66212	0.293961	0.336441	0.0557034	0.0373894	0.0488919	0.764173	0.00593172	0.00554035	0.00821901	0.777932
366	19.731	255.121	Thymine	0.75	C5H6N2O2	RWQNBRDOKXIBIV-UHFFFAOYSA-N	CC(=C1)C(=O)NC(=O)N1	79.8	null	93.4	70.8	81.4	49.3	43.12	41.10192:24211 42.08575:1 43.06954:1 44.07092:1561 45.03156:0 46.04734:1 47.02329:0 51.05785:1351 53.06681:8835 54.04964:2992 55.07626:1 56.07076:0 58.07268:27225 59.08042:65253 60.01838:0 61.03112:1967 62.03009:3155 62.96878:1797 64.06066:981 65.07726:4239 67.14498:2771 69.04291:12798 70.09273:1 71.11509:3921 72.09689:0 73.09393:0 74.13286:0 75.07096:0 76.07385:2198 77.08119:23444 79.0864:22613 …	0.000576673	0.00062112	0.000687092	0.000732799	0.00075982	0.000829314	0.000912913	0.000841917	0.000927387	0.161521	0.108012	0.23984	0.000628295	0.000773978	0.000894072	0.169791	5.55583e-05	4.97907e-05	4.57439e-05	0.0663015
1921	45.539	147.039	Trehalose	0.75	C12H22O11	HDTRYLNUVZCQOY-LIZSDCNHSA-N		84.7	null	99.4	74.8	90.6	41.7	28.45	46.04154:433 48.05824:1655 53.06158:35872 55.0595:61708 62.02482:10034 67.04697:85001 68.1162:93624 69.05813:463429 71.07768:0 76.05316:151512 78.09253:15547 81.05635:824483 82.0916:117581 83.05608:347616 86.08535:3901 87.05458:201139 88.06543:10209 89.05205:454890 90.05238:24698 91.08529:59624 92.02013:9791 94.11425:9661 95.05228:34032 96.07312:2128 97.06805:67792 98.08865:15908 99.06126:264220 …	0.36695	0.355726	0.355964	0.474803	0.455484	0.492425	0.364509	0.366852	0.360488	0.0355484	0.0355484	0.0355484	0.359547	0.374237	0.36395	0	0.0064124	0.018477	0.0032188	0
1558	38.662	99.1565	Tricosane	0.75	C23H48	FIGVVZUWCLSUEI-UHFFFAOYSA-N	CCCCCCCCCCCCCCCCCCCCCCC	83.3	null	97.5	73.9	72.3	73.3	2.6	40.15712:4499 41.08002:16744 42.13253:3100 43.08133:112872 44.06145:14322 48.05323:2692 50.07935:3428 51.07593:4006 54.07469:3522 55.08488:30660 56.1233:25515 57.10776:310936 58.09944:10815 63.00211:3125 65.05966:940 66.04961:6424 67.08054:5459 68.10712:4463 69.09036:89936 70.1316:46597 71.12742:351912 78.10316:3079 81.11608:0 82.14577:13707 83.11021:39993 84.13831:43359 85.14417:275834 86.13144:…	0.000831963	0.00110389	0.000881823	0.000883258	0.000862963	0.000908449	0.000806126	0.000788226	0.000785193	7.85193e-05	7.85193e-05	7.85193e-05	0.000939225	0.00088489	0.000793182	0	0.000144767	2.27869e-05	1.13122e-05	0
270	17.301	57.0815	Tridecane	0.833	C13H28	IIYFAKIEWZDVMP-UHFFFAOYSA-N	CCCCCCCCCCCCC	95.6	null	98.8	93.5	90.9	94.3	100.56	40.20708:31639 41.0715:3139433 42.09163:522199 43.0602:6029890 44.04211:96343 48.00754:11195 48.98268:3229 50.0354:27591 51.03043:19705 53.02665:160136 54.06482:139721 55.06142:1275070 56.10326:1235059 57.08146:8413414 58.08325:251042 60.09568:2469 62.35289:43162 63.96192:2415 65.00947:55952 66.09121:4822 67.04162:153265 68.10692:134156 69.06963:773289 70.10727:938927 71.10781:5855086 72.11084:33…	0.00787255	0.007649	0.00773415	0.00752738	0.0072048	0.00828615	0.00702013	0.00787144	0.00754221	34.2325	0.14776	0.383953	0.0077519	0.00767278	0.00747793	11.5881	0.000112828	0.000555144	0.000429284	19.611
1188	32.881	218.117	Tyrosine	0.75	C9H11NO3	OUYCCCASQSFEME-UHFFFAOYSA-N	NC(CC1=CC=C(O)C=C1)C(O)=O	94.6	null	99.6	91.2	89.9	88.8	211.32	41.05387:0 42.09706:9459 43.07727:1 44.07234:0 45.03192:0 46.05143:12898 47.0143:12523 47.97878:565 52.07553:13950 53.05782:1 54.10305:1 55.08107:1 57.10394:0 58.09243:0 59.05531:0 60.07227:1 61.07446:0 62.05585:4163 63.02342:1 64.04552:4944 65.01541:4691 66.09068:1 67.09504:1 69.10492:0 70.11677:14972 71.11995:99594 72.07858:0 73.06891:1 74.10014:1 75.06288:1 76.09347:0 78.06325:14298 79.06783:1…	0.0190048	0.0284792	0.0283095	0.0489132	0.0502041	0.0436145	0.0565602	0.0581339	0.0581582	0.15189	0.0595587	0.22225	0.0252645	0.0475773	0.0576174	0.144566	0.00542172	0.00349204	0.000915681	0.0815926
99	11.821	57.0896	Undecane	0.75	C11H24	RSJKGSCJYJTIGS-UHFFFAOYSA-N	CCCCCCCCCCC	94.5	null	98.6	91.8	90.1	92.1	49.79	40.18076:127380 41.06255:4836853 42.0846:1438588 43.07483:7149311 44.10681:137185 45.03992:4508 47.01043:25352 47.99233:9689 51.03899:87148 52.03221:229352 53.04165:17764 54.03386:213202 55.06709:1705412 56.11702:1993445 57.08958:11768125 58.08136:311125 60.02122:2962 61.02231:13543 64.9904:19873 66.11968:25456 67.06244:119663 69.02231:749174 70.10115:1309347 71.11186:6454960 72.11899:369511 75.0…	0.000271749	0.00017675	0.000237635	0.000266612	0.000246574	0.000174329	0.000198453	0.000170995	0.000155779	35.5215	0.188043	0.499623	0.000228711	0.000229172	0.000175076	12.0697	4.81239e-05	4.85404e-05	2.16281e-05	20.3104
337	19.024	241.096	Uracil	0.833	C4H4N2O2	ISAKRJDGNUQOIC-UHFFFAOYSA-N	OC1=NC(O)=NC=C1	85.9	null	93.3	80.9	86	87.3	42.07	40.17611:492 47.02484:8511 49.06165:1986 57.10901:67283 63.95586:1202 65.04657:3362 70.10324:17603 71.13136:5678 73.07226:37570 81.63642:7011 85.0907:4515 94.16725:1231 95.09692:881 98.09123:10430 99.07744:116283 100.07577:16371 106.07078:2585 107.08015:1367 109.13307:1710 112.07758:1 113.08764:31452 114.01189:4 122.09571:56 123.07213:886 124.10954:1356 126.09135:23503 138.14572:1431 140.16257:48…	0.000471173	0.000615391	0.00063549	0.000737432	0.000825916	0.000701626	0.000838829	0.000656135	0.000623973	0.0640802	0.0183275	0.0739537	0.000574018	0.000754992	0.000706312	0.0521205	8.96316e-05	6.39781e-05	0.000115884	0.029679
228	16.388	147.102	Urea	0.917	CH4N2O	XSQUKJJJFZCRTK-UHFFFAOYSA-N	NC(O)=N	83.8	null	88.8	80.4	72.9	86.4	6.9	40.18727:10033 41.06768:20698 42.09909:36173 43.09008:101654 44.06972:45752 46.06659:23960 47.02892:17435 48.12905:5077 49.07405:9272 50.0416:28024 52.07874:98311 53.05234:33635 54.02111:12814 55.06034:86034 56.09425:26577 58.07548:113935 60.06737:57179 61.06323:26821 63.0922:8213 64.0684:25740 65.12778:14486 66.07963:302692 67.01235:41733 68.06971:1680 71.11386:122958 72.11942:226519 73.08447:30…	0.00814788	0.00766824	0.00751766	0.0105382	0.0101999	0.00880552	0.015515	0.0144474	0.017882	0.781539	0.309729	0.765822	0.00777793	0.00984789	0.0159481	0.61903	0.000329114	0.000918427	0.00175775	0.267978
1737	42.02	217.114	Uridine	0.75	C9H12N2O6	DRTQHJPVMGBUCF-XVFCMESISA-N		86.8	null	94.2	81.9	69.7	92.8	7.37	40.17747:3848 41.07124:12585 43.08781:3670 44.06448:3658 45.02377:28315 47.02395:8050 48.10266:1302 53.0764:1 54.11269:7795 55.09087:15240 56.08892:22280 57.11768:142729 58.10165:7857 59.06914:17189 60.04497:6355 63.0049:2302 63.97706:1458 65.03101:4019 66.14995:3454 67.08835:10968 68.10522:9602 69.11783:28045 70.10451:14592 71.13762:96758 72.089:17424 73.08533:383464 74.11606:44502 75.05527:1460…	0.00349617	0.00363934	0.0033683	0.00197655	0.00174346	0.00134197	0.00124269	0.00115485	0.0011003	0.000110029	0.000110029	0.000110029	0.00350127	0.00168733	0.00116595	0	0.000135593	0.000320994	7.18443e-05	0
989	30.15	73.0847	Uridine 5'-diphospho-N-acetylglucosamine	0.667	C17H27N3O17P2	LFTYTUAZOPRMMI-UHFFFAOYNA-N	OCC(O1)C(O)C(O)C(NC(C)=O)C1OP(O)(=O)OP(O)(=O)OCC(O2)C(O)C(O)C2N(C=3)C(=O)NC(=O)C3	84.6	null	96.5	76.6	66.7	81.9	52.82	40.15774:1128 42.10968:27508 43.08089:1095 44.0774:61596 45.05086:339273 46.06371:19162 47.04141:38684 48.01377:3118 51.07414:19079 52.08578:10267 54.04844:12676 55.08451:71775 56.09572:67502 57.10625:282210 58.07822:110302 59.05384:495531 60.04234:32865 61.04942:34869 62.02148:1741 63.03606:0 66.03153:30789 67.07029:7941 68.11092:11797 70.11662:38545 73.07394:5324657 74.10197:446861 75.07575:466…	0.05633	0.0612766	0.0604187	0.074718	0.0730541	0.064467	0.0771041	0.0705679	0.0681504	2.70394	1.0496	2.41055	0.0593418	0.0707464	0.0719408	2.0547	0.00264332	0.00550137	0.00463207	0.882714
12	7.867	74.0627	Valeric acid	0.25	C6H12O2	HNBDRPTVWVGKBR-UHFFFAOYSA-N	CCCCC(=O)OC	84.4	null	97.3	75.8	69	81.7	208.44	40.19452:149917 41.05467:2089935 42.07411:496910 43.05109:3572860 44.06535:348776 46.03457:12746 47.02009:127853 48.04676:6931 49.04873:2807 50.03713:51992 51.03182:28584 53.04204:20739 54.05745:7893 55.0608:315242 56.07914:720970 57.07356:3237883 59.04194:75982 60.05463:196483 62.02824:97536 68.09654:9359 69.05366:282381 70.0759:552463 71.05661:1413436 74.06265:15916274 75.04285:1179466 77.05264…	4.66152	4.66152	4.66152	4.66152	4.66152	4.66152	4.66152	4.66152	4.66152	52.2753	46.6152	81.2456	0	0	0	60.0454	0	0	0	18.5768
201	15.583	144.144	Valine	0.667	C5H11NO2	KZSNJWFQEVHDMF-BYPYZUCNSA-N		92.6	null	96.3	90.2	91.8	91.2	2.93	40.15443:146 52.07856:19659 54.09063:7644 65.00834:3309 66.06508:1365 66.99551:8415 68.07201:1485 82.08007:4080 84.1105:13871 87.08102:28922 89.08625:18133 98.11211:18207 100.10465:96069 103.06873:7194 107.08335:7400 112.10758:13111 114.11954:20485 124.13654:1669 125.16508:1483 126.07317:8639 128.11322:36274 129.1196:71575 133.07869:74054 140.10564:7071 141.14131:2890 142.13084:29775 144.1438:119…	0.0795421	0.0855781	0.0826557	0.0612549	0.059651	0.0577857	0.0718419	0.0630357	0.0626992	0.0123503	0.0394554	0.0998872	0.082592	0.0595638	0.0658589	0.0505643	0.00301846	0.00173627	0.00518412	0.0448133
776	27.123	217.118	Xylitol	0.75	C5H12O5	HEBKCHPVOIAQTA-SCDXWVJYSA-N		84.5	null	99.9	74.2	71.5	73.6	7.78	40.18497:1 41.07728:1 42.0643:1 43.06774:1 44.07814:32799 45.07101:0 46.05795:5811 47.02508:1 49.04125:2641 50.01325:7596 51.05534:10935 53.05499:1 54.10096:1 55.06345:1 56.09082:0 57.09596:0 58.08071:1 59.05608:28793 60.05448:9107 63.06991:2379 66.06686:5983 67.05782:3334 68.09854:3488 69.0816:1 70.09592:1 71.11603:1 72.09796:0 73.08425:0 74.11037:0 75.07328:95033 77.05177:1 80.10781:875 81.0853…	0.00098419	0.00115654	0.00110379	0.00163997	0.00165622	0.00141718	0.00197149	0.00207424	0.00187603	0.0791256	0.0466807	0.104411	0.00108151	0.00157112	0.00197392	0.0767392	8.83123e-05	0.000133567	9.9131e-05	0.0289392
934	29.352	103.096	Xylonic acid	0.75	C5H10O6	QXKAIJAYHKCRRA-NUNKFHFFSA-N	[H][C@](O)(CO)[C@@]([H])(O)[C@]([H])(O)C(O)=O	89.4	null	97.7	83.8	75.9	87.4	9.96	40.16128:531 44.05824:14882 45.03075:105136 46.07986:8608 47.01878:15087 48.07375:2185 49.03324:377 51.06942:2968 52.07526:62 53.09954:10188 54.10209:5273 55.06791:3449 58.08836:6241 59.05967:24533 60.03899:6238 61.03346:4493 63.01205:412 64.06402:1858 65.01203:1345 66.08659:8369 67.06838:11744 69.09441:3473 72.08176:23346 73.07655:2093800 74.09482:193581 75.06953:124450 76.08815:7874 77.07325:16…	0.00470499	0.00482429	0.00489186	0.00589055	0.00698609	0.00588953	0.00700999	0.00605864	0.00597455	0.80573	0.452745	0.738935	0.00480704	0.00625539	0.00634773	0.665803	9.46242e-05	0.000632806	0.000575075	0.187512
722	26.254	73.0949	Xylulose	0.917	C5H10O5	LQXVFWRQNMEDEE-UHFFFAOYNA-N	OCC(O)(O1)C(O)C(O)C1	79.4	null	91.8	71.1	64.8	71.7	3.79	41.08322:65686 42.09735:16482 43.09758:135599 44.08139:16171 45.03325:84786 46.0756:10827 47.0367:7940 48.06666:5222 49.04145:2726 50.04895:4121 52.08583:14840 53.07986:12877 54.07533:6763 55.08253:42980 56.10627:1 57.11074:1 58.09497:25941 59.09204:29283 60.07185:9337 61.05692:7279 62.14748:2504 63.0411:1300 64.16395:2563 65.02508:5767 66.09107:5315 67.09422:9929 68.09736:6165 69.08211:1 70.1092…	0.00502723	0.00554991	0.0055295	0.00866671	0.007349	0.007159	0.011259	0.0109261	0.0108246	1.36755	0.410508	1.09324	0.00536888	0.0077249	0.0110032	0.957102	0.00029605	0.000821145	0.000227201	0.492834

## Sheet: Unknown
																											Class	Pre-Drop	Pre-Drop	Pre-Drop	Drop	Drop	Drop	Post-Drop	Post-Drop	Post-Drop	Blank	Blank	Blank	NA	NA	NA	NA	NA	NA	NA	NA		Table legend
																											File type	Sample	Sample	Sample	Sample	Sample	Sample	Sample	Sample	Sample	Blank	Blank	Blank	NA	NA	NA	NA	NA	NA	NA	NA		Predrop
																											Injection order	1	2	3	4	5	6	7	8	9	10	11	12	NA	NA	NA	NA	NA	NA	NA	NA		Drop
																											Batch ID	1	1	1	1	1	1	1	1	1	1	1	1	Average	Average	Average	Average	Stdev	Stdev	Stdev	Stdev		Postdrop
Alignment ID	Average Rt(min)	Average RI	Quant mass	Metabolite name	Fill %	Reference RT	Reference RI	Formula	Ontology	INCHIKEY	SMILES	Annotation tag (VS1.0)	RT/RI matched	EI-MS matched	Comment	Manually modified for quantification	Manually modified for annotation	Total score	RT similarity	RI similarity	Total spectrum similarity	Dot product	Reverse dot product	Fragment presence %	S/N average	Spectrum reference file name	EI spectrum	2021-01-01	2021-02-01	2021-03-01	2021-01-02	2021-02-02	2021-03-02	2021-01-03	2021-02-03	2021-03-03	Blank1	Blank2	Blank3	Pre-Drop	Drop	Post-Drop	Blank	Pre-Drop	Drop	Post-Drop	Blank		NA
0	7.056	896.84	58.007	2-METHOXYETHYLAMINE; EI-B; MS	0.25	-1	893.48	C3H9NO	Dialkyl ethers	ASUDFOJKTJLAIK-UHFFFAOYSA-N	NCCOC	340	False	False		FALSE	FALSE	83.8	null	99.6	73.2	58.7	81.7	100	505.42	Blank3	40.18286:1 41.04826:286497 42.04558:3045953 43.00074:14848680 44.02799:2730068 45.02163:48235548 46.0313:201064 48.99574:1 50.05658:0 52.01819:1 53.01469:850425 54.03589:499846 55.01888:2763274 56.01161:4766850 57.86591:11494205 62.04609:18235 63.02614:81889 64.14738:261293 65.76671:0 66.55413:334804 68.01216:127565 68.98053:2054202 78.04459:109393 80.07483:34667 97.97031:25368 107.97328:37430 10…	9.09763	9.09763	9.09763	9.09763	9.09763	9.09763	9.09763	9.09763	9.09763	161.157	90.9763	181.776	0	0	0	144.636	0	0	0	47.601
1	7.059	896.9	85.0003	Unknown	0.25	null	null	null	null	null	null	4	False	False		FALSE	FALSE	null	null	null	null	null	null	null	932.8	Blank1	41.07236:428454 42.0609:2528797 43.00893:14000190 44.03007:5944757 45.03342:1 46.06567:1 48.0389:78358 51.02273:5175 53.035:93701 54.021:0 57.98394:29828642 63.07364:111058 65.07458:1 65.75394:0 67.2254:1 79.04401:612266 80.0754:90794 84.91565:21529458 93.00935:352796 95.01455:159058 109.00583:0 111.94173:41359 117.06014:1 118.08122:1 120.05899:1 121.04146:1 122.04633:1 126.02797:139796 127.01518…	6.76739	6.76739	6.76739	6.76739	6.76739	6.76739	6.76739	6.76739	6.76739	82.0494	67.6739	111.106	0	0	0	86.9431	0	0	0	22.1258
2	7.075	897.81	52.0362	Unknown	0.25	null	null	null	null	null	null	4	False	False		FALSE	FALSE	null	null	null	null	null	null	null	47.47	Blank1	40.18499:63724 41.08606:62689 42.05657:553351 49.03874:96533 50.04498:563574 51.03091:1154218 52.0361:3135874 57.9743:6895056 63.07998:0 79.05173:346418 80.0852:150378 109.06416:1 137.06023:1 138.10854:1 140.03906:1 143.06282:0 159.08409:86823 164.09152:1 167.93375:8178 171.10254:6870 172.22617:1 174.11366:182571 174.90019:1 180.09474:0 181.11845:1 182.15843:4961 184.07863:22930 186.0475:1 197.92…	0.622504	0.622504	0.622504	0.622504	0.622504	0.622504	0.622504	0.622504	0.622504	11.9985	6.22504	16.8599	0	0	0	11.6945	0	0	0	5.32392
3	7.09	898.41	129.013	Unknown	0.25	null	null	null	null	null	null	4	False	False		FALSE	FALSE	null	null	null	null	null	null	null	35.94	Blank1	40.1826:2528 49.05746:209247 50.04525:438327 51.03005:105871 64.02964:25284 129.00549:847751 167.19052:1 173.18684:6709 174.09494:1 175.18878:43710 185.1006:1302 189.1096:1 189.72003:23487 197.14143:1 209.03067:0 212.08093:3534 217.0775:772 218.93266:203 222.9837:3345 229.0161:6960 240.07263:3424 241.68694:864 246.23384:956 246.98244:0 251.46198:8190 256.04282:234 256.92883:1837 266.01865:0 267.9…	0.0961278	0.0961278	0.0961278	0.0961278	0.0961278	0.0961278	0.0961278	0.0961278	0.0961278	4.27982	0.961278	3.74414	0	0	0	2.99508	0	0	0	1.78157
4	7.267	907.98	147.081	Unknown	0.25	null	null	null	null	null	null	4	False	False		FALSE	FALSE	null	null	null	null	null	null	null	82.62	Blank1	47.03514:29706 49.04036:18180 50.02783:51001 51.03371:104659 52.0475:59647 53.06994:45796 55.04674:18548 62.03848:3715 64.02666:18698 66.02765:42740 68.11048:11195 75.04812:1 78.09214:20123 79.07657:222387 83.11049:28714 84.03813:2510 94.07074:19572 104.04954:20495 106.05983:5564 106.99561:2988 111.08234:5263 126.00939:18323 127.0221:11253 141.02788:14444 145.17503:22707 147.09732:392671 150.0361…	0.13179	0.13179	0.13179	0.13179	0.13179	0.13179	0.13179	0.13179	0.13179	1.3179	8.87988	54.2203	0	0	0	21.4727	0	0	0	28.6112
5	7.419	917.07	171.076	methylamine NIST	0.25	2.635	955.67	CH5N	Monoalkylamines	BAVYZALUXZFZLV-UHFFFAOYSA-N	CN	440	False	False		FALSE	FALSE	71.2	0	43.8	89.5	85.3	90.4	100	2048.61	Blank3	43.02562:73549 44.03921:3136 45.01829:160325 47.0106:21375 49.03582:127375 50.0421:143354 54.069:11568 56.04468:12084 57.09784:260093 58.05331:187858 63.04214:264233 64.06839:1124572 64.9596:91016 68.99751:234120 70.05401:137492 71.05222:332561 73.06912:577166 74.10308:274774 77.07108:38531 78.05244:1638366 79.04917:108065 84.05856:48836 85.02976:65494 92.11887:2284 96.02673:33450 97.00294:83812 …	2.61547	2.61547	2.61547	2.61547	2.61547	2.61547	2.61547	2.61547	2.61547	42.8306	26.1547	86.8215	0	0	0	51.9356	0	0	0	31.3415
6	7.446	917.49	151.038	Unknown	0.25	null	null	null	null	null	null	4	False	False		FALSE	FALSE	null	null	null	null	null	null	null	311.1	Blank1	40.16148:947 41.10245:16614 42.06206:55154 43.04429:122614 45.04584:398161 48.05531:21867 49.04263:82338 51.04492:94039 53.05346:53544 54.02697:3902 55.04563:33600 58.04622:240764 59.04817:296023 60.05832:91680 61.06811:38778 63.04103:125844 64.07385:22431 65.04841:38968 66.10506:567747 67.07194:65857 69.00835:327809 71.05685:9816 73.07088:922489 74.08641:233688 76.05968:73972 77.06623:90213 79.0…	0.719376	0.719376	0.719376	0.719376	0.719376	0.719376	0.719376	0.719376	0.719376	9.84082	7.19376	21.034	0	0	0	12.6895	0	0	0	7.34672
7	7.449	917.43	77.071	Unknown	0.25	null	null	null	null	null	null	4	False	False		FALSE	FALSE	null	null	null	null	null	null	null	62.6	Blank1	50.03759:245011 51.04556:86565 52.0457:102252 57.06881:123493 64.06558:38810 66.04305:204740 68.08888:28337 72.05537:89266 74.09336:227620 75.04864:69409 77.07103:456280 78.05491:74440 80.06648:31308 87.06551:0 88.06381:108160 89.08739:19434 90.16381:16372 92.05008:18772 93.02567:15938 96.05266:34516 101.04943:21726 102.0358:26996 103.03274:61487 107.0237:65364 108.08018:1045 110.02968:181099 111…	0.138127	0.138127	0.138127	0.138127	0.138127	0.138127	0.138127	0.138127	0.138127	1.90057	1.38126	3.59009	0	0	0	2.29064	0	0	0	1.15492
8	7.581	924.3	119.06	Unknown	0.25	null	null	null	null	null	null	4	False	False		FALSE	FALSE	null	null	null	null	null	null	null	27.5	Blank1	40.19109:21644 41.10494:2158 42.13776:0 46.0679:8324 48.04236:3227 49.05224:17310 51.03894:93614 52.05025:0 53.04654:42284 54.09044:11719 56.0613:0 58.03624:31079 59.0572:27437 62.05878:2231 63.01501:0 64.05966:30354 69.00722:17332 72.07594:8490 79.06582:323534 80.08989:21868 82.08075:3302 86.06493:96038 87.07008:24986 88.03436:4977 89.05125:1 92.06258:19698 96.075:22799 98.04732:21710 101.02148:…	0.109818	0.109818	0.109818	0.109818	0.109818	0.109818	0.109818	0.109818	0.109818	1.57214	1.09818	3.47117	0	0	0	2.04716	0	0	0	1.25579
9	7.78	935.44	42.0788	Unknown	0.25	null	null	null	null	null	null	4	False	False		FALSE	FALSE	null	null	null	null	null	null	null	18.25	Blank1	40.16342:14297 41.08072:1 42.0788:675749 43.06208:0 44.06425:47448 45.03365:1 46.08604:0 47.03653:0 49.05103:11669 50.04447:39447 52.04976:181683 54.02701:1 55.07413:1 56.06845:2283 57.07267:52996 58.03853:36452 59.0465:0 60.07151:0 61.06938:1 62.03946:12426 63.05507:16764 64.0427:0 66.05911:898 67.04713:0 69.00216:3451 70.03719:0 71.08793:4032 72.06052:20039 73.07117:407377 74.09409:49057 75.054…	0.175033	0.175033	0.175033	0.175033	0.175033	0.175033	0.175033	0.175033	0.175033	2.46414	1.75033	6.41205	0	0	0	3.54217	0	0	0	2.51089
10	7.782	935.07	147.077	Unknown	0.25	null	null	null	null	null	null	4	False	False		FALSE	FALSE	null	null	null	null	null	null	null	14.82	Blank1	42.07799:663799 43.0603:41093 45.03675:64991 50.05209:42481 63.08148:16594 68.43243:45900 82.07564:12809 83.06056:25090 88.0714:11427 93.02842:21305 94.11194:11999 95.06037:14032 100.03558:25602 101.04269:8553 102.04973:33369 103.04405:20031 106.98299:5956 114.05157:36293 118.08037:37116 120.15863:9418 121.98206:4135 125.55502:53995 132.09065:0 135.08731:9863 137.07638:360 138.17589:16089 140.182…	0.24966	0.24966	0.24966	0.24966	0.24966	0.24966	0.24966	0.24966	0.24966	3.41866	2.4966	8.34168	0	0	0	4.75231	0	0	0	3.14248
11	7.842	938.63	134.046	Unknown	0.25	null	null	null	null	null	null	4	False	False		FALSE	FALSE	null	null	null	null	null	null	null	114.96	Blank1	40.177:0 41.09282:1 42.07604:0 43.06518:1 44.0355:1 45.02578:1 46.03751:0 47.02295:1 48.074:0 49.05736:0 50.0423:1 51.05649:1 52.05355:60698 53.05554:1 54.05342:1 55.07992:1 56.06278:1 57.0903:0 58.02221:1 59.06205:0 60.05065:0 61.04749:0 62.0301:0 63.02542:1 64.00838:46991 65.02535:0 66.09985:57730 67.07941:1 67.80321:1 68.98601:996402 70.05524:0 71.10613:0 72.09521:0 73.06548:1 74.11588:1 75.05…	0.794181	0.794181	0.794181	0.794181	0.794181	0.794181	0.794181	0.794181	0.794181	15.1693	7.94181	19.8133	0	0	0	14.3082	0	0	0	5.98243
12	7.867	939.71	74.0627	VALERIC ACID METHYL ESTER; EI-B; MS	0.25	-1	931.54	C6H12O2	Fatty acid methyl esters	HNBDRPTVWVGKBR-UHFFFAOYSA-N	CCCCC(=O)OC	340	False	False		FALSE	FALSE	84.4	null	97.3	75.8	69	81.7	84.2	208.44	Blank1	40.19452:149917 41.05467:2089935 42.07411:496910 43.05109:3572860 44.06535:348776 46.03457:12746 47.02009:127853 48.04676:6931 49.04873:2807 50.03713:51992 51.03182:28584 53.04204:20739 54.05745:7893 55.0608:315242 56.07914:720970 57.07356:3237883 59.04194:75982 60.05463:196483 62.02824:97536 68.09654:9359 69.05366:282381 70.0759:552463 71.05661:1413436 74.06265:15916274 75.04285:1179466 77.05264…	4.66152	4.66152	4.66152	4.66152	4.66152	4.66152	4.66152	4.66152	4.66152	52.2753	46.6152	81.2456	0	0	0	60.0454	0	0	0	18.5768
13	7.882	940.07	159.119	Unknown	0.25	null	null	null	null	null	null	4	False	False		FALSE	FALSE	null	null	null	null	null	null	null	17672.5	Blank1	40.18967:1102390 41.05458:26967410 42.08486:5047796 43.04113:26974260 44.04067:8721523 45.01058:54294560 46.05577:4030727 47.02045:27831688 48.03352:1407701 49.03495:1026331 50.03695:600239 51.03777:1217188 52.03684:922184 53.05315:4000911 54.04794:1157499 55.06096:53926596 56.08691:13799599 57.07624:11903 58.05198:17804118 59.03597:38233600 60.04567:7305210 61.01716:32852424 62.02696:2294782 63.…	96.6589	96.6589	96.6589	96.6589	96.6589	96.6589	96.6589	96.6589	96.6589	1394.42	966.589	3427.8	0	0	0	1929.6	0	0	0	1315
14	7.916	942.42	281.029	Unknown	0.25	null	null	null	null	null	null	4	False	False		FALSE	FALSE	null	null	null	null	null	null	null	29.14	Blank1	52.03985:353695 54.08178:330547 74.0667:1453704 79.05021:304341 81.9232:55655 83.11219:801687 95.04994:63670 114.01749:70939 119.05291:122428 123.04413:18767 125.00745:102903 125.98565:7372 133.07855:183724 146.1138:105829 147.09024:689633 149.1057:63714 151.10954:21403 152.91901:2615 153.43158:10519 154.08286:82832 157.13234:105831 163.12796:90074 164.13754:12890 165.06482:46660 166.013:13395 16…	0.213721	0.213721	0.213721	0.213721	0.213721	0.213721	0.213721	0.213721	0.213721	7.75384	6.60782	2.13721	0	0	0	5.49962	0	0	0	2.96778
15	8.099	952.16	55.0683	Unknown	0.167	null	null	null	null	null	null	4	False	False		FALSE	FALSE	null	null	null	null	null	null	null	19.32	Blank1	40.20089:24091 41.07283:911257 42.10689:266116 43.07646:386456 44.08827:103991 45.0305:1 46.04424:1 47.01477:0 48.06245:1709 49.03682:1 50.04922:55780 52.04158:89974 53.0627:44287 54.06493:53214 55.06832:774493 56.08516:290421 58.06044:1 59.05942:0 60.04407:1 61.03064:0 62.0708:0 63.01258:2238 65.0867:14225 66.03012:17123 67.09288:1 68.14807:8094 69.04874:208660 70.10327:35942 71.1161:1826 72.104…	0.0400921	0.0400921	0.0400921	0.0400921	0.0400921	0.0400921	0.0400921	0.0400921	0.0400921	0.400921	7.89324	0.0400921	0	0	0	2.76472	0	0	0	4.44595
16	8.103	953.14	57.0952	decane	0.25	-1	987	C10H22	Alkanes	DIOQZVSQGTUSAI-UHFFFAOYSA-N	CCCCCCCCCC	440	False	False		FALSE	FALSE	71	null	49.2	85.5	90.7	76.2	88.5	29.51	Blank1	40.17236:116820 41.06173:3812718 42.08942:1221882 43.06542:6725012 44.07162:111257 45.02646:0 46.05767:0 47.02112:0 48.04789:0 49.05558:18055 51.05419:1 52.05367:128806 53.06412:251834 54.0711:144862 56.08799:1481094 57.09516:2085947 58.0692:1 59.0635:0 60.05551:1 61.0358:1 62.01344:0 63.01407:8715 64.02233:11519 65.09684:23749 67.03811:0 69.04472:486440 70.10349:1251306 71.11028:3217406 73.0725:…	0.00728839	0.00728839	0.00728839	0.00728839	0.00728839	0.00728839	0.00728839	0.00728839	0.00728839	25.17	0.0728839	0.207856	0	0	0	8.48358	0	0	0	14.451
17	8.137	953.81	71.1036	Unknown	0.167	null	null	null	null	null	null	4	False	False		FALSE	FALSE	null	null	null	null	null	null	null	82.47	Blank1	41.06808:3787615 43.07766:6736500 50.0582:1 54.04426:146404 55.07499:0 57.10057:5798214 64.0508:416 66.1377:15529 68.11446:45522 71.10364:3242491 72.08674:1 79.06005:366795 80.07156:44930 84.13299:629039 96.05283:9242 98.15608:400069 102.08117:25298 106.07458:0 107.01996:1688 117.08083:0 118.09114:2065 119.04521:12482 121.01187:12085 122.18369:2913 124.05038:3498 125.08468:13803 126.04247:30290 1…	0.010573	0.010573	0.010573	0.010573	0.010573	0.010573	0.010573	0.010573	0.010573	10.1922	0.10573	1.14281	0	0	0	3.8136	0	0	0	5.54836
18	8.43	969.57	281.028	Unknown	0.25	null	null	null	null	null	null	4	False	False		FALSE	FALSE	null	null	null	null	null	null	null	7.29	Blank1	46.02016:3860 48.08196:7272 49.05385:16166 50.03519:121796 51.02336:36547 52.05384:114263 53.06624:3399 54.06542:14237 58.05767:113708 62.0606:706 63.01144:6082 64.05187:2461 65.10465:16943 66.05556:804 69.02297:27818 74.04133:3638 78.07777:81112 79.06594:8160 80.10998:1002 82.13722:7069 88.08017:120 92.05601:4656 93.9838:4973 96.07018:15948 100.08034:6833 104.03138:3575 105.08631:1166 108.04922:…	0.121032	0.121032	0.121032	0.121032	0.121032	0.121032	0.121032	0.121032	0.121032	1.95352	1.21032	3.80576	0	0	0	2.3232	0	0	0	1.33663
19	9.021	1000.73	73.0664	3-METHYL-3-PENTANOL; EI-B; MS	0.333	-1	1024.28	C6H14O	Tertiary alcohols	FRDAATYAJDYRNW-UHFFFAOYSA-N	CCC(C)(O)CC	440	False	False		FALSE	FALSE	72.8	null	75.6	70.9	63.4	73.3	88.9	8.56	2021-01-02	40.1962:0 41.08753:1 43.04855:1 44.06614:273877 45.05616:1365329 46.0731:78121 47.04727:1 48.08736:0 51.09317:1 53.05735:2332 54.07804:1 55.08431:1 56.08603:0 57.09983:1 58.06452:0 59.0724:1165212 61.05952:1 62.10433:0 65.07663:0 66.05007:32909 67.00658:1 68.09641:12484 70.07976:75165 71.0853:181149 73.06642:20126766 74.09835:912707 75.08137:1 76.11867:1 80.06467:9783 81.03456:64751 82.05706:1301…	0.447044	0.387611	0.457093	0.393583	0.485735	0.455927	0.336952	0.313978	0.333652	5.43133	3.37019	10.1355	0.430583	0.445082	0.328194	6.31234	0.0375519	0.0470234	0.0124214	3.46763
20	9.049	1001.63	221.102	Unknown	1	null	null	null	null	null	null	4	False	False		FALSE	FALSE	null	null	null	null	null	null	null	4265.69	2021-01-01	44.07321:362510 45.04482:4155864 46.06461:278660 57.09784:69124 59.07187:2593041 60.07441:91365 64.04498:484 66.0563:206056 67.0208:23485 70.11026:134329 71.09689:443787 73.07629:103382712 74.10506:8404671 80.09047:358448 81.0724:306340 82.05136:227651 85.08818:583963 86.07649:130670 87.08113:1579643 88.03807:181613 93.03923:40811 94.08973:17148 95.07554:1610948 95.9744:344135 98.10975:5693 100.0…	0.712652	0.705054	0.794412	0.588435	0.793717	0.672415	0.455002	0.460987	0.477473	0.0509477	0.030166	0.0701433	0.737373	0.684855	0.464487	0.050419	0.0495431	0.103205	0.0116368	0.0199939
21	9.056	1002.27	77.0613	Unknown	0.667	null	null	null	null	null	null	4	False	False		FALSE	FALSE	null	null	null	null	null	null	null	129.36	2021-01-01	41.09914:1 42.08687:245196 43.05307:0 44.08864:0 45.05727:1 46.0764:1 47.03381:0 48.04915:1 49.03793:46483 53.06718:2911 54.02037:0 55.07601:1 56.09429:1 57.14076:1 58.07448:1 59.07624:1 60.06818:1 61.07168:1 62.06406:1 63.03542:97973 64.07295:17818 65.06767:7764 66.06726:1 67.05347:1 68.10483:1 69.0322:311331 70.07427:1 71.0622:1 73.07458:0 74.11235:0 75.07715:1 76.08586:0 77.06979:2492987 78.09…	0.0116004	0.0101808	0.0100164	0.00999934	0.0103832	0.000371017	0.00412377	0.0109272	0.00679219	0.323257	0.164123	0.375051	0.0105992	0.00691786	0.00728105	0.287477	0.000870961	0.00567298	0.00342795	0.109922
22	9.068	1002.45	72.0088	Unknown	0.583	null	null	null	null	null	null	4	False	False		FALSE	FALSE	null	null	null	null	null	null	null	9.02	2021-01-01	41.0786:0 49.05262:52196 50.05513:11401 51.08009:1 52.07974:0 53.08343:10215 54.09757:0 55.07172:1 56.08857:0 67.00029:1 69.02949:329561 71.96717:257146 75.07481:0 78.07419:3635 79.09254:115050 83.13917:0 84.13026:0 89.08041:1 92.10215:1897 98.07246:1 126.05116:20545 127.07824:1 138.04324:4585 141.15645:1 143.05653:819 149.09096:1 150.07637:0 151.06604:0 154.14514:24844 155.13307:1495 156.12149:1…	0.00137888	0.00167295	0.00108896	0.00206833	0.000966827	0.00120215	0.00133522	0.00134369	0.00159199	0.142273	0.152231	0.245843	0.00138026	0.00141243	0.00142363	0.180116	0.000291996	0.000580076	0.000145867	0.0571391
23	9.073	1002.63	52.0788	METHYL CAPROATE; EI-B; MS	0.5	-1	1025.9	C7H14O2	Fatty acid methyl esters	NUKZAGXMHTUAFE-UHFFFAOYSA-N	CCCCCC(=O)OC	440	False	False		FALSE	FALSE	78.1	null	74.8	80.3	97.1	56.6	77.3	7.36	2021-01-02	41.09585:0 43.07221:0 44.07844:0 45.03127:1 46.0916:1 47.03704:0 52.07354:207804 53.0839:0 54.06942:0 57.12738:0 59.08355:1 60.09406:0 61.07173:1 62.06253:0 64.09686:0 65.09991:4908 66.04565:1 67.02961:0 68.04696:1486 70.07178:0 71.11149:0 73.10284:0 74.12244:1 75.07371:0 76.0964:1 80.09876:1 81.07375:1 82.12083:0 84.17206:1 85.16703:1 86.12637:0 87.09586:1 88.07717:1 89.10059:0 90.08396:1 93.063…	0.00213958	0.00381666	0.00354836	0.00248231	0.00302232	0.00189428	0.00175271	0.00285455	0.0029663	1.60028	0.843613	2.40924	0.0031682	0.0024663	0.00252452	1.61771	0.000900859	0.000564194	0.000670737	0.782957
24	9.095	1003.45	79.0918	Unknown	0.917	null	null	null	null	null	null	4	False	False		FALSE	FALSE	null	null	null	null	null	null	null	12.7	2021-01-01	49.06494:0 50.06331:59372 51.08256:84033 52.07686:189878 53.08439:8599 72.08843:62813 78.1023:4380 79.08884:305088 126.07912:25682 127.09419:45047 138.09219:1827 152.11848:2003 154.10251:0 155.14073:8085 167.64874:246 168.38594:1676 169.12381:1614 170.08717:4159 212.9462:3419 219.08673:1696 220.19444:3889 239.95073:1153 250.27594:1893 253.15536:1819 257.58371:1195 267.04752:1515 272.72256:856 285…	0.0034461	0.00538554	0.0051658	0.00269654	0.00367477	0.00293124	0.00203675	0.00342999	0.00329121	1.96708	0.926518	3.17033	0.00466581	0.00310085	0.00291932	2.02131	0.001062	0.000510695	0.000767472	1.12289
25	9.11	1004	50.0582	Unknown	0.75	null	null	null	null	null	null	4	False	False		FALSE	FALSE	null	null	null	null	null	null	null	7.63	2021-01-01	42.08702:0 49.043:41915 50.05824:143520 51.08911:130473 52.08154:253623 53.0743:16813 63.03207:0 64.0374:0 69.04038:136474 72.1277:71314 77.0682:0 78.07446:127713 79.08831:530525 110.06941:89847 126.0804:42187 127.06593:8498 130.11739:50689 138.05392:7053 139.12814:7071 140.06854:1 154.09961:17610 155.14157:2712 168.25558:2335 169.10016:676 170.08066:1928 182.14252:1732 184.06607:0 185.0743:0 186…	0.00100009	0.000981242	0.000923093	0.000697076	0.000908591	0.00079704	0.000368334	0.000683094	0.000839825	0.889345	0.309133	1.27001	0.000968141	0.000800902	0.000630417	0.822828	4.01348e-05	0.000105811	0.000240118	0.483878
26	9.275	1009.86	155.12	Unknown	1	null	null	null	null	null	null	4	False	False		FALSE	FALSE	null	null	null	null	null	null	null	3.5	2021-01-01	42.07988:414 43.0677:8544 46.06176:120 48.03417:2069 50.05819:1 51.0661:23013 54.12991:4568 56.0791:1957 59.06934:24236 62.11853:2058 63.01564:1802 64.10409:563 68.07747:1640 69.0355:1 70.08522:3947 72.09832:8013 73.08101:120999 76.07629:4370 80.09824:2536 84.09785:1678 86.08814:367 87.05629:3535 88.03635:3726 90.10968:216 92.10406:239 93.04239:726 94.11578:669 96.1446:4156 97.05959:6486 99.08256…	0.000623844	0.000580832	0.000625698	0.000256203	0.000294466	0.00039952	0.000325619	0.000353962	0.000334037	0.0456263	0.0114426	0.0482347	0.000610125	0.00031673	0.000337873	0.0351012	2.53851e-05	7.42073e-05	1.45557e-05	0.0205304
27	9.338	1011.95	235.118	Unknown	1	null	null	null	null	null	null	4	False	False		FALSE	FALSE	null	null	null	null	null	null	null	7.9	2021-01-01	40.17822:3079 41.06108:1052 44.0885:1715 45.04327:5056 54.07388:6425 55.08684:6517 56.07542:8729 58.07182:83702 59.07975:2678 61.03916:5128 62.02438:1610 66.03084:298 67.03745:3040 69.02792:19949 70.10526:1333 77.05782:26114 78.06938:2635 81.08841:19413 82.1235:4759 84.11676:443 85.12778:3331 87.11911:7553 95.06541:2672 96.06509:10689 97.08883:127 100.03402:1 102.05617:2222 105.11734:1265 107.077…	0.000175839	0.00015979	0.000177921	0.000181309	0.00016128	0.000172174	0.000148404	0.000166872	0.000167874	0.457079	0.230673	0.0127949	0.000171183	0.000171588	0.00016105	0.233516	9.92198e-06	1.0027e-05	1.09634e-05	0.222156
28	9.347	1012.28	58.0648	Unknown	0.5	null	null	null	null	null	null	4	False	False		FALSE	FALSE	null	null	null	null	null	null	null	2.86	2021-01-01	41.07213:395 42.0937:7356 43.04781:6562 45.04451:7373 46.0782:3379 47.03032:8756 48.09106:1308 49.04664:0 50.06718:17487 51.09272:41438 52.07397:2459 53.08722:5276 54.06337:903 56.05228:6703 57.05496:1 58.06482:26957 59.09042:25833 60.082:3227 63.06008:5526 64.05825:3788 65.02029:200 66.97987:3709 69.03689:11976 71.1288:12281 72.11352:13066 73.10541:79991 74.11742:18741 75.06474:1 76.08833:11685 …	0.0011211	0.00104254	0.000949599	0.00100128	0.000985735	0.000265142	0.000859326	0.000980635	0.000813132	0.520989	0.309721	1.21102	0.00103775	0.000750719	0.000884364	0.680577	8.58487e-05	0.000420593	8.65129e-05	0.471366
29	9.366	1012.88	207.019	Unknown	0.25	null	null	null	null	null	null	4	False	False		FALSE	FALSE	null	null	null	null	null	null	null	23.62	Blank1	40.17504:42924 41.07469:48287 49.04026:3281 50.02646:83277 51.0297:66247 53.05708:69691 59.0503:161957 62.08431:12342 64.0915:21918 68.00504:11896 68.99731:39183 70.03786:13395 72.0715:57481 73.05952:2893105 75.04504:116555 81.05827:26846 82.07979:6301 83.08694:18519 84.17262:2480 91.05176:15543 93.04195:8831 95.04269:14807 96.04202:19078 98.15022:10073 106.1252:21798 107.10045:19168 109.02227:38…	5.76774e-05	9.43378e-05	0.00010836	0.000139308	0.000114597	0.000107012	0.000125094	8.40165e-05	9.78276e-05	19.6191	11.4702	40.0895	8.67917e-05	0.000120305	0.000102313	23.7263	2.61704e-05	1.68882e-05	2.09029e-05	14.7451
30	9.392	1013.82	117.116	Propyleneglycol	1	4.288	1002.01	C3H8O2	1,2-diols	DNIAPMSPPWPWGF-UHFFFAOYSA-N	CC(O)CO	340	False	False		FALSE	FALSE	86.6	0	93.6	81.9	68.6	92.7	100	43.63	2021-03-02	40.16758:1383 41.08696:356 42.08304:396 43.05043:13305 44.07049:20301 45.04987:152999 46.03928:4046 47.04617:36784 48.05522:1593 50.05668:14161 51.07826:1261 52.0725:1747 53.0721:3513 54.12103:137 57.11948:11301 59.09625:99259 60.05759:5222 61.03902:21325 62.0912:990 63.03153:3471 65.08364:472 66.06429:267481 67.00153:46376 71.11283:11649 72.096:32777 73.08462:1557020 74.09645:139995 75.06287:619…	0.0100163	0.0115465	0.0122876	0.0101791	0.00966075	0.00859639	0.0109842	0.00867845	0.00948497	31.4108	19.5541	43.7053	0.0112835	0.00947875	0.00971588	31.5567	0.00115827	0.000806901	0.00117009	12.0763
31	9.452	1015.72	147.06	Unknown	0.833	null	null	null	null	null	null	4	False	False		FALSE	FALSE	null	null	null	null	null	null	null	5.06	Blank2	42.03689:77798 43.0178:967568 44.02918:220514 45.0117:2385895 47.00038:47469 48.04871:40348 49.02948:9014 50.01711:12176 51.03158:231753 52.04831:462441 54.09023:11805 55.05845:345018 57.05556:441 59.05244:72981 60.05115:662 61.02465:324607 62.07863:29753 63.04968:21723 65.05036:6429 66.07331:1397986 66.97971:50989 68.00062:19439 71.09291:98155 72.05492:492378 73.06582:391976 74.09019:1249900 75.…	4.34145e-05	0.000103198	8.43194e-05	6.61554e-05	0.000119388	0.000105086	0.00626949	0.00571405	0.000113576	43.013	26.5517	58.719	7.69773e-05	9.68765e-05	0.00403237	42.7612	3.05605e-05	2.75496e-05	0.00340512	16.0851
32	9.469	1016.44	281.046	Unknown	1	null	null	null	null	null	null	4	False	False		FALSE	FALSE	null	null	null	null	null	null	null	7.63	2021-01-01	46.08409:344 47.02985:98 49.03236:9305 50.0551:13551 54.10315:537 61.03659:1 62.97722:1000 63.99843:1676 65.03935:1975 66.02953:409 67.04157:861 68.00091:642 69.02924:3482 72.12865:1489 73.08644:0 75.06747:42227 78.0734:531 80.08511:5023 89.08749:1890 91.07454:4336 92.0744:2927 93.01448:3415 95.04269:219 96.17154:1688 97.08899:1926 98.10755:4302 99.13111:1 103.06835:1 104.08399:55 104.60419:8514 …	0.000113484	0.000152879	0.000137808	0.000148172	0.00012931	0.000162801	0.000169349	0.000150417	0.000125554	0.154796	0.0778972	0.12442	0.000134724	0.000146761	0.00014844	0.119038	1.98774e-05	1.67899e-05	2.19643e-05	0.038731
33	9.594	1020.96	157.111	Unknown	0.917	null	null	null	null	null	null	4	False	False		FALSE	FALSE	null	null	null	null	null	null	null	6.03	2021-01-01	44.07844:5382 46.02938:621 47.03519:11953 50.06224:8385 51.0732:0 53.0861:13340 54.07738:14654 55.07954:11473 60.11145:8417 62.02256:226 67.07544:692 69.02317:6946 70.1086:6275 76.09096:8511 80.09692:1 81.11382:5053 82.06979:78577 83.09692:46996 86.03988:5772 93.0476:5505 95.06701:3081 96.08605:1945 99.1497:4718 100.1486:107 106.06328:1715 107.08537:4339 108.08171:4503 109.08769:2957 110.07682:26…	0.000542619	0.000563206	0.000587253	0.000612278	0.000607973	0.000588554	0.000589308	0.000575121	0.000539833	0.068485	0.0217305	0.0889815	0.000564359	0.000602935	0.000568087	0.0597323	2.23395e-05	1.2639e-05	2.54762e-05	0.0344693
34	9.606	1021.07	75.0678	Unknown	0.667	null	null	null	null	null	null	4	False	False		FALSE	FALSE	null	null	null	null	null	null	null	6.95	2021-01-01	40.17837:5580 41.05995:3925 43.07882:13746 49.05224:13020 52.07578:42633 55.07728:10040 56.07412:1 57.12219:2682 59.08224:19039 61.04257:604 62.03916:467 63.03452:7242 64.06477:1862 65.09867:1868 66.03303:991 67.06403:2788 68.0151:5414 70.09253:5439 71.10421:1 72.10884:15260 75.0678:215066 77.08224:3584 79.07854:45583 83.10108:10349 84.14278:2206 87.0652:7241 88.05971:992 90.12684:453 92.30657:57…	0.00218777	0.00241105	0.000499734	0.00176449	0.00173928	0.00163396	0.00203305	0.00183943	0.00187547	1.5286	0.95209	2.53234	0.00169952	0.00171258	0.00191598	1.67101	0.00104502	6.92398e-05	0.00010297	0.799692
35	9.633	1022.27	78.0892	Unknown	0.417	null	null	null	null	null	null	4	False	False		FALSE	FALSE	null	null	null	null	null	null	null	3.3	2021-01-01	42.09051:1002 44.05768:2243 45.04214:13751 46.05228:1165 47.02698:359 48.02993:3093 51.07534:4682 52.08302:1531 53.06784:4504 54.06542:900 61.04887:275 62.10921:887 64.0136:4912 66.11464:1660 67.07001:1 68.09347:905 69.04311:17922 74.08001:2376 76.09066:5652 77.07829:238 78.08923:21260 80.09348:3200 81.14378:197 82.12327:7801 83.12974:2688 86.07828:3623 88.08347:168 91.11408:2732 93.06011:445 97.…	0.000306208	0.000173457	8.65593e-05	0.000296106	0.000216387	0.000210731	0.000201588	0.000164458	0.000183134	0.560379	0.466143	1.21394	0.000188742	0.000241075	0.00018306	0.74682	0.000110619	4.77423e-05	1.85651e-05	0.407271
36	9.658	1023.17	103.067	Unknown	0.75	null	null	null	null	null	null	4	False	False		FALSE	FALSE	null	null	null	null	null	null	null	6.97	2021-01-01	40.16771:65 41.09493:28069 42.08766:375 43.06745:49126 44.08207:7510 45.03865:94959 46.06101:6841 47.03552:5410 48.08162:3805 49.05921:0 53.09099:4827 55.09147:12179 56.08052:6028 57.11099:31056 59.06515:76014 60.02866:2182 61.03591:29868 62.05963:4146 63.0401:5599 64.06676:3587 65.16313:2248 66.05792:1 67.73281:11199 70.11484:13863 71.12959:10160 72.12918:10779 73.08349:290677 74.07595:39769 75.…	0.00421738	0.00409669	0.00427976	0.00427997	0.00391375	0.0043124	0.00390518	0.00364304	0.00364633	0.124661	0.048501	0.164782	0.00419794	0.0041687	0.00373152	0.112648	9.3071e-05	0.000221395	0.000150407	0.0590638
37	9.664	1023.29	281.048	Unknown	0.583	null	null	null	null	null	null	4	False	False		FALSE	FALSE	null	null	null	null	null	null	null	8.61	2021-01-01	42.08688:6591 44.09367:13942 46.0178:1270 47.03292:6460 48.14069:7769 50.04664:8435 51.08445:8533 52.08512:0 53.07966:735 56.09268:13655 58.06362:37026 59.07476:5816 61.04106:2220 64.03552:1393 66.04211:4377 67.08149:3245 69.03702:1 70.09737:1 71.15636:1 73.07967:70080 74.11874:37176 78.06589:23060 80.09173:0 85.11863:8636 86.1303:5305 87.04716:1506 89.06735:42546 91.12824:4260 92.02629:2013 93.0…	0.000261353	0.000322897	0.000323363	0.000314762	0.000330941	0.000366064	0.000307902	0.000321212	0.000338091	0.0984387	0.0607079	0.147052	0.000302537	0.000337256	0.000322402	0.102066	3.56679e-05	2.62275e-05	1.51294e-05	0.0432861
38	9.709	1025	207.056	Unknown	0.917	null	null	null	null	null	null	4	False	False		FALSE	FALSE	null	null	null	null	null	null	null	5.47	2021-01-01	40.18033:2116 41.07194:31453 42.11626:5555 43.08388:83831 47.04028:4403 49.04985:13693 50.0628:15164 51.07533:3962 53.06911:2011 55.12272:9133 56.09737:16609 57.10947:124069 58.06978:38727 59.08262:2625 65.07991:565 66.10206:3009 70.0842:29107 71.13762:49815 72.06345:3240 73.08794:25141 79.08195:59486 81.12553:1289 84.15146:16043 85.12447:33460 86.09345:742 87.10702:2976 88.06618:496 89.0524:2499…	0.00050405	0.000629766	0.000687687	0.00070351	0.000750936	0.000736762	0.000746532	0.00069737	0.000724473	0.160524	0.101182	0.353128	0.000607167	0.000730403	0.000722792	0.204945	9.3881e-05	2.43443e-05	2.46241e-05	0.131716
39	9.775	1027.3	160.071	Unknown	0.75	null	null	null	null	null	null	4	False	False		FALSE	FALSE	null	null	null	null	null	null	null	20.79	2021-01-01	41.07778:67610 42.07403:27655 43.07363:190292 44.08866:6044 45.03525:30852 46.03716:1284 49.07779:2608 50.05379:7175 52.06444:21354 53.06406:2497 53.99736:3917 55.09231:37119 56.12117:28465 57.12859:173371 58.0732:37464 62.02559:1741 64.08235:3493 65.06737:3047 66.0405:28476 67.09434:3998 68.16916:2320 69.03551:22620 70.09301:110895 71.13045:321126 72.14942:23344 75.06196:92186 78.10136:829 79.08…	0.000652554	0.000770244	0.000819206	0.00113422	0.000934758	0.000839076	0.000959551	0.00107121	0.000995255	0.10691	0.0507054	0.105077	0.000747335	0.000969353	0.00100867	0.0875641	8.56556e-05	0.000150584	5.70282e-05	0.0319338
40	9.849	1029.86	140.055	Unknown	0.75	null	null	null	null	null	null	4	False	False		FALSE	FALSE	null	null	null	null	null	null	null	13.26	2021-01-01	42.08672:11193 49.03816:12896 51.07594:23695 52.05704:11099 58.0678:32484 60.03323:7154 62.07469:3857 65.06903:626 66.0338:2620 69.0304:7845 73.07705:117376 74.08895:2366 78.08189:18622 81.1059:2872 86.07368:1611 90.11407:2582 91.07146:4413 92.18918:1213 97.08715:3710 100.01334:1404 106.06786:3749 107.03572:212 109.11961:2460 110.12852:14127 115.10898:3613 116.12933:0 119.06953:2824 121.30776:909…	0.000445102	0.000439363	0.000444435	0.000429692	0.000421887	0.000420557	0.000419624	0.00041983	0.000383428	0.0728497	0.0289087	0.103566	0.000442967	0.000424045	0.000407627	0.0684413	3.13885e-06	4.93493e-06	2.09573e-05	0.0375231
41	9.86	1030.41	197.068	Unknown	0.417	null	null	null	null	null	null	4	False	False		FALSE	FALSE	null	null	null	null	null	null	null	1.6	2021-01-01	40.15837:7056 41.10125:3865 42.06218:1394 44.08435:1623 50.06339:27177 52.06112:26874 54.03329:4228 57.09766:10873 60.03019:1079 62.06395:1760 63.04209:2521 64.04526:4749 69.03431:1690 70.07742:3830 72.11199:4450 76.05484:5820 77.07886:9040 80.09277:8967 83.18766:4899 90.09367:4419 91.11471:4695 92.10074:2483 93.05327:1 96.01499:4157 106.14536:2886 108.08607:4159 110.0597:165 111.06402:1199 113.9…	8.52207e-05	8.77006e-05	8.74781e-05	6.06333e-05	7.05791e-05	9.85339e-05	8.2265e-05	6.91828e-05	6.97707e-05	0.0307172	0.0224815	0.0488221	8.67998e-05	7.65821e-05	7.37395e-05	0.0340069	1.37206e-06	1.96505e-05	7.38911e-06	0.0134749
42	9.98	1034.54	207.046	Unknown	0.833	null	null	null	null	null	null	4	False	False		FALSE	FALSE	null	null	null	null	null	null	null	27.25	2021-01-01	40.15514:1195 43.03794:17686 45.02911:30733 46.03483:3127 48.06076:1462 49.05536:1967 51.07711:8912 53.06329:6072 54.05133:2898 56.0625:7149 57.09988:8181 58.06379:879 59.06602:19724 61.05373:3914 63.00331:1801 64.99612:2409 66.0308:4652 67.10383:4791 68.12037:3475 70.07455:11508 73.09314:584863 74.13523:50770 76.0908:2912 77.07655:3029 80.09536:5327 81.09024:2045 82.13375:224 83.10421:2353 84.24…	0.00408591	0.00475798	0.00481552	0.00436041	0.00383804	0.0037716	0.00365569	0.00328068	0.00339065	0.193716	0.142656	0.258495	0.00455314	0.00399002	0.00344234	0.198289	0.00040565	0.000322486	0.000192776	0.0580546
43	9.99	1034.87	102.12	Unknown	0.833	null	null	null	null	null	null	4	False	False		FALSE	FALSE	null	null	null	null	null	null	null	7.29	2021-01-01	41.09974:3379 43.05981:8891 44.08403:1833 45.054:13843 46.02465:2235 47.04859:0 48.0522:1399 51.06513:7359 53.08004:7057 58.05816:37099 59.08566:18066 61.03093:4089 63.06641:1490 64.09628:1418 65.08197:1635 66.06535:4914 68.1421:768 69.03332:2589 71.12525:408 72.07977:0 73.0834:193094 75.078:23832 77.07978:23761 78.09392:2703 79.08873:3031 80.0958:8049 81.06463:1556 83.11295:2909 85.10082:3789 88…	0.000876972	0.000776229	0.00077206	0.000250028	0.000676531	0.000536108	0.00087952	0.000584951	0.000368777	0.0860115	0.0503026	0.149307	0.00080842	0.000487556	0.000611083	0.0952071	5.9404e-05	0.000217357	0.000256372	0.0501387
44	10.054	1037.34	102.117	limonene	0.25	-1	1025	C10H16	Menthane monoterpenoids	XMGQYMWWDOXHJM-UHFFFAOYSA-N	C=C(C)C1CC=C(C)CC1	340	False	False		FALSE	FALSE	92.5	null	92.4	92.6	91.5	94.9	91.3	5.52	2021-01-03	40.16905:45236 41.073:182200 42.08136:32485 43.07844:30630 45.02161:2950 46.05625:3790 47.01184:9499 49.05792:3931 50.04716:17963 51.07712:59709 52.06709:41785 53.07622:226510 54.07676:20342 55.07335:83010 57.08815:5357 58.07212:18170 59.06795:11068 60.06807:6919 61.06414:822 62.00067:8151 63.08928:26028 64.04303:8704 65.09754:98746 66.06237:35026 67.09226:945348 68.11592:1062861 69.06528:61751 7…	0.00100353	0.0010734	0.00106326	0.00147438	0.00107319	0.00135592	0.000936473	0.000746792	0.0009611	0.0790543	0.0576476	0.116374	0.00104673	0.00130116	0.000881455	0.0843585	3.77547e-05	0.000206125	0.00011727	0.0297201
45	10.086	1038.39	68.108	Unknown	0.917	null	null	null	null	null	null	4	False	False		FALSE	FALSE	null	null	null	null	null	null	null	4.39	2021-01-01	41.09803:297 42.07985:3188 43.056:21417 44.0622:7746 45.03031:10861 46.05214:1458 47.02486:9451 48.08624:1231 49.0511:6263 50.05828:10513 51.08276:5334 53.08582:8110 53.99987:490 55.09026:1658 59.04302:27770 60.03852:4470 61.05839:2653 63.03602:2107 64.02731:1584 65.98415:2295 67.0806:12878 68.13734:15688 69.02973:14919 73.07942:74490 74.13233:3942 75.07675:15216 76.06727:1315 77.07477:20551 78.0…	0.000223312	0.000250063	0.000238353	0.000238836	0.000226564	0.000229049	0.00570502	0.000432494	0.000215256	0.114528	0.0768357	0.156047	0.000237243	0.000231483	0.00211759	0.115803	1.34099e-05	6.48771e-06	0.0031087	0.039621
46	10.146	1040.1	72.1215	Unknown	0.75	null	null	null	null	null	null	4	False	False		FALSE	FALSE	null	null	null	null	null	null	null	4.23	2021-01-01	40.1903:3088 41.10648:6719 42.09437:2833 43.08657:8853 44.06873:11639 45.03598:29950 46.07637:2037 47.02459:3809 52.0699:15425 53.07356:341 55.10026:1459 56.09562:3874 57.10676:1112 58.07053:4084 59.07246:21266 60.06293:1136 61.04187:2397 62.0587:2233 62.97798:1830 64.03718:244 65.0523:1131 67.07931:6479 68.13541:8041 70.07266:3725 71.12299:2274 72.09478:110339 73.08897:47714 74.11356:30682 76.07…	0.000890479	0.000766289	0.000817852	0.00115569	0.00104149	0.000973531	0.00133854	0.0011355	0.00121579	0.186097	0.109541	0.256086	0.000824873	0.00105691	0.00122994	0.183908	6.2392e-05	9.20534e-05	0.000102256	0.073297
47	10.148	1040.06	51.084	Unknown	0.25	null	null	null	null	null	null	4	False	False		FALSE	FALSE	null	null	null	null	null	null	null	2.38	2021-01-01	40.16928:1354 41.07793:1235 42.09112:827 44.06768:3444 46.07805:1 48.07024:552 49.07124:0 50.06463:1993 51.08405:25154 53.08575:436 54.07743:1 55.12514:1791 57.05459:2510 58.06272:261 60.0734:1164 61.03394:514 62.02432:1594 63.05672:265 64.03352:2055 65.07263:3801 67.0618:432 67.98932:0 69.02594:4636 70.05432:2774 72.12392:4875 73.10373:13449 76.09302:1601 77.08141:13937 78.08059:4913 79.08749:21…	0.000361244	0.000243564	0.000328882	0.00023906	0.000239521	0.000282816	0.000324	0.000321668	0.000317252	0.939242	0.57596	1.22655	0.00031123	0.000253799	0.000320973	0.913918	6.07931e-05	2.51305e-05	3.42726e-06	0.326034
48	10.207	1042.5	102.118	Unknown	0.75	null	null	null	null	null	null	4	False	False		FALSE	FALSE	null	null	null	null	null	null	null	6.86	2021-01-01	48.02117:59 49.06437:1004 50.05428:4920 56.0658:5761 61.01807:1228 61.92249:928 65.08291:6392 72.14121:16456 73.09299:53362 76.07282:13144 89.08534:3069 90.0148:3284 99.05098:2048 100.04372:2095 102.12246:87461 103.13239:2664 104.08926:0 108.05102:153 111.07657:1023 114.09869:1425 115.14682:948 116.16893:1405 120.11732:631 123.03975:3021 131.1478:2032 132.07803:1953 135.10292:2030 139.20831:375 1…	0.000722638	0.000657464	0.00077573	0.000851728	0.000788912	0.00042523	0.000729768	0.000772885	0.000456937	0.310307	0.150068	0.402121	0.000718611	0.000688623	0.000653197	0.287499	5.92357e-05	0.000230258	0.000171327	0.127565
49	10.249	1043.99	147.074	lactic acid	0.833	3.587	1047.7	C3H6O3	Alpha hydroxy acids and derivatives	JVTAAEKCZFNVCJ-UHFFFAOYNA-N	CC(O)C(O)=O	340	False	False		FALSE	FALSE	85.8	0	99.4	76.7	74.9	78.5	78.6	44.44	2021-01-03	44.0741:1576 45.04729:19039 46.06648:2522 47.03156:2209 48.05051:1989 50.07466:1281 51.07407:824 52.071:297 53.0717:3245 59.0694:1931 60.06272:1647 61.04055:7726 62.03112:793 65.56899:8825 66.12284:23728 73.09032:309705 74.12144:19026 75.0742:18691 76.08839:3123 80.11632:2648 81.06165:1308 84.13484:526 86.12547:484 87.00918:7632 97.09506:306 100.08675:3930 101.06948:7752 102.11388:57719 103.07554…	0.000856638	0.000903854	0.000994025	0.00104788	0.00105281	0.000402801	0.00104277	0.00103105	0.000998798	28.6583	20.2837	53.1859	0.000918173	0.000834499	0.0010242	34.0426	6.98038e-05	0.000373869	2.27686e-05	17.0992
50	10.258	1044.7	117.129	Unknown	1	null	null	null	null	null	null	4	False	False		FALSE	FALSE	null	null	null	null	null	null	null	4.25	2021-03-01	40.1623:5010 41.05218:4680 43.06478:8448 44.05654:2674 45.02924:21429 46.06519:3861 47.02383:3170 48.0384:557 50.06632:16646 53.0684:2999 54.07867:1242 55.06783:15647 58.05917:30390 60.06037:6816 61.06421:6686 62.08876:5265 64.06754:2156 66.03493:18075 67.07172:3273 69.02715:5606 72.11236:1 73.09374:290441 74.11838:8010 75.06862:63986 76.08774:3469 78.08671:598 81.1077:5366 82.0843:4583 83.10558:…	0.00189856	0.00202078	0.00199255	0.00257949	0.00240337	0.00227234	0.00225526	0.00238186	0.00222287	0.406469	0.309262	0.694518	0.00197063	0.0024184	0.00228666	0.470083	6.39904e-05	0.000154125	8.40194e-05	0.200351
51	10.294	1045.55	152.084	2-Hydroxypyridine	0.75	-1	1038	C5H5NO		UBQKCCHYAOITMY-UHFFFAOYSA-N		340	False	False		FALSE	FALSE	95.4	null	97	94.3	90.8	96.7	100	1020.28	2021-01-02	40.1706:8693 43.058:82664 44.05529:4428 45.02438:21583 46.09802:2427 50.06596:29174 51.0921:86922 52.07641:46767 53.06755:21887 54.0286:8675 61.08255:17971 62.00543:7785 63.00201:1394 65.04301:26033 66.05882:6950 67.05975:4783 69.03651:26979 70.08172:23852 76.07595:37795 78.06795:297263 79.08022:36942 81.12865:8910 82.08717:9352 83.09568:42422 84.08288:701 85.07757:10930 86.10548:6825 91.09746:44…	0.0114081	0.0120979	0.0118063	0.0146812	0.0145616	0.0137113	0.0132835	0.0140137	0.0138616	0.116135	0.0409153	0.163019	0.0117708	0.014318	0.0137196	0.10669	0.000346267	0.000528844	0.00038524	0.0615972
52	10.309	1046.17	123.049	Unknown	0.417	null	null	null	null	null	null	4	False	False		FALSE	FALSE	null	null	null	null	null	null	null	6.37	2021-01-01	40.15194:8061 41.09179:8699 43.04695:18032 44.06831:21298 48.04626:6593 51.06561:37758 53.08646:19064 54.08921:8287 56.04532:5210 57.10485:19475 59.06237:28747 62.16835:7700 63.05947:4511 65.03326:7398 67.01555:16458 67.9836:3732 70.08916:3349 71.10777:11402 76.05038:13452 77.06954:17486 79.08782:69556 82.06014:7968 83.08343:17673 87.13554:4698 88.08643:3599 89.05808:3917 90.1555:3223 91.07535:36…	9.08544e-05	0.000115747	0.000214638	0.000198368	0.000202168	0.000192259	0.00022067	0.000114073	0.000104639	0.252149	0.175016	0.0808257	0.000140413	0.000197598	0.000146461	0.16933	6.54748e-05	4.99925e-06	6.444e-05	0.085803
53	10.324	1046.64	295.134	Unknown	0.917	null	null	null	null	null	null	4	False	False		FALSE	FALSE	null	null	null	null	null	null	null	3.34	2021-01-01	42.07984:2246 47.0377:9607 50.05026:12569 51.09237:13094 52.06416:33167 54.04766:823 57.10827:6245 58.06037:5317 59.08233:1988 60.07212:775 61.05563:3290 62.05703:576 64.03028:3998 67.10301:560 68.21228:229 70.05234:3030 74.11569:4946 77.06677:9970 78.07937:9905 79.08062:33397 83.15268:1010 84.08416:1003 85.11835:2521 86.04624:5976 91.16283:4178 92.12225:111 93.05594:1443 94.07162:3203 95.06169:2…	4.26323e-05	4.12373e-05	3.63398e-05	3.80756e-05	3.7767e-05	3.88877e-05	4.05868e-05	5.15138e-05	6.29879e-05	0.0278365	0.0209559	0.0346765	4.00698e-05	3.82435e-05	5.16962e-05	0.027823	3.30469e-06	5.78917e-07	1.12017e-05	0.0068603
54	10.345	1047.37	73.0656	Unknown	0.25	null	null	null	null	null	null	4	False	False		FALSE	FALSE	null	null	null	null	null	null	null	1299.66	Blank1	41.07668:57510 42.04821:495521 43.01692:4174934 44.03268:1886294 45.03254:21158298 46.0605:1486780 47.02045:1589167 48.03893:66360 49.02916:17426 50.02095:90409 51.0416:110287 52.04061:95047 53.03853:123485 54.05059:55187 55.03146:599315 56.03032:737195 57.06245:1494517 58.03936:5743080 59.03941:27411916 60.0537:2630768 61.04943:1269537 62.02953:59522 63.00714:25993 63.67815:8190 64.23205:81680 6…	0.00141276	0.000156875	6.38435e-05	0.00235152	0.000173768	0.00175551	0.00020978	0.00185963	0.00165972	451.53	299.339	905.203	0.000544493	0.00142693	0.00124304	552.024	0.00075338	0.00112544	0.000900396	315.186
55	10.369	1048.85	88.0972	Unknown	0.25	null	null	null	null	null	null	4	False	False		FALSE	FALSE	null	null	null	null	null	null	null	7.48	2021-01-01	41.05975:1 42.08432:1083 43.05024:3542 50.06598:10442 52.07607:3042 53.07018:1937 54.1169:5750 56.11934:3235 57.04673:1 60.0653:2977 62.04357:374 67.85561:451 69.01986:3816 70.07159:1 71.1258:1 83.13349:145 84.10248:6326 85.17989:0 88.09724:19488 89.07902:2288 90.13284:1602 100.09926:406 112.13959:1412 113.11542:4478 114.20775:2133 115.09705:6085 119.1002:2579 120.12502:958 122.07799:0 128.08688:…	0.000146086	6.35673e-05	6.65229e-05	0.000107488	0.000113203	8.96381e-05	0.000122976	0.000137504	0.000100329	17.295	11.3026	34.419	9.20586e-05	0.000103443	0.00012027	21.0056	4.68122e-05	1.22921e-05	1.87349e-05	11.9965
56	10.448	1050.93	73.0913	Unknown	0.583	null	null	null	null	null	null	4	False	False		FALSE	FALSE	null	null	null	null	null	null	null	5.28	2021-01-01	40.17652:0 41.09848:6503 42.03967:3908 44.07065:339 47.02518:3731 48.0682:4344 50.04832:2126 52.06627:6906 53.06715:8583 55.08635:10347 56.09544:6854 58.06113:10574 59.08667:23055 60.1043:4648 63.02385:7482 64.99527:1133 66.04829:0 67.08649:3961 68.19756:1773 70.09995:5018 71.10403:5963 72.09232:9112 73.09127:140972 74.11644:16715 75.0739:9291 81.07263:4801 84.15932:834 87.18345:4933 88.08644:860…	0.00123617	0.00241761	0.00230183	0.00228728	0.00237496	0.00216012	0.00249098	0.000172658	0.00240943	25.8791	297.937	23.3297	0.0019852	0.00227412	0.00169102	115.715	0.000651263	0.000108023	0.00131557	157.814
57	10.455	1051.26	123.032	pyruvic acid	0.75	3.517	1040.99	C3H4O3	Alpha-keto acids and derivatives	LCTONWCANYUPML-UHFFFAOYSA-N	CC(=O)C(O)=O	340	False	False		FALSE	FALSE	82.5	0	94.4	74.6	67.9	77.5	88.9	131.82	2021-02-02	41.0822:7064 44.07286:8471 45.03328:42871 46.06568:4787 47.03032:20805 48.05071:1064 49.05186:9382 53.09614:8231 55.06774:129373 57.08026:9076 58.07614:15245 59.0835:27012 60.06812:5774 61.04499:7670 63.02406:9117 63.99829:3092 65.07534:2674 73.08629:206759 74.11929:21935 75.07277:43178 76.1058:7561 77.07961:18602 79.08141:58678 80.08725:1906 81.08649:2700 83.16234:2097 86.63786:4110 87.14037:735…	0.00260812	0.00255033	0.00255653	0.00241196	0.00243498	0.00244522	0.00239614	0.00233646	0.00238549	0.0309354	0.0294077	0.0776853	0.00257166	0.00243072	0.0023727	0.0460095	3.17283e-05	1.7034e-05	3.18289e-05	0.0274427
58	10.485	1052.21	184.102	Unknown	0.75	null	null	null	null	null	null	4	False	False		FALSE	FALSE	null	null	null	null	null	null	null	4.73	2021-01-01	42.09531:4665 46.0781:3646 48.14438:2729 50.04764:2108 51.08496:0 53.06629:8344 54.07309:3143 56.08278:1 58.06173:9920 59.06739:6634 60.05916:1075 61.05264:7389 62.0415:1542 63.03384:6062 64.04359:26 65.13284:2015 66.05416:2738 67.06697:4163 69.02643:5110 72.10712:1130 74.08293:4672 75.06046:12536 77.08112:31987 80.10079:8434 81.07322:1413 83.09961:4141 84.1228:0 86.12363:253 87.11013:3678 90.161…	0.000126117	0.00012568	0.000142973	0.000144889	0.000120937	0.000109477	0.000152162	0.000142785	0.000108292	0.0487495	0.0327625	0.0743224	0.00013159	0.000125101	0.000134413	0.0519448	9.86014e-06	1.80698e-05	2.31021e-05	0.0209634
59	10.495	1052.65	207.053	Unknown	0.833	null	null	null	null	null	null	4	False	False		FALSE	FALSE	null	null	null	null	null	null	null	10.58	2021-01-01	40.17147:7936 45.03558:37619 46.04246:1 48.0238:3219 51.07921:1 54.09368:3593 56.0878:10069 59.0635:15834 61.06445:2196 62.04816:0 63.05498:0 64.01892:1999 66.03937:11103 68.06266:2481 69.03479:4102 73.07297:286891 74.11028:15886 75.06207:22682 76.07958:15206 77.05874:28645 78.07162:4536 79.08556:57566 81.0678:88 82.15224:1159 87.05267:730 89.07354:17174 90.0507:3820 91.11836:0 92.10375:458 98.10…	0.00129391	0.0013467	0.00142793	0.00144687	0.00144931	0.00165474	0.00151015	0.00153922	0.00159692	0.271132	0.115023	0.50576	0.00135618	0.00151698	0.00154877	0.297305	6.7512e-05	0.000119316	4.4167e-05	0.196679
60	10.495	1052.45	147.096	Unknown	0.417	null	null	null	null	null	null	4	False	False		FALSE	FALSE	null	null	null	null	null	null	null	4.07	2021-01-01	40.16826:1405 41.0934:0 42.07964:8856 44.0586:7044 47.03838:15607 49.09038:12283 50.06481:8754 52.06826:27588 55.1231:9013 57.12436:1 58.06808:12727 59.07775:30055 60.08876:8858 64.02258:4400 65.03034:458 66.05885:9914 67.00474:4250 70.11736:0 72.11584:6393 73.09002:10889 74.11418:280 75.06444:5957 76.05766:10453 78.07754:6246 81.09328:2361 84.10198:1 93.04243:0 94.12753:496 96.04031:6695 104.046…	0.000548658	0.000453431	0.000549467	0.000648976	0.000599786	0.000591135	0.000611296	0.000573513	0.000577638	0.144292	0.0267335	2.81512	0.000517185	0.000613299	0.000587482	0.995381	5.52146e-05	3.11982e-05	2.07264e-05	1.57703
61	10.602	1056.39	163.086	Unknown	0.917	null	null	null	null	null	null	4	False	False		FALSE	FALSE	null	null	null	null	null	null	null	3.45	2021-01-01	45.04928:43836 46.06613:2261 47.03502:13690 50.05824:9945 52.06159:21966 53.06714:9158 54.00789:1793 55.09557:11874 56.0701:3379 58.07749:3169 59.07561:20638 60.06945:8014 61.10346:7199 62.18084:872 63.03246:2118 64.01858:798 66.0393:31521 66.96027:3976 68.15898:3551 70.10355:8029 72.13671:7837 73.08435:323176 74.10931:36086 75.07272:61621 76.09104:610 79.0712:29042 81.10465:73 87.03868:8683 89.0…	0.00021929	0.000196818	0.00019569	0.000227205	0.000199112	0.000210238	0.000204782	0.00020219	0.000217221	0.0553894	0.0245354	0.0595633	0.000203933	0.000212185	0.000208064	0.0464961	1.33116e-05	1.4147e-05	8.03522e-06	0.0191326
62	10.754	1061.79	57.1172	OCTANE; EI-B; MS	0.833	-1	1076.79	C8H18	Alkanes	TVMXDCGIABBOFY-UHFFFAOYSA-N	CCCCCCCC	340	False	False		FALSE	FALSE	87.2	null	88.3	86.4	81.5	86.9	100	8.24	2021-02-01	40.17925:12432 41.07071:364748 42.08274:102333 43.06578:1065963 44.07305:31337 45.034:7412 47.03265:979 50.06635:2439 52.07537:26035 53.07505:28993 54.10229:11777 55.09637:194494 56.10703:177452 57.11729:1113959 58.0686:55581 59.07501:10286 61.07002:1494 64.07787:10 65.03246:1363 66.1262:7111 67.09042:15511 68.06858:18897 69.06669:160883 70.13946:253294 71.13001:1070178 72.10092:57347 73.08154:1 …	0.00661815	0.00565303	0.00654351	0.0065658	0.00641185	0.00729944	0.00551126	0.00667387	0.00637895	0.531134	0.219721	0.630109	0.00627157	0.00675903	0.00618803	0.460321	0.000536963	0.000474299	0.000604362	0.214162
63	10.773	1062.5	151.105	phenol	1	3.649	1053.54	C6H6O	1-hydroxy-4-unsubstituted benzenoids	ISWSIDIOOBJBQZ-UHFFFAOYSA-N	OC1=CC=CC=C1	340	False	False		FALSE	FALSE	88.9	0	95.8	84.2	75.7	95	88.2	15.41	2021-03-01	46.07401:7804 48.02751:2063 49.05016:11507 50.05189:10401 51.07104:5768 62.02926:732 63.02684:153 65.07951:695 68.0946:284 75.05621:5147 77.0788:7242 90.10889:515 91.04112:5781 92.08241:3353 93.07273:1082 94.22901:588 95.12665:8555 96.01372:3648 102.09639:857 105.08645:622 106.05721:595 107.05728:591 108.06858:1019 109.13995:324 116.1027:7085 118.02953:1766 120.25678:1910 121.14205:1384 121.972:1…	0.000585037	0.000621294	0.000557513	0.000550547	0.000496912	0.000516453	0.000537307	0.00049441	0.000516294	0.0660808	0.0322601	0.0978719	0.000587948	0.000521304	0.000516004	0.0654043	3.19899e-05	2.71448e-05	2.14495e-05	0.0328111
64	10.8	1063.39	176.094	Unknown	0.667	null	null	null	null	null	null	4	False	False		FALSE	FALSE	null	null	null	null	null	null	null	3.31	2021-01-02	40.19207:2874 45.01948:5260 49.05843:1501 54.12629:132 66.07798:4584 67.09255:4423 74.08777:0 77.07405:5085 80.10046:4376 81.07642:1620 82.21832:1630 87.12543:852 88.04609:16 88.56329:9237 90.10246:918 93.02622:2162 95.08018:1967 101.04379:4201 102.12998:10906 104.11068:3568 105.10119:793 106.03465:383 109.02396:2617 115.08559:9448 116.0892:2192 117.08578:602 118.15256:1271 121.08212:1788 122.078…	5.48448e-05	6.04941e-05	5.97889e-05	7.98855e-05	6.754e-05	8.47669e-05	8.87873e-05	1.19341e-05	9.37362e-05	0.0457292	0.0255639	0.0811895	5.83759e-05	7.73975e-05	6.48192e-05	0.0508275	3.07831e-06	8.87883e-06	4.58667e-05	0.0281611
65	10.867	1065.77	207.061	Unknown	1	null	null	null	null	null	null	4	False	False		FALSE	FALSE	null	null	null	null	null	null	null	5.08	2021-01-01	40.14944:9 49.06763:7471 52.08018:5869 62.03893:867 66.07777:6581 81.16118:6738 82.05164:925 83.15168:545 92.17077:365 94.09459:2447 95.06395:1079 96.05448:2194 112.18285:3390 115.11096:22268 121.0736:2749 123.57932:1065 124.8345:575 125.42362:442 137.04259:769 137.99391:1022 138.9543:1557 139.93986:300 141.35307:511 142.1544:9594 147.11096:31986 150.13998:886 151.12201:9578 152.11968:709 153.101…	0.000229994	0.000282679	0.000263428	0.000301738	0.000275328	0.000295314	0.000320203	0.000287033	0.000298996	0.314468	0.130302	0.466479	0.000258701	0.000290793	0.000302077	0.30375	2.66587e-05	1.37733e-05	1.67982e-05	0.168344
66	10.91	1067.23	43.0849	OCTANE; EI-B; MS	0.75	-1	1076.79	C8H18	Alkanes	TVMXDCGIABBOFY-UHFFFAOYSA-N	CCCCCCCC	340	False	False		FALSE	FALSE	88.3	null	95.1	83.8	76.2	87.2	100	3.67	2021-02-03	40.16917:13120 41.08535:117993 42.09883:39650 43.08166:361352 44.08702:8110 46.02674:3970 50.06107:14397 52.07141:5017 53.07642:5452 54.10833:3828 55.08445:64901 56.09164:67318 57.11657:384283 58.08319:14825 60.07577:1027 65.09126:1302 67.0335:8723 67.88522:1458 69.02405:37836 70.13472:76589 71.13079:353952 72.1435:9927 77.06024:1752 78.07102:7104 80.09127:5995 81.14642:1696 82.07372:3475 83.1349…	0.00180571	0.00150808	0.00182177	0.00168396	0.00165855	0.00189578	0.00156549	0.00173625	0.0016959	0.323827	0.445154	1.7206	0.00171186	0.0017461	0.00166588	0.829862	0.000176655	0.000130249	8.92518e-05	0.773787
67	10.914	1067.25	115.083	Glycolic acid; GC-EI-TOF; MS; 2 TMS; BP	1	4.444	1068	C2H4O3	Alpha hydroxy acids and derivatives	AEMRFAOFKBGASW-UHFFFAOYSA-N	OCC(O)=O	340	False	False		FALSE	FALSE	88.7	0	99.9	81.3	75.3	82.6	96.8	14.81	2021-01-03	41.09616:16238 42.07391:10973 43.06591:21437 44.09023:24160 45.03298:97404 46.05482:12758 47.03761:39335 48.07281:2446 49.06665:5262 50.04723:15811 52.07087:39011 53.09994:5861 54.0157:2343 55.05704:6008 58.05837:8444 59.08239:91209 60.05985:9542 61.04506:27557 62.06581:15 63.03899:2301 65.072:752 66.09125:179764 67.01714:18062 72.09942:1 73.08428:443309 74.09814:49223 75.057:51769 76.06157:2791 …	0.0019212	0.00200743	0.00202571	8.00992e-05	0.00181888	0.0019926	0.00176891	4.01348e-05	0.00180609	0.14024	0.12982	0.325912	0.00198478	0.00129719	0.00120504	0.198657	5.5813e-05	0.00105761	0.00100901	0.110329
68	10.949	1068.69	234.125	Unknown	1	null	null	null	null	null	null	4	False	False		FALSE	FALSE	null	null	null	null	null	null	null	164.15	2021-01-01	44.06776:9140 45.02992:44518 46.06153:7873 54.08644:3771 58.06071:43009 59.06695:70741 60.06675:10277 64.09608:1190 69.04087:5295 73.10011:375651 74.12657:26395 86.11527:10498 87.13029:12929 88.07117:10988 89.07234:7637 90.04426:1784 93.05631:2235 95.06209:5940 97.04136:863 99.07117:7203 100.05364:27066 102.0927:17190 103.1062:19527 106.07672:245 109.13752:6297 116.11357:8405 117.06695:39571 119.…	0.00388752	0.00393838	0.00381873	0.00341769	0.00365499	0.00379617	0.0032486	0.00318485	0.0034112	0.00614204	0.0122439	0.0365446	0.00388155	0.00362295	0.00328155	0.0183102	6.00488e-05	0.000191266	0.000116716	0.0160835
69	10.988	1069.94	199.087	Unknown	0.667	null	null	null	null	null	null	4	False	False		FALSE	FALSE	null	null	null	null	null	null	null	3.09	2021-01-01	42.09272:3728 52.0875:16473 53.09774:3613 58.06292:28537 63.61074:2095 64.15673:3037 77.08233:6082 89.09872:2551 90.02359:2773 90.57462:4192 93.01791:171 99.14753:5680 107.0868:4955 115.08095:3386 122.0761:587 123.70335:1212 125.30408:1915 137.95654:369 139.31773:193 143.08771:2978 151.08893:2332 152.12679:1712 157.79742:3964 158.64589:2339 168.37558:1698 169.17596:724 182.05481:95 186.17926:959 …	9.04513e-05	7.28093e-05	8.14398e-05	9.09483e-05	7.86114e-05	8.32235e-05	8.61287e-05	8.33487e-05	1.72639e-05	0.0155532	0.0155799	0.023707	8.15668e-05	8.42611e-05	6.22471e-05	0.01828	8.82169e-06	6.23358e-06	3.89814e-05	0.0046999
70	11.006	1070.42	174.106	Unknown	0.667	null	null	null	null	null	null	4	False	False		FALSE	FALSE	null	null	null	null	null	null	null	5.85	2021-01-01	49.05222:7607 64.03836:1788 81.11999:2450 90.05126:232 97.01932:5927 98.09791:3755 100.10738:2646 111.08706:561 120.16231:3428 122.14501:1100 127.04817:1 130.14459:31992 138.06877:1680 152.06213:1345 154.0201:2168 156.99736:2429 157.95319:1317 158.46625:1565 159.10928:1524 164.03711:1041 169.02423:531 170.87898:1567 172.12906:1604 174.14331:39713 180.01633:52 180.87942:1231 187.25789:421 188.2033…	0.00520104	0.00125236	0.00136142	0.0011223	0.00107353	0.00538007	0.0015187	0.00500331	0.00486246	0.0607594	0.0390863	1.10211	0.00260494	0.0025253	0.00379482	0.40065	0.00224895	0.00247242	0.00197244	0.607575
71	11.025	1071.31	207.047	Unknown	0.75	null	null	null	null	null	null	4	False	False		FALSE	FALSE	null	null	null	null	null	null	null	10.21	2021-01-01	40.1715:2162 41.07669:2142 43.0568:0 44.04898:1 45.0331:0 46.04872:0 47.03138:0 48.04733:3443 50.04053:22680 51.07742:6642 52.08155:0 53.08208:1 54.0947:2477 55.06769:0 57.11336:0 58.0713:1 59.0632:0 60.0149:1353 61.05161:0 62.07719:0 63.04789:634 65.0891:2368 66.08874:1 67.03504:1 68.19389:1762 69.03591:0 70.09011:1 71.08375:973 72.10798:1 73.0806:0 74.1084:1 75.07881:0 76.09529:1 77.08209:7782 …	0.00115726	0.00130767	0.00122611	0.00123621	0.00139711	0.00121529	0.00129856	0.00130102	0.00133767	0.189241	0.216956	0.382522	0.00123035	0.00128287	0.00131242	0.262906	7.52935e-05	9.94825e-05	2.19083e-05	0.104513
72	11.052	1072.29	174.128	Unknown	0.75	null	null	null	null	null	null	4	False	False		FALSE	FALSE	null	null	null	null	null	null	null	75.32	2021-01-01	40.15643:1258 42.07445:22271 43.03187:32183 44.0618:42044 45.04821:134926 47.02752:38897 49.0312:61 53.08238:9141 54.11477:552 56.07271:20761 59.06723:11032 61.04003:25318 62.07383:1627 65.15397:1112 70.08347:57865 71.10779:22912 72.11583:159960 73.08664:1030990 74.10153:91591 79.08151:27804 80.07156:388 81.09835:2685 82.15237:253 84.13467:7212 86.08676:46176 87.08095:10811 89.03651:9554 91.10399…	0.005157	0.00533152	0.00542636	0.00501043	0.00507932	0.00536244	0.00509189	0.00500008	0.00482315	0.254467	0.193753	0.543815	0.00530496	0.00515073	0.00497171	0.330678	0.000136629	0.000186557	0.000136596	0.187061
73	11.1	1073.94	199.086	Unknown	0.833	null	null	null	null	null	null	4	False	False		FALSE	FALSE	null	null	null	null	null	null	null	27.02	2021-01-01	40.16434:4492 49.03879:9634 60.03263:0 62.00539:1 63.00732:12836 63.98138:1128 69.03796:26118 76.10574:1 77.05579:147749 78.08542:17319 81.02817:3288 82.1348:76 90.11977:1438 91.07662:6841 92.13458:2333 96.09588:498 97.06496:837 100.0816:14073 104.13054:0 106.11148:3268 107.06622:66730 108.06764:0 109.14774:624 110.0812:0 112.22603:491 114.15651:3641 116.11635:2056 120.12167:1 123.24439:266 127.0…	0.000551172	0.000555687	0.000584426	0.000533253	0.000573943	0.000558382	0.000515908	0.00055498	0.000517181	0.0223779	0.0165299	0.0217831	0.000563762	0.000555193	0.000529356	0.0202303	1.80376e-05	2.05316e-05	2.22003e-05	0.00321843
74	11.135	1075.16	73.0875	Lactic acid	0.917	7.125	1062.36	C3H6O3	Alpha hydroxy acids and derivatives	JVTAAEKCZFNVCJ-UHFFFAOYSA-N	CC(O)C(O)=O	340	False	False		FALSE	FALSE	90	0	90.9	89.5	79.5	99.3	100	17.39	2021-02-01	41.09359:40126 42.06136:72662 43.03805:784943 44.0588:443411 45.03709:2524806 46.06405:184054 47.0364:280486 48.04387:12231 49.06453:1738 50.05502:19966 51.07267:19994 52.09331:292555 53.05135:7726 54.07714:17743 55.05008:405907 56.07546:149636 57.07154:69971 58.07241:146729 59.07164:1106518 60.0514:81982 61.03882:153862 62.04458:2066 63.00818:13040 66.06673:2073452 66.96255:289383 67.81604:15073…	0.0921256	0.117593	0.156725	0.064352	0.0995968	0.075474	0.183483	0.113865	0.0607678	5.30635	1.84997	5.42117	0.122148	0.0798076	0.119372	4.1925	0.0325395	0.0180176	0.0615427	2.0295
75	11.158	1076.25	147.085	Unknown	0.667	null	null	null	null	null	null	4	False	False		FALSE	FALSE	null	null	null	null	null	null	null	8.64	2021-03-03	42.08655:42302 43.03167:163551 44.07075:158618 45.04983:636256 46.0763:46525 47.04434:110365 48.03901:5334 51.07256:41194 52.07844:33137 53.0656:30121 54.13226:1287 55.04364:126402 56.09061:118309 59.0717:374716 60.03359:23191 61.05025:48382 62.07072:12495 63.02582:2146 64.94554:3663 66.07561:850085 66.98872:156198 68.08266:7437 70.06507:41881 71.06746:22481 72.08209:130452 73.07928:5442262 74.09…	0.0898234	0.0748211	0.156671	0.0628247	0.0579397	0.0733828	0.179799	0.110621	0.0569552	0.265997	0.226167	0.263228	0.107105	0.0647157	0.115792	0.251797	0.0435759	0.00789331	0.0615847	0.0222396
76	11.208	1077.86	52.068	Unknown	0.083	null	null	null	null	null	null	4	False	False		FALSE	FALSE	null	null	null	null	null	null	null	1.78	2021-01-01	40.1611:1030 52.06804:19806 53.04976:506 60.05952:2055 66.97715:16814 79.08331:1415 80.09322:6310 84.16667:1800 85.10786:1142 88.98743:3879 90.04517:4495 92.09439:1447 99.09337:11936 100.06487:1 106.04224:2804 107.0135:5540 112.12765:330 113.11325:281 120.10522:2491 124.10879:212 127.04786:1 130.12097:0 141.11237:227 150.15465:1251 153.09445:1641 154.06273:2061 160.07944:1018 164.12627:1482 165.0…	0.00146798	0.00221887	0.0022254	0.00130845	0.00165122	0.00138773	0.00236657	0.00191114	0.00130592	1.65864	0.913953	1.10677	0.00197075	0.00144913	0.00186121	1.22645	0.000435422	0.000179444	0.000532081	0.386499
77	11.215	1078.18	66.9827	Unknown	0.25	null	null	null	null	null	null	4	False	False		FALSE	FALSE	null	null	null	null	null	null	null	21.62	2021-01-01	49.03052:4125 50.05713:10056 62.03303:134 64.04717:54 66.98273:45981 79.08405:19220 82.12864:1084 85.09927:15800 97.02662:0 99.11195:3049 100.07604:21 103.02112:17337 113.11251:583 123.04923:965 126.06982:6159 144.07359:3932 145.06621:0 150.10428:13579 153.2341:2207 154.19197:1603 159.14484:0 160.25473:1979 162.99095:1355 164.08185:426 165.17216:1305 174.1057:1094 178.06334:1835 179.19025:1069 18…	0.00107729	0.00150645	0.00171116	0.00077701	0.00119908	0.00131565	0.00185296	0.00127171	0.000772735	0.10148	0.0514561	0.143241	0.00143163	0.00109725	0.00129914	0.0987259	0.000323489	0.000283394	0.000540635	0.0459546
78	11.226	1078.49	73.0824	2-(TRIMETHYLSILYLMETHYL)BUTA-1,3-DIENE; EI-B; MS	0.583	-1	1082.11	C8H16Si	Hydrocarbon derivatives	JGVXFONXFYPFAK-UHFFFAOYSA-N	C=CC(=C)C[Si](C)(C)C	340	False	False		FALSE	FALSE	83.9	null	99.2	73.7	89.9	55.7	60.9	19	2021-01-02	40.16023:10284 44.06641:91769 45.02696:1 48.04644:1783 49.05611:19756 50.05587:3563 52.07324:0 53.05392:3208 55.06435:16265 59.06581:0 60.07524:1828 61.05:7171 63.08876:7748 66.08987:0 66.9884:0 71.09756:54195 72.05098:162431 73.08244:3177256 74.10651:365194 76.0955:84333 77.07926:42436 78.06239:30782 86.10307:2251 88.11137:1 90.03607:3137 92.10161:7265 95.0629:1 97.06548:10559 98.14478:4578 99.1…	0.0569436	0.118817	0.0930501	0.0403327	0.0589018	0.0473174	0.184757	0.0688158	0.0423238	1.06177	0.157771	0.272093	0.0896036	0.0488506	0.0986324	0.497212	0.0310805	0.009379	0.0757535	0.492253
79	11.235	1078.7	75.0733	Unknown	0.25	null	null	null	null	null	null	4	False	False		FALSE	FALSE	null	null	null	null	null	null	null	9.56	2021-01-01	41.07581:732 43.03811:48857 44.08334:34518 45.05041:1 46.06574:32114 47.04254:70045 48.01074:5585 49.04543:9937 51.06397:11686 52.08353:1 53.06069:7892 54.08334:3015 55.07735:1 57.106:20427 59.06435:0 61.06354:19100 63.04147:1851 66.07661:0 66.96835:1 68.06357:7720 70.07275:4228 71.08776:1 72.07074:87128 73.08588:0 74.10641:1 75.07327:1002552 76.08359:17493 79.0848:17367 81.04929:5954 82.16371:56…	0.00894835	0.0121726	0.0143786	0.00891358	0.010915	0.0101648	0.0147574	0.0113234	0.00889685	0.741402	0.337995	0.580706	0.0118332	0.00999778	0.0116592	0.553368	0.002731	0.0010111	0.00294467	0.203088
80	11.244	1079.02	131.116	Unknown	0.75	null	null	null	null	null	null	4	False	False		FALSE	FALSE	null	null	null	null	null	null	null	45.09	2021-01-01	40.17018:4271 41.08595:63627 42.06804:65561 43.04048:242672 44.05256:1 45.04244:1 46.06149:0 47.04571:94685 49.03497:20435 50.04863:11171 51.0676:12463 53.0627:15022 54.05888:22632 55.07274:0 56.07794:653523 57.08782:129599 58.06313:152418 60.0319:25443 61.04227:107487 63.03625:14566 64.02182:3362 68.20888:15155 69.04912:125097 70.08836:90313 71.08898:1 72.10091:0 73.08276:0 74.11438:0 75.0695:25…	0.0160555	0.0163382	0.017631	0.015196	0.015386	0.0155236	0.0163587	0.0155534	0.0145999	0.18105	0.0579221	0.0994193	0.0166749	0.0153685	0.015504	0.112797	0.000839974	0.00016451	0.000880424	0.0626447
81	11.245	1079.7	184.053	Unknown	0.75	null	null	null	null	null	null	4	False	False		FALSE	FALSE	null	null	null	null	null	null	null	11.06	2021-01-01	40.15915:5442 41.08271:0 42.07578:0 43.05591:0 44.06831:1 45.02942:0 46.07055:0 47.03002:1 48.00806:1030 49.0194:1 50.06471:16849 51.06722:11752 52.06955:0 53.08197:0 54.10865:1186 55.07137:1 56.07634:124200 57.09931:1 58.07023:0 59.06917:1 60.11441:1 61.04931:0 62.03285:0 63.04837:1 64.11775:3041 65.07748:170 68.05229:0 69.03099:35153 70.07941:1 71.0991:1 72.11025:0 73.09463:1 74.11319:1 75.0634…	0.00396515	0.00417463	0.00430083	0.00407522	0.00409205	0.00418448	0.00406976	0.0040128	0.00392947	0.0585257	0.0289898	0.0775475	0.00414687	0.00411725	0.00400401	0.055021	0.000169549	5.88319e-05	7.05567e-05	0.0244678
82	11.252	1079.12	223.104	Unknown	0.167	null	null	null	null	null	null	4	False	False		FALSE	FALSE	null	null	null	null	null	null	null	4.5	2021-01-01	44.07442:0 45.05995:0 46.09572:0 48.10799:2159 50.05623:12610 51.06567:13752 52.06943:7125 55.09559:0 59.07439:1 62.14489:0 66.08786:1 66.9949:1 71.08498:1 72.08978:1 74.12019:1 81.09375:1550 82.05553:1633 83.11771:3005 84.12776:1 85.11898:0 87.14689:1 88.12804:0 89.03591:1 90.00285:1 91.99441:483 94.08859:0 95.06822:8124 99.15546:0 101.10754:0 102.06884:0 103.094:32407 104.07082:0 105.1245:0 112…	0.000217997	3.45369e-05	0.000244593	3.01139e-05	6.33095e-05	0.000231644	9.42438e-05	7.43098e-05	6.27752e-05	0.0567273	0.0329683	0.0520009	0.000165709	0.000108356	7.71096e-05	0.0472322	0.000114374	0.000108053	1.592e-05	0.0125769
83	11.255	1079.36	146.113	Unknown	0.167	null	null	null	null	null	null	4	False	False		FALSE	FALSE	null	null	null	null	null	null	null	6.53	2021-01-01	40.17289:6107 42.06513:11092 56.08311:31157 58.07908:9488 62.04937:1 63.99445:1488 65.2304:7205 69.04775:67002 70.08804:4827 77.05698:31617 78.08047:365 80.11089:1 85.1095:0 86.11798:0 91.05762:2044 98.11589:6513 99.1101:1 106.06835:3200 108.08197:21602 110.05943:28461 115.08306:52323 121.12149:2960 122.01433:1258 123.01003:604 125.12061:920 126.07379:4878 134.08604:16363 135.10167:6434 136.99298…	0.000177021	0.000277336	0.000275576	0.000136061	0.00028506	0.000204507	0.000240563	0.000279535	0.000209936	0.145049	0.104408	0.283165	0.000243311	0.000208543	0.000243345	0.177541	5.74156e-05	7.45814e-05	3.48828e-05	0.0937032
84	11.272	1080	285.083	Unknown	0.5	null	null	null	null	null	null	4	False	False		FALSE	FALSE	null	null	null	null	null	null	null	17.94	2021-01-01	41.10996:16408 49.05778:10653 50.03806:17095 63.06682:1972 67.01716:1 69.03668:59190 79.08588:4053 81.07104:1836 82.01342:524 85.07652:1 86.06246:0 88.9814:0 90.06765:2184 92.07768:1196 93.04282:5849 95.00083:6416 96.08147:3511 98.07558:3620 99.11593:1 100.0447:21480 103.08088:3988 104.05947:1 105.07224:0 106.09626:1 108.65418:1 109.22308:6971 111.07558:5515 113.12645:1 114.02821:13757 126.18315:…	0.000180057	0.000161441	0.000202391	0.000273617	0.000234639	0.000255156	0.000245324	0.000226447	0.000205342	0.021696	0.0130363	0.0231466	0.000181297	0.000254471	0.000225704	0.019293	2.05035e-05	1.9498e-05	2.00012e-05	0.00546677
85	11.289	1080.69	221.101	Unknown	0.833	null	null	null	null	null	null	4	False	False		FALSE	FALSE	null	null	null	null	null	null	null	13.63	2021-01-01	40.18653:0 41.07732:1 54.03609:1 56.07177:0 58.06704:1 64.05349:1232 65.08189:5240 69.03064:1453 77.08251:0 78.08069:3286 79.0788:5998 80.11716:2170 83.14166:3475 86.13449:0 91.05148:1 93.04859:138 97.06208:536 98.14913:1 103.1352:41946 106.06856:0 107.06766:1 108.03648:1 110.10139:0 111.1104:0 115.08771:1 116.14539:1 121.13136:1 122.1455:591 123.05737:527 123.79436:491 126.06072:1 127.05687:3037…	0.00181716	0.0017682	0.00180107	0.00153806	0.00175658	0.00163898	0.00186004	0.0017917	0.00172415	0.0570531	0.0397486	0.0675166	0.00179548	0.00164454	0.00179196	0.0547727	2.49556e-05	0.00010937	6.79485e-05	0.0140238
86	11.329	1082.11	163.088	Unknown	0.333	null	null	null	null	null	null	4	False	False		FALSE	FALSE	null	null	null	null	null	null	null	2.74	2021-01-01	40.22295:1236 46.07211:6779 49.01596:6500 58.05544:0 61.04216:8540 63.03918:2360 76.09941:443 79.08034:22872 89.04044:1 90.10037:1969 91.0557:2611 92.11385:2005 93.0453:0 95.04979:1201 96.04617:506 98.10368:4544 99.09492:826 100.01174:897 103.12006:9077 105.08369:4323 107.09474:0 109.14069:1816 116.12655:4462 122.16093:462 123.16088:1392 124.06632:1563 127.05926:2346 128.0687:1 137.07538:887 141.…	0.000157824	0.000167718	0.00018597	0.000160479	0.00015909	0.000153567	0.00015947	0.00014649	0.000150893	0.0514659	0.0269774	0.0680322	0.000170504	0.000157712	0.000152284	0.0488252	1.42782e-05	3.65577e-06	6.60069e-06	0.0206544
87	11.342	1082.64	75.0706	Unknown	0.75	null	null	null	null	null	null	4	False	False		FALSE	FALSE	null	null	null	null	null	null	null	3.57	2021-01-01	41.08589:24800 42.07398:9605 43.06696:40996 44.07945:1976 45.0376:1 46.10656:2288 47.03578:14782 49.05446:1665 52.07922:19400 55.05354:6754 56.09218:14649 57.10884:10737 58.08091:21131 59.0434:4883 60.05963:4570 61.05906:8392 62.03547:2245 63.01582:0 63.97673:1395 66.06326:1 67.078:2542 69.04308:20464 70.11573:14601 71.12013:10774 72.10648:12033 73.08411:1 74.12758:0 75.07057:105561 76.07092:1634…	0.0015039	0.00107091	0.00124323	0.0013861	0.00126714	0.00143213	0.00134046	0.00133629	0.00153926	1.01158	0.446578	0.899031	0.00127268	0.00136179	0.00140534	0.785731	0.000217994	8.51363e-05	0.000116	0.299058
88	11.347	1082.73	173.133	Unknown	0.75	null	null	null	null	null	null	4	False	False		FALSE	FALSE	null	null	null	null	null	null	null	14.01	2021-01-01	40.16305:1373 43.05219:47419 50.05476:29970 51.06174:29990 53.08907:11444 64.98431:1309 73.09047:122506 75.06956:243830 78.0821:2506 81.09078:10568 82.22811:3301 83.1485:11667 84.17446:8094 92.2404:1678 97.04593:3565 101.1129:6527 104.13242:1 108.04991:988 111.15118:5017 112.29517:2984 122.89641:953 125.16247:3385 138.08374:396 139.13637:898 145.22261:5601 150.11687:2053 151.10765:2753 155.10417:…	0.000871184	0.000919101	0.00087694	0.000838623	0.000804612	0.000814122	0.000905944	0.000906233	0.000905818	0.0280243	0.0196253	0.0342788	0.000889075	0.000819119	0.000905998	0.0273094	2.61619e-05	1.75474e-05	2.13039e-07	0.00735286
89	11.355	1083.1	155.102	Unknown	0.417	null	null	null	null	null	null	4	False	False		FALSE	FALSE	null	null	null	null	null	null	null	3.27	2021-01-01	41.07646:8743 42.0889:7156 43.06294:8330 44.05644:2830 45.03033:0 46.05661:3558 47.02694:0 48.03312:3917 48.55961:17856 49.08032:783 50.06587:13902 51.07152:0 53.08923:7398 54.12207:4042 56.08848:16483 57.12:4307 59.08057:6697 60.04963:1743 61.06005:7255 62.08516:3724 63.02121:0 66.09361:0 68.12475:4243 71.13522:12821 72.11436:9831 73.0968:0 74.08934:3921 75.05206:184960 77.08054:29488 79.07946:5…	0.000300463	0.000310328	0.000305492	0.000332239	0.000306675	0.00030677	0.000267928	0.000309484	0.000289564	0.0608892	0.0289246	0.0762074	0.000305428	0.000315228	0.000288992	0.0553404	4.93275e-06	1.47323e-05	2.07839e-05	0.0241248
90	11.388	1084.07	259.081	Unknown	0.667	null	null	null	null	null	null	4	False	False		FALSE	FALSE	null	null	null	null	null	null	null	3.17	2021-01-01	41.07063:23514 42.08614:5033 43.06226:23009 50.03789:7916 52.0648:62131 55.08458:21801 57.08872:25287 62.0988:1227 63.03497:588 65.06472:1547 66.99915:6798 68.15449:1078 69.05057:42477 70.10833:31648 71.11406:20220 78.09431:9658 81.06268:613 82.1118:5656 83.11858:22957 84.14064:15964 86.10214:408 90.11693:1752 93.04975:2096 95.09398:639 97.10876:2800 99.11713:2359 102.11203:4035 104.04665:7393 10…	8.46077e-05	7.16029e-05	8.77502e-05	0.00010679	9.22425e-05	9.42578e-05	0.000116997	0.000113757	0.000108675	0.00776585	0.00701616	0.0077947	8.13203e-05	9.77635e-05	0.000113143	0.00752557	8.56093e-06	7.88202e-06	4.19496e-06	0.000441401
91	11.446	1086.25	281.048	Unknown	0.25	null	null	null	null	null	null	4	False	False		FALSE	FALSE	null	null	null	null	null	null	null	9.16	Blank1	41.07847:9946 42.06284:9248 45.00247:31934 46.08356:4013 47.00226:23176 48.01264:24336 49.03529:41813 51.04427:106985 53.97924:4464 55.03877:23061 59.05893:24106 62.06955:13974 64.03283:5090 70.07043:6882 73.04608:59563 79.06312:79756 84.07768:2020 86.04914:8998 87.99166:9250 89.04908:1 90.01912:487 91.09834:1 91.97955:1863 96.07946:10744 98.17846:8771 100.0174:8551 102.04962:5088 103.06338:4905 …	1.99647e-05	2.50656e-05	2.67682e-05	3.00672e-05	2.65123e-05	2.23431e-05	2.15584e-05	2.8582e-05	1.54378e-05	1.39821	0.976254	3.35685	2.39328e-05	2.63075e-05	2.18594e-05	1.91044	3.54034e-06	3.86612e-06	6.57726e-06	1.27027
92	11.458	1086.72	52.0676	Unknown	0.5	null	null	null	null	null	null	4	False	False		FALSE	FALSE	null	null	null	null	null	null	null	3.06	2021-01-01	40.15448:2617 41.06566:631 42.0859:0 43.06056:1940 45.03242:11491 46.07266:2508 47.02548:4917 51.05948:12032 52.06764:47201 53.07166:0 54.07252:4230 56.08497:4531 58.05659:40715 59.05496:9818 62.00718:1420 66.07361:1766 67.00872:5155 68.061:1374 70.10956:1230 71.13641:1 76.08142:9086 77.0677:20176 78.0735:10349 79.08947:25559 80.05799:6131 81.17758:1 83.14636:0 84.10466:1 85.13749:1 87.04046:1 88…	0.000532903	0.000299326	0.000373331	0.000265759	0.000430663	0.000340038	0.000273565	0.000466736	0.000444241	1.45539	0.77244	1.88032	0.000401853	0.000345487	0.000394847	1.36938	0.000119372	8.25871e-05	0.000105634	0.558925
93	11.471	1086.99	158.176	Unknown	0.917	null	null	null	null	null	null	4	False	False		FALSE	FALSE	null	null	null	null	null	null	null	6.24	2021-01-01	44.03867:1609 48.01941:2693 49.07055:7541 59.09939:17441 60.06823:3308 63.07048:2477 64.01337:672 66.98577:6405 69.00669:8766 74.11368:15831 82.20638:3538 86.10043:3574 89.08083:71446 92.08617:229 93.01858:4272 94.14085:568 95.05178:4964 96.11875:2734 101.09644:2405 106.08758:1268 107.09254:53 108.01509:3671 109.10999:805 110.07731:5545 111.14175:2122 113.79753:0 118.15449:1599 120.06114:1353 124…	0.000317346	0.000314147	0.000353526	0.000328472	0.000282349	0.000331708	0.000253033	0.00023937	0.000236864	0.035861	0.0418026	0.103893	0.000328339	0.000314176	0.000243089	0.0605188	2.18705e-05	2.76109e-05	8.70227e-06	0.0376803
94	11.523	1088.92	66.0682	Glycolic acid	0.583	-1	1077	C2H4O3		AEMRFAOFKBGASW-UHFFFAOYSA-N		340	False	False		FALSE	FALSE	83.6	null	92	78.1	67.9	89.1	86.4	3.14	2021-01-02	40.16544:5072 44.05473:7722 45.0456:8115 47.03645:3990 48.06272:1162 50.06631:7516 52.07468:3806 54.08765:3129 59.07849:6044 61.05122:4219 63.02693:1902 66.0738:27706 67.01685:1045 68.09758:1225 72.11458:1099 73.08765:110778 74.11983:8370 76.08263:990 80.10771:1243 81.11273:3278 88.03232:3533 89.0838:40644 90.1143:1801 92.113:802 95.0413:2520 96.04105:0 99.16294:1357 101.07117:1939 103.09361:1061…	0.000198354	0.000187307	0.000183373	0.000189802	0.000170124	0.000170266	0.000200279	0.00019044	0.000151169	0.134616	0.0684517	0.162935	0.000189678	0.000176731	0.00018063	0.122001	7.76706e-06	1.132e-05	2.59831e-05	0.0484883
95	11.562	1090.54	147.099	Unknown	0.75	null	null	null	null	null	null	4	False	False		FALSE	FALSE	null	null	null	null	null	null	null	3.53	2021-01-01	42.09926:823 43.03246:9385 44.06533:397 45.03197:6244 47.03575:4490 50.0623:11413 51.06388:0 53.061:3752 59.05732:320 62.06283:1631 64.03103:192 66.08878:8455 67.09494:741 68.0574:4375 73.0943:25580 74.09771:10901 75.06844:14706 76.07949:11339 77.08656:4488 78.05997:0 79.07563:5029 81.07425:1957 82.0706:1469 84.17446:3790 88.05554:1141 93.01626:2251 93.99287:974 95.03223:3512 96.07501:211 98.0796…	0.0010958	0.000983221	0.00104291	0.00451642	0.00100777	0.000876798	0.00096216	0.000999956	0.000725406	0.241728	0.163484	0.597178	0.00104064	0.00213366	0.000895841	0.33413	5.6324e-05	0.00206457	0.000148805	0.231141
96	11.654	1093.49	177.095	Glycolic acid	1	7.213	1076.49	C2H4O3	Alpha hydroxy acids and derivatives	AEMRFAOFKBGASW-UHFFFAOYSA-N	OCC(O)=O	340	False	False		FALSE	FALSE	86.2	0	86.4	86.1	72.4	99.6	100	11.31	2021-01-02	40.15772:1323 41.05467:4700 42.0592:7134 43.05304:24979 44.06793:22809 45.02177:91820 46.01311:7691 47.0313:15517 47.99517:3250 49.06322:586 50.06836:11971 52.05901:25941 53.10067:1744 55.08784:9718 56.06789:7326 57.10644:15197 58.06798:11874 59.09134:33554 60.05316:5265 61.06102:9320 62.18355:1099 63.03622:1539 64.06523:182 66.06364:130051 66.9649:13273 70.12607:5685 71.08983:6670 72.07915:28270…	0.000673907	0.000738255	0.000721305	0.000693017	0.00067094	0.000662175	0.000740646	0.000651609	0.000584376	0.0884624	0.045006	0.102763	0.000711156	0.000675377	0.000658877	0.0787438	3.33529e-05	1.58927e-05	7.83884e-05	0.03008
97	11.656	1093.53	116.137	L-Alanine; GC-EI-TOF; MS; 3 TMS; BP	0.667	4.083	1096.1	C3H7NO2	Alanine and derivatives	QNAYBMKLOCPYGJ-UHFFFAOYNA-N	CC(N)C(O)=O	340	False	False		FALSE	FALSE	88.1	0	99.7	80.4	77.5	85.9	77.8	9.28	2021-01-02	44.07819:2162 45.03742:16042 47.03752:8951 49.03434:8901 51.06225:7700 52.07154:16329 53.06573:85 53.9992:1962 56.08015:1309 58.06351:41825 59.0719:13206 60.05791:3197 64.06921:222 66.03555:1811 66.99561:764 67.97182:660 71.10346:1970 73.08053:85093 74.11039:12339 75.06802:4867 77.07453:2254 81.16849:136 85.14722:4187 87.08192:4309 91.10853:1022 92.09994:1414 94.08229:0 95.08633:1918 96.04804:330…	0.00142631	0.00143916	0.00131074	0.00141675	0.00111921	0.00150846	0.00128813	0.00108773	0.0012762	0.100405	0.069934	0.130315	0.00139207	0.00134814	0.00121735	0.100218	7.07266e-05	0.000203492	0.000112417	0.0301909
98	11.657	1093.61	237.081	Unknown	0.833	null	null	null	null	null	null	4	False	False		FALSE	FALSE	null	null	null	null	null	null	null	4.35	2021-01-01	40.14817:1 41.04077:1943 43.06251:14020 44.06901:1756 49.03375:3446 50.05451:8972 51.07371:5179 52.0765:30320 56.06228:6283 57.0926:3672 58.06581:6956 63.00629:1395 64.07618:2309 68.11719:824 70.10707:7009 72.08641:7498 75.06767:23651 76.05757:4432 77.05135:17300 79.08778:39051 83.13102:2093 87.01659:5083 91.08617:3204 92.09882:1012 94.15261:1357 95.1023:7271 100.07958:2176 102.11631:9143 103.110…	4.2997e-05	5.53831e-05	5.13279e-05	7.463e-05	6.35817e-05	6.59084e-05	6.54202e-05	6.14157e-05	6.43316e-05	0.0305481	0.0150432	0.030588	4.99027e-05	6.804e-05	6.37225e-05	0.0253931	6.31486e-06	5.82445e-06	2.07057e-06	0.00896332
99	11.821	1099.31	57.0896	undecane	0.75	-1	1093	C11H24	Alkanes	RSJKGSCJYJTIGS-UHFFFAOYSA-N	CCCCCCCCCCC	340	False	False		FALSE	FALSE	94.5	null	98.6	91.8	90.1	92.1	95.8	49.79	Blank1	40.18076:127380 41.06255:4836853 42.0846:1438588 43.07483:7149311 44.10681:137185 45.03992:4508 47.01043:25352 47.99233:9689 51.03899:87148 52.03221:229352 53.04165:17764 54.03386:213202 55.06709:1705412 56.11702:1993445 57.08958:11768125 58.08136:311125 60.02122:2962 61.02231:13543 64.9904:19873 66.11968:25456 67.06244:119663 69.02231:749174 70.10115:1309347 71.11186:6454960 72.11899:369511 75.0…	0.000271749	0.00017675	0.000237635	0.000266612	0.000246574	0.000174329	0.000198453	0.000170995	0.000155779	35.5215	0.188043	0.499623	0.000228711	0.000229172	0.000175076	12.0697	4.81239e-05	4.85404e-05	2.16281e-05	20.3104
100	11.899	1102.1	147.095	enolpyruvate NIST	0.75	3.907	1078.05	C3H5O6P	Phosphate esters	DTBNBXWJWCWCIK-UHFFFAOYSA-N	OC(=O)C(=C)OP(O)(O)=O	440	False	False		FALSE	FALSE	77.7	0	74.2	80.1	84.3	83.4	60.9	5.99	2021-02-01	44.07043:4991 45.02506:34326 51.06164:28806 52.07074:10212 58.06624:658 59.04682:10663 61.02865:995 64.05155:432 66.03754:31490 67.09401:4052 73.09265:0 74.08456:1 76.08034:9107 83.1541:1017 87.12035:0 88.06866:0 90.09196:804 93.01244:4198 97.06192:685 101.13111:2681 104.05135:0 105.12925:1907 108.07813:1170 110.02986:375 111.05719:314 115.08944:5925 116.11257:6384 117.12923:3297 119.0761:1449 12…	0.00190691	0.00192857	0.00207362	0.00233148	0.00189135	0.00189469	0.00261475	0.00213842	0.00225192	0.590015	0.431822	0.49476	0.0019697	0.00203917	0.00233503	0.505533	9.0649e-05	0.00025315	0.000248801	0.0796448
101	11.908	1102.4	72.1183	Unknown	0.833	null	null	null	null	null	null	4	False	False		FALSE	FALSE	null	null	null	null	null	null	null	171.39	2021-01-01	40.17078:4892 41.0773:77840 42.06737:62435 43.05831:171759 44.06832:79805 45.04389:305531 46.0664:34199 47.03088:173903 48.02383:8010 49.07683:7979 52.07041:59778 53.08934:21515 54.07954:26986 55.09446:1271434 56.095:276323 57.08897:198340 58.07062:32551 59.06154:55414 60.10011:38281 61.0617:107780 62.07767:8887 63.04141:6573 65.07196:152 68.05801:6161 69.04298:28796 70.12357:71221 71.12752:35432…	0.0298835	0.0342927	0.0330988	0.0236674	0.0207315	0.0163026	0.0313251	0.0271965	0.0265113	0.451921	0.0698306	0.175373	0.032425	0.0202339	0.0283443	0.232375	0.0022805	0.00370754	0.00260406	0.19732
102	11.94	1103.43	86.1316	Unknown	0.5	null	null	null	null	null	null	4	False	False		FALSE	FALSE	null	null	null	null	null	null	null	8.05	2021-01-01	40.17815:1753 41.09199:28923 42.06651:11052 43.06521:53316 45.02558:6677 47.0288:10026 48.05898:490 49.04534:5491 50.04464:17732 51.04219:15385 52.06818:29017 54.09534:1595 55.08949:58995 56.07896:13992 57.08445:62277 58.06725:11726 59.06389:6500 60.03474:2795 61.0369:1638 62.06785:674 64.10458:2013 65.09829:3304 67.04207:1 70.0847:16831 71.1365:107539 74.09572:7620 75.0685:25239 77.06796:16461 7…	0.00140583	0.0014893	0.00148222	0.00028755	0.000232453	0.000232397	0.00024912	0.000280569	0.000266099	0.211425	0.0742142	0.153426	0.00145911	0.0002508	0.000265263	0.146355	4.62846e-05	3.18262e-05	1.5741e-05	0.0688781
103	12.024	1106.53	43.0916	Unknown	0.833	null	null	null	null	null	null	4	False	False		FALSE	FALSE	null	null	null	null	null	null	null	3.72	2021-02-03	40.16864:8984 41.07566:145632 42.12079:47512 43.08613:406880 44.06335:2943 50.06727:21265 52.0749:5667 53.07544:15430 54.20274:6498 55.09576:97282 56.08966:73251 57.10173:440658 58.065:7967 62.12795:3918 64.01933:2914 65.10689:3853 67.05089:3530 68.15543:6668 69.05254:57259 70.11913:113720 71.11431:462683 72.12967:2356 76.07572:2432 78.0608:12408 79.08179:24262 80.14098:5152 81.07889:4125 81.9933…	0.00206025	0.0018078	0.00210952	0.00198152	0.00187717	0.00226315	0.00164816	0.00201778	0.00202033	8.70967	0.208001	0.385837	0.00199252	0.00204061	0.00189542	3.10117	0.000161859	0.000199665	0.000214142	4.85792
104	12.058	1107.68	77.0772	Unknown	0.75	null	null	null	null	null	null	4	False	False		FALSE	FALSE	null	null	null	null	null	null	null	144.97	2021-01-01	47.99178:602 49.03055:3338 50.06856:2046 53.07227:13254 54.10844:1754 58.08161:1 63.06722:234 66.08032:710 69.02657:1691 77.07722:43170 79.07425:1107 81.04446:1700 82.10482:1266 85.15523:34725 87.09672:2470 88.036:5467 90.04324:429 91.01449:2324 93.02798:947 95.07722:943 97.12531:3974 99.08468:3041 100.06181:3232 102.10892:15864 106.09638:8759 107.11237:3275 109.2346:1308 110.05477:6748 114.09737…	0.000376819	0.000281172	0.00025379	0.000229623	0.000260235	0.000197412	0.000271656	0.000174348	0.000183204	44.7185	26.7749	67.4345	0.000303927	0.00022909	0.000209736	46.3093	6.45936e-05	3.14145e-05	5.3807e-05	20.3765
105	12.083	1108.62	311.073	Unknown	0.917	null	null	null	null	null	null	4	False	False		FALSE	FALSE	null	null	null	null	null	null	null	4.56	2021-01-01	46.03066:1447 48.09919:3789 52.08033:5899 60.06823:3892 61.97309:1920 64.03136:1782 66.9959:7558 77.06276:10057 78.08555:4098 79.07783:8756 80.09091:9608 89.04126:2581 90.05774:1529 94.19079:1884 102.07917:7661 106.08969:592 108.09646:2106 111.10826:111 123.17412:683 123.98999:904 126.04088:11885 129.09679:1385 132.06265:3310 134.08949:10747 142.1562:2478 143.09393:1897 150.11775:518 151.02194:1 …	3.83024e-05	3.43489e-05	4.57823e-05	3.52e-05	2.71584e-05	4.00251e-05	3.18428e-05	3.76679e-05	3.56739e-05	0.025388	0.00868411	0.0223668	3.94779e-05	3.41278e-05	3.50615e-05	0.018813	5.80663e-06	6.50005e-06	2.96043e-06	0.00890097
106	12.098	1109.04	147.069	Unknown	0.25	null	null	null	null	null	null	4	False	False		FALSE	FALSE	null	null	null	null	null	null	null	9.61	Blank1	44.05806:23478 46.08095:6370 50.0072:65203 52.03857:10490 53.05042:2091 78.08375:19215 80.05733:91691 82.14473:9392 83.09862:45823 89.04141:17257 95.02039:17944 100.03962:4360 103.0509:165 104.04598:5056 108.03925:10100 109.1311:45322 115.03626:600 117.11938:27889 119.10457:31231 124.09092:11358 125.12117:9798 129.04134:4962 131.08897:7483 133.05868:82703 138.00176:18075 139.11963:11982 142.07939…	0.000278092	0.00028984	0.000312058	0.000259675	0.000159163	0.000327523	0.000298114	0.000305126	0.000208941	2.605	1.39286	3.82955	0.00029333	0.000248787	0.000270727	2.60914	1.72503e-05	8.47065e-05	5.36233e-05	1.21835
107	12.128	1109.91	154.074	Unknown	0.583	null	null	null	null	null	null	4	False	False		FALSE	FALSE	null	null	null	null	null	null	null	5.6	2021-01-01	47.04646:13480 49.02501:744 52.08052:35144 56.06758:6121 63.02834:1182 64.04776:3631 66.03348:6150 67.99984:283 78.09061:1507 96.0795:199 106.03609:411 107.10259:3788 109.19299:2933 120.04678:1200 122.12669:1196 124.07772:869 125.08781:2908 126.07582:10664 134.06296:4722 136.00623:906 137.07924:302 139.08952:220 151.03307:1926 152.89558:299 154.0918:16770 159.12787:651 165.19196:479 166.93039:43 …	0.000105711	0.000109894	0.00012771	8.51684e-05	9.55148e-05	0.000113268	0.000175718	0.00014221	0.000100717	0.133434	0.0955994	0.860546	0.000114438	9.79836e-05	0.000139548	0.363193	1.16822e-05	1.42113e-05	3.75715e-05	0.431136
108	12.192	1112.35	187.167	Unknown	0.833	null	null	null	null	null	null	4	False	False		FALSE	FALSE	null	null	null	null	null	null	null	12.87	2021-01-01	41.05774:20879 43.07447:47433 47.04041:17140 48.02341:1594 50.07218:4554 56.10498:10509 57.1294:77833 69.01736:382 70.10982:12384 71.14632:83423 75.06391:67518 77.07634:10947 79.07944:51701 80.08585:3788 82.10619:267 83.11973:7499 84.15344:16608 85.14986:32900 89.1021:3228 90.07656:359 97.13368:1247 98.15568:2635 99.18469:4033 103.07795:43210 104.12307:1905 105.07844:2317 110.06975:1545 111.10841…	0.000315886	0.000280308	0.000326144	0.000299382	0.000314188	0.000304981	0.000279602	0.000302171	0.000306453	0.0794783	0.0218112	0.0709366	0.000307446	0.000306184	0.000296075	0.0574087	2.40554e-05	7.4762e-06	1.44261e-05	0.0311228
109	12.274	1115.27	116.122	L-Alanine; GC-EI-TOF; MS; 1 TMS; BP	1	7.094	1122	C3H7NO2	Alanine and derivatives	QNAYBMKLOCPYGJ-UHFFFAOYNA-N	CC(N)C(O)=O	340	False	False		FALSE	FALSE	89.5	0	97.5	84.2	73.6	92	100	116.02	2021-03-03	42.09187:41057 43.06918:91856 44.06571:160161 45.03134:512755 46.05675:36179 47.05662:69781 48.08204:4736 49.06393:1037 50.0616:14636 52.07045:9662 53.06291:17711 54.09409:309 55.07032:39828 58.06812:121594 59.06749:313139 60.0633:61014 61.04482:59041 62.0612:2735 63.02588:783 64.04055:1776 66.06389:81258 66.96374:20901 68.07743:3577 70.08426:25524 72.10368:20042 73.08057:4189270 74.11248:345489 …	0.0243917	0.0278118	0.0252907	0.0442934	0.0393529	0.0403013	0.0701603	0.0552638	0.0567868	0.0627838	0.0459901	0.130572	0.0258314	0.0413159	0.060737	0.0797819	0.001773	0.00262182	0.00819633	0.0447797
110	12.274	1115.37	116.133	Alanine_2TMS	0.75	7.395	1105.68	C3H7NO2	Alanine and derivatives	QNAYBMKLOCPYGJ-UHFFFAOYSA-N	CC(N)C(O)=O	340	False	False		FALSE	FALSE	87.1	0	95.1	81.7	85.8	78	76.9	28.19	2021-02-02	42.07809:35294 44.05836:122583 45.0471:5908 46.0697:32835 49.06878:8414 51.06435:23820 55.06515:7598 56.07555:23312 57.09745:23162 58.07243:95632 59.08013:249006 60.07389:11849 61.05204:33304 62.07488:4202 63.0736:5522 64.07103:3756 65.01945:6402 66.95643:20015 69.02663:8385 70.0825:31022 73.08106:397525 74.11757:81700 75.07933:45675 77.08787:16822 84.1237:9178 86.08894:60783 92.13171:8213 92.673…	0.0243993	0.0278118	0.0268841	0.0444293	0.0393639	0.0403474	0.0721563	0.0553306	0.0568823	0.0341627	0.0459901	0.392688	0.0263651	0.0413802	0.0614564	0.157614	0.00176445	0.00268602	0.00929882	0.203666
111	12.337	1117.34	116.124	Unknown	0.917	null	null	null	null	null	null	4	False	False		FALSE	FALSE	null	null	null	null	null	null	null	11.55	2021-01-03	41.07787:1 42.08033:0 43.04449:0 44.06332:1 45.05782:1 46.07172:0 47.03309:0 48.04304:1536 49.04258:14218 50.04649:10836 51.08035:13773 52.07293:1 53.05684:12263 54.0708:10011 55.08197:455485 56.0592:0 57.07938:1 58.06279:0 59.06251:0 60.03429:624013 61.0304:828484 62.0618:199 63.02832:7720 64.05434:2829 65.01766:10365 66.0736:109122 67.03028:52710 68.08654:2202 70.09025:1 71.09956:1 72.13212:1 7…	0.0239745	0.0274919	0.025176	0.274665	0.254466	0.238531	0.368424	0.0549	0.350691	0.0876784	0.0875958	0.0927638	0.0255475	0.255887	0.258005	0.089346	0.00178787	0.018109	0.176117	0.00296019
112	12.383	1119.19	147.098	Oxalic acid; GC-EI-TOF; MS; 2 TMS; BP	0.75	4.26	1125.3	C2H2O4	Dicarboxylic acids and derivatives	MUBZPKHOEPUJKR-UHFFFAOYSA-N	OC(=O)C(O)=O	340	False	False		FALSE	FALSE	85.3	0	97.9	77	79	77.4	70.4	17.13	2021-01-01	40.1768:5712 41.05214:27071 42.05816:177371 43.03918:362154 44.05824:389959 45.03032:2135351 46.05756:167878 47.0237:176358 48.04002:112 49.06551:17023 52.06186:107545 53.0227:59902 56.05721:108464 57.08159:81471 58.0717:371346 59.0861:1368686 60.08048:201826 61.06039:220298 62.05077:8295 64.04725:1711 66.07967:332149 66.96687:34204 68.04312:19888 70.05729:187195 71.08932:10164 72.09076:348166 73…	0.0787484	0.0834877	0.0791801	0.0889572	0.0948377	0.0859281	0.119912	0.11939	0.10582	5.40645	2.9281	8.73196	0.0804721	0.0899077	0.115041	5.68884	0.00262051	0.00453023	0.00798989	2.91221
113	12.383	1118.9	147.11	Oxalic acid; GC-EI-TOF; MS; n TMS; RT	0.75	5.603	1124.58	C2H2O4	Dicarboxylic acids and derivatives	MUBZPKHOEPUJKR-UHFFFAOYSA-N	OC(=O)C(O)=O	340	False	False		FALSE	FALSE	86.2	0	98.5	78	79.5	68.1	93.3	27.18	2021-02-01	42.07021:19421 45.03798:25114 47.02292:5986 49.03178:3542 51.04776:23952 52.06051:6610 53.03903:3354 54.05423:3453 56.04138:12698 57.06968:230811 58.06731:8209 59.07688:226222 61.05195:753 62.08059:2099 64.27869:7160 65.12532:3204 66.07497:1426396 66.96141:18055 68.01472:386 69.03969:878 70.05345:2280 71.09586:184130 72.08039:238654 73.07893:674855 74.10327:152775 75.06649:92433 76.07199:26886 77…	0.0787162	0.0832702	0.0789887	0.0901201	0.0937922	0.0860055	0.118586	0.119442	0.104629	5.49542	2.9281	8.73196	0.080325	0.0899726	0.114219	5.71849	0.00255423	0.00389545	0.00831659	2.90835
114	12.385	1119.24	117.129	LACTIC ACID-DI-TMS; EI-B; MS	0.167	-1	1108.12	C9H22O3Si2	Trimethylsilyl esters	HXRGKEOWDNVHPA-UHFFFAOYNA-N	O=C(O[Si](C)(C)C)C([H])(C)O[Si](C)(C)C	340	False	False		FALSE	FALSE	80.4	null	93.3	71.7	69.8	64.5	92.1	2.72	2021-02-02	40.18914:5398 41.07944:19466 42.07259:14151 43.05672:121686 44.06288:173689 45.04271:252801 46.05935:50997 47.01876:61738 49.05242:13938 50.07106:20050 51.03453:96198 52.06001:100795 53.03144:74071 54.06156:41528 55.05086:16559 56.04811:10388 57.07005:93986 58.06621:242040 59.06954:208540 60.07665:78666 61.04634:15886 62.05524:6394 63.05053:6186 64.1078:3344 64.78225:8473 66.06665:168896 68.03497…	0.0192671	0.0203886	0.0200646	0.0319799	0.0303586	0.0289862	0.0441903	0.039957	0.0413866	0.272569	0.163823	0.432045	0.0199068	0.0304416	0.0418446	0.289479	0.000577165	0.00149857	0.00215346	0.134908
115	12.387	1120.14	73.0896	1-BUTYL-1-ETHYLHYDRAZINE; EI-B; MS	0.5	-1	1126.46	C6H16N2	Alkylhydrazines	GGVXCUYZOPPOAM-UHFFFAOYSA-N	CCCCN(N)CC	340	False	False		FALSE	FALSE	81.6	null	98.3	70.5	54.8	83.3	91.7	4.97	2021-03-01	40.17318:3158 41.09212:564 43.05866:23289 44.06813:14734 45.03858:36458 46.05254:8643 47.03961:8844 49.10025:1388 51.06961:29981 52.07918:22979 54.04965:945 55.07358:2624 56.04254:7823 57.08342:14542 58.07468:51708 60.07172:23264 61.05252:6522 63.06846:2696 70.04964:6016 71.09594:758 73.08961:558987 74.0953:49106 78.08263:10368 79.08071:12466 80.0705:107 83.12053:1192 85.08491:7189 86.08652:0 88.…	0.108178	0.115266	0.112641	0.163253	0.154882	0.143951	0.216888	0.200664	0.210132	4.73316	2.72826	7.96893	0.112028	0.154029	0.209228	5.14345	0.0035837	0.0096793	0.00814973	2.64431
116	12.392	1119.48	116.117	L-Alanine	0.833	-1	1122	C3H7NO2		QNAYBMKLOCPYGJ-REOHCLBHSA-N		340	False	False		FALSE	FALSE	89.8	null	99.6	83.2	76.4	90.2	90	1822.99	2021-02-02	40.17963:4841 41.07091:61266 42.08347:318905 43.04889:966132 44.07638:942434 45.03568:2907745 46.06416:227591 47.02777:406337 48.04316:17691 49.06199:8186 50.0689:33589 51.03316:80998 52.05822:210302 53.03704:56852 54.05424:33415 55.04765:218137 56.06021:153172 57.07873:275356 58.06739:316310 59.06528:937261 60.088:214754 61.05489:357875 62.03685:26745 63.02408:11607 66.06097:1297692 66.944:16374…	0.149246	0.157276	0.157169	0.27149	0.252978	0.236815	0.36367	0.331538	0.347219	0.109297	0.0638012	0.151306	0.154563	0.253761	0.347475	0.108135	0.00460568	0.0173505	0.0160678	0.043764
117	12.516	1124.01	73.0909	Hydroxylamine; GC-EI-TOF; MS; 3 TMS; BP	0.833	4.744	1112.4	H3NO	Homogeneous other non-metal compounds	AVXURJPOCDRRFD-UHFFFAOYSA-N	NO	340	False	False		FALSE	FALSE	82.7	0	91.6	76.8	74.7	78.7	79.5	6.6	2021-02-02	40.16442:3130 41.07762:3048 42.08662:17353 43.04193:75654 44.0562:25187 45.03336:309661 46.0416:10978 47.04491:14214 48.02688:3818 49.06123:8287 50.03886:29514 51.08827:10184 52.07379:41628 53.07021:5714 54.0582:2307 55.03228:12241 56.05324:17721 57.07312:18707 58.06528:93762 59.06799:452181 60.05679:19196 61.05266:11978 63.04038:2737 64.78961:8204 65.53984:23568 66.23628:34156 67.88524:5280 69.0…	0.554473	0.572723	0.549154	0.509177	0.519823	0.587117	0.519631	0.495878	0.517391	0.424403	1.13815	0.123621	0.558784	0.538706	0.510967	0.562057	0.0123614	0.042262	0.0131152	0.521083
118	12.521	1124.45	116.072	Unknown	0.667	null	null	null	null	null	null	4	False	False		FALSE	FALSE	null	null	null	null	null	null	null	7.8	2021-01-01	41.08672:4677 42.07532:4975 43.03879:39558 44.05488:42390 45.03574:100001 48.06376:19 51.08486:11210 54.05706:1479 55.03757:11478 57.05077:2709 58.06724:164727 59.06714:201471 66.95298:790 67.95838:1462 69.02548:318 70.00471:23354 72.07597:90945 73.08044:23460 77.04534:10828 79.10613:63901 80.9822:21908 83.05643:6235 84.05989:5284 85.0697:42929 93.07576:888 93.79545:0 94.57593:73636 95.27904:9669…	0.0114988	0.0117929	0.0114925	0.0107841	0.00991593	0.0122038	0.0100836	0.00938918	0.00979811	0.0643374	0.0592532	0.103693	0.0115947	0.0109679	0.00975698	0.0757613	0.000171616	0.00115496	0.000349053	0.024323
119	12.524	1124.1	73.0779	Hydroxylamine	1	-1	1112.4	H3NO		AVXURJPOCDRRFD-UHFFFAOYSA-N		340	False	False		FALSE	FALSE	93.3	null	93	93.5	90.9	94.1	100	60.71	2021-01-03	42.0719:308311 43.03452:2204955 44.06192:1080524 45.03718:11924325 46.04945:882808 47.02834:832576 48.0312:27674 49.0578:2492 51.08952:0 53.05387:49054 54.03913:27968 55.03029:303038 56.05634:390290 57.07334:683541 58.05512:3879671 59.06969:19240766 60.04954:1897244 61.04896:836016 62.03474:39556 63.02055:6061 64.29085:66562 65.07392:131208 65.67063:373052 66.29385:70080 67.07959:44493 68.00081:2…	0.554425	0.572723	0.545685	0.509041	0.519823	0.587117	0.519438	0.495878	0.513777	2.37993	0.18208	0.86309	0.557611	0.538661	0.509698	1.1417	0.0137977	0.0423093	0.0122985	1.1251
120	12.537	1124.69	147.099	hydroxylamine	0.333	4.176	1103.72	H3NO	Homogeneous other non-metal compounds	AVXURJPOCDRRFD-UHFFFAOYSA-N	NO	440	False	False		FALSE	FALSE	73.8	0	78.8	70.5	79.3	56.5	72.5	18.75	2021-02-01	40.16018:1 46.05049:3749 48.05054:1731 52.07341:18814 53.06483:956 56.04065:7481 58.05703:104159 60.05526:1102 61.06248:17326 62.01898:1363 66.24084:19042 69.99391:14253 72.05858:7132 74.08411:290352 77.04908:63535 78.07381:1 79.98446:42043 82.03111:3456 83.06104:3061 85.0653:1560 88.07405:73729 89.06576:456 90.07571:6756 91.05047:10222 93.03909:8663 93.72618:3120 94.59086:16641 96.44931:2592 98.…	0.143708	0.13928	0.134682	0.128481	0.132802	0.148283	0.124341	0.12652	0.123883	0.817966	0.430253	0.919692	0.139224	0.136522	0.124915	0.722637	0.00451346	0.0104121	0.00140858	0.25827
121	12.59	1126.21	50.0608	Unknown	0.333	null	null	null	null	null	null	4	False	False		FALSE	FALSE	null	null	null	null	null	null	null	5.04	2021-01-01	40.15412:3512 41.05692:1547 49.08545:5778 50.06047:25427 51.05841:14485 52.07312:9226 62.97694:529 67.05376:0 68.09489:3275 78.08054:26543 79.0878:21244 92.11047:1506 107.99883:636 109.09163:956 124.10135:64 154.19093:759 155.1138:92 164.99791:711 167.06909:68 169.12588:637 179.14989:976 180.14282:967 181.29691:188 182.07277:1001 183.22527:424 184.10628:0 197.10692:2864 201.22723:877 213.44217:19…	0.000404097	0.000388543	0.000366774	0.000312921	0.000351532	0.000295724	0.000368811	0.00033953	0.000295294	0.363712	0.397376	1.10569	0.000386471	0.000320059	0.000334545	0.622259	1.87477e-05	2.85806e-05	3.70113e-05	0.419
122	12.715	1130.81	244.059	Unknown	1	null	null	null	null	null	null	4	False	False		FALSE	FALSE	null	null	null	null	null	null	null	10.79	2021-01-01	40.17236:3021 41.08232:7850 42.08551:1134 43.08728:16571 46.07005:976 47.03255:1275 48.0443:2690 50.06398:17451 51.0739:17704 53.06047:4713 54.11237:615 56.08826:3316 57.10246:21644 58.05852:4520 62.01045:504 64.10749:567 65.06014:1166 66.06536:7263 67.01562:962 69.03543:5889 71.11776:17955 72.12989:2543 75.07201:275 77.08468:10347 78.08038:3571 80.09151:5004 81.08436:4410 83.12956:1999 84.19569:…	0.00028788	0.000278379	0.00025831	0.000258234	0.000268568	0.000263912	0.00023452	0.000253088	0.000242509	0.00601254	0.00428413	0.00950998	0.000274856	0.000263571	0.000243372	0.00660221	1.50967e-05	5.17549e-06	9.314e-06	0.00266236
123	12.863	1136.02	102.109	Glycine	1	-1	1124	C2H5NO2		DHMQDGOQFOQNFH-UHFFFAOYSA-N		340	False	False		FALSE	FALSE	86.6	null	92.5	82.7	69.7	93.5	100	58.35	2021-01-03	42.05776:8 43.07713:29295 44.06123:27228 45.04718:105429 46.03526:8469 47.04154:6352 49.06984:1267 50.04798:9933 51.08049:2582 53.08085:7598 54.08452:1209 55.08498:7373 56.08938:8289 57.09803:3553 58.05318:48055 59.05236:60232 60.05786:8146 61.05819:15369 62.01692:2117 63.01854:3680 65.0125:1014 66.10616:47230 67.01157:11378 69.06226:12438 70.12093:3326 71.18111:1589 72.14008:20826 73.06856:66901…	0.00421617	0.00488081	0.0044536	0.00442698	0.00428502	0.00416507	0.00486101	0.00496093	0.00497797	0.0544312	0.0443634	0.116797	0.00451686	0.00429235	0.0049333	0.071864	0.000336805	0.000131108	6.31837e-05	0.0392378
124	12.886	1137.01	51.0858	Unknown	0.833	null	null	null	null	null	null	4	False	False		FALSE	FALSE	null	null	null	null	null	null	null	5.16	2021-01-01	40.16632:5891 41.08285:2020 43.06364:4325 45.0232:3069 50.05203:9706 51.08578:20459 53.05419:4528 57.07593:9875 59.0752:2057 63.06107:482 65.07542:1669 67.02904:6635 69.03684:1925 70.08201:3989 71.14465:4910 72.12766:3871 73.10448:12958 75.07875:3802 76.0834:10427 78.07317:11764 79.09107:6418 80.97954:240 84.03214:0 85.01395:3673 86.05436:169 87.09657:680 88.08984:5143 95.09174:6054 96.07194:3232…	0.0002308	0.000295604	0.000212954	0.000197654	0.000222641	0.000240725	0.000312004	0.000180054	0.000162192	1.06119	0.270981	0.988981	0.000246453	0.00022034	0.000218083	0.773716	4.34913e-05	2.16275e-05	8.18268e-05	0.436876
125	12.887	1136.85	225.054	Unknown	1	null	null	null	null	null	null	4	False	False		FALSE	FALSE	null	null	null	null	null	null	null	6.9	2021-01-01	42.07899:1264 44.06622:12266 45.04329:4680 47.02453:13220 48.05237:2805 49.03442:7741 52.07392:10132 55.07918:442 56.05201:1617 58.06497:2489 59.06443:6056 60.08336:3042 61.08322:4645 62.00787:1052 64.0424:311 67.0229:4412 67.94386:2920 69.0201:14518 74.08198:10038 75.06107:22507 77.04125:3558 78.07173:6131 81.009:2085 82.07414:2050 85.10459:2587 89.12263:639 90.13658:4355 91.07792:1230 92.13016:…	9.0009e-05	9.81695e-05	7.93937e-05	9.71078e-05	0.000103077	0.000133097	9.16944e-05	0.000103686	0.000108183	0.0263753	0.0242238	0.0494204	8.91907e-05	0.000111094	0.000101188	0.0333398	9.41462e-06	1.92874e-05	8.52352e-06	0.0139677
126	12.935	1138.41	147.082	Unknown	1	null	null	null	null	null	null	4	False	False		FALSE	FALSE	null	null	null	null	null	null	null	4.23	2021-01-01	40.16504:1698 41.09418:8836 42.07765:4010 43.06099:7044 44.04878:2955 45.0233:10243 47.03514:2027 49.07672:3969 55.06589:1312 56.06707:3789 57.07027:12626 58.06733:3616 59.07769:7791 60.0694:4598 62.05507:1887 63.05479:521 64.02114:3659 67.03534:3470 68.04025:3640 71.08619:7169 72.10862:799 74.07542:9429 76.0871:6083 77.07999:21082 80.08763:4607 80.99407:550 82.15788:734 83.14869:3810 85.12435:77…	0.000361956	0.000260138	0.000411887	0.000203199	0.00026075	0.000359758	0.000402097	0.000120419	0.000352778	0.863777	0.585878	1.58707	0.000344661	0.000274569	0.000291765	1.01224	7.73391e-05	7.91895e-05	0.000150425	0.516844
127	13.051	1142.65	73.0597	Unknown	0.25	null	null	null	null	null	null	4	False	False		FALSE	FALSE	null	null	null	null	null	null	null	34.07	Blank1	40.1613:5354 41.07807:120482 42.07806:33956 43.05663:117161 44.03824:97800 45.02894:686077 46.06113:34400 47.00881:92807 48.03244:2628 49.03353:7685 50.01263:9101 51.03908:24414 53.04666:6628 54.09307:12193 55.07369:57643 56.07007:69263 57.08608:60329 58.05077:183129 59.03421:485394 60.08488:54970 61.03862:79967 61.91474:1962 62.9355:18971 66.05996:25415 67.04279:26892 67.94424:14170 68.99271:506…	0.000184834	0.000169626	0.000221286	4.328e-05	0.00016979	0.000137058	7.65776e-05	0.000205702	0.0001887	20.0871	9.05337	17.7389	0.000191915	0.000116709	0.000156993	15.6265	2.65483e-05	6.56638e-05	7.01589e-05	5.8123
128	13.242	1149.44	73.0794	Unknown	0.75	null	null	null	null	null	null	4	False	False		FALSE	FALSE	null	null	null	null	null	null	null	60.74	2021-01-03	40.15822:4795 41.06571:98074 42.06427:708900 43.04225:6042051 44.056:3610236 45.03451:19082982 46.053:1372237 47.0309:1579663 48.09919:58205 49.06297:36010 50.05798:4200 51.05943:854261 52.05908:4517416 52.95564:835998 53.99846:133567 55.03268:1059155 56.05038:310737 57.06228:1322397 58.0607:3790210 59.05119:6478310 60.06607:703656 61.03959:867248 62.09512:57354 63.05354:38568 64.07734:13348 66.0…	0.691516	0.716216	6.52381e-05	0.770667	0.732862	0.65458	0.631393	0.000652381	0.626357	0.112497	0.615879	1.21527	0.469244	0.71937	0.419468	0.647882	0.406565	0.0592083	0.362713	0.552083
129	13.259	1149.41	147.087	3-hydroxybutyric acid	0.75	4.647	1149.78	C4H8O3	Beta hydroxy acids and derivatives	WHBMMWSBFZVSSR-GSVOUGTGSA-N	C[C@@H](O)CC(O)=O	340	False	False		FALSE	FALSE	84.3	0	100	73.8	72.5	65.9	93.3	4.51	2021-03-03	42.05236:21338 43.03884:27653 44.0473:58782 45.03917:128383 46.04807:72096 47.04169:101461 48.06543:7517 49.05704:5167 50.05958:5531 53.00019:54868 54.01872:11897 56.03752:2788 57.06073:18595 58.07118:31551 59.06471:90029 60.04325:58303 61.04209:46405 62.07217:8867 63.08028:4646 64.06735:483 65.15071:21768 66.07845:67981 66.96896:91991 71.09747:355 72.07986:119073 74.08976:853964 75.06659:756512 …	0.646999	0.690978	0.640238	0.710639	0.681552	0.597357	0.571107	0.568209	0.575951	0.371372	0.406504	0.44646	0.659405	0.663183	0.571756	0.408112	0.0275512	0.0588325	0.0039119	0.0375699
130	13.272	1149.96	147.088	Oxalate	0.25	7.562	1132.66	C2H2O4	Dicarboxylic acids and derivatives	MUBZPKHOEPUJKR-UHFFFAOYSA-N	OC(=O)C(O)=O	340	False	False		FALSE	FALSE	77.2	0	84.5	72.4	59.4	78.2	100	11.8	2021-02-02	40.16759:5182 42.05922:40073 44.05829:157931 46.05522:139984 47.02137:124477 48.04899:10972 49.04856:7989 50.08609:2488 51.04848:22117 52.0683:99019 52.98919:49373 54.02768:13090 55.03508:48083 58.0745:144100 60.04242:81000 61.05743:37690 62.03276:5234 64.04385:3652 65.08775:61540 67.02323:443419 68.22199:3083 69.04888:21792 72.10317:129844 73.08381:6795 74.0947:915639 75.07241:905243 76.06528:51…	0.653185	0.684779	0.646199	0.717096	0.681552	0.601697	0.578217	0.563622	0.580697	0.371372	0.279355	0.487058	0.661388	0.666782	0.574179	0.379262	0.0205562	0.0591004	0.009226	0.104076
131	13.277	1150.96	73.0817	DL-beta-Hydroxybutyric acid; GC-EI-TOF; MS; 2 TMS; BP	0.667	4.978	1151.3	C4H8O3	Beta hydroxy acids and derivatives	WHBMMWSBFZVSSR-UHFFFAOYNA-N	CC(O)CC(O)=O	340	False	False		FALSE	FALSE	87.2	0	100	78.6	77.2	71.3	97.6	53.62	2021-01-01	41.05252:16220 42.03832:65473 43.03662:508480 44.03837:314509 45.0382:1685416 46.04615:101350 47.04268:133445 48.02178:6070 49.03294:6302 50.02749:22700 51.06561:66435 52.06236:417758 53.05462:75254 54.03307:12021 55.03075:88960 56.05987:26208 57.08348:118833 58.06508:405268 59.05781:513222 60.02907:61176 61.06185:80619 62.12954:5383 63.03906:3933 64.03693:4031 65.05105:9302 66.08572:976452 66.94…	0.691995	0.710299	0.677805	0.771392	0.733361	0.65458	0.637527	0.621196	0.00951046	0.344827	0.594941	1.21527	0.693366	0.719778	0.422745	0.718346	0.0162902	0.0595793	0.357964	0.448152
132	13.297	1151.18	165.083	Unknown	0.833	null	null	null	null	null	null	4	False	False		FALSE	FALSE	null	null	null	null	null	null	null	4.24	2021-01-01	40.18211:3959 41.06533:10263 42.07292:4182 43.03942:64327 44.04608:1440 45.04326:2545 48.06467:2239 51.05771:26543 52.0687:34111 57.07342:18122 58.06443:10146 59.06314:42688 63.0229:1032 64.09262:2817 65.04604:23200 66.07338:86972 68.0612:550 70.08128:10594 77.06787:10592 78.10377:14841 80.09103:8586 82.10635:5413 83.03471:1823 84.0807:4083 91.01776:502 92.06126:52 93.00522:16326 95.05846:8016 96…	0.000163585	0.000140676	0.00010448	0.000123128	0.000139188	0.000137972	0.000127796	0.000127182	0.000117351	0.0993164	0.0380793	0.203314	0.000136247	0.000133429	0.00012411	0.11357	2.98003e-05	8.94162e-06	5.8612e-06	0.0835345
133	13.331	1152.33	262.194	Unknown	0.667	null	null	null	null	null	null	4	False	False		FALSE	FALSE	null	null	null	null	null	null	null	1.88	2021-01-01	41.04905:43 48.07331:2887 54.05698:0 63.98872:407 65.07874:0 68.1022:3114 69.04012:1 78.0771:22283 79.06381:38419 80.08963:1362 81.09648:0 82.10539:291 83.08145:1 92.14676:1509 93.03358:1813 94.12156:1908 96.11546:1290 97.06344:1538 99.06182:1 106.06076:1 110.86759:9 113.11712:2199 118.10329:0 121.17896:691 123.42947:1074 128.16235:146 137.98438:421 139.207:1399 140.07793:397 142.02911:471 144.19…	0.000133	0.00012772	8.58087e-05	0.000104079	3.28313e-06	8.88487e-05	9.9059e-05	0.000123122	9.16978e-05	0.0109591	0.00269351	0.00719969	0.00011551	6.54035e-05	0.000104626	0.00695077	2.58568e-05	5.4334e-05	1.64353e-05	0.00413842
134	13.428	1155.36	100.085	Unknown	0.667	null	null	null	null	null	null	4	False	False		FALSE	FALSE	null	null	null	null	null	null	null	5.81	2021-01-01	47.03433:3941 50.07037:3944 51.06475:1 54.0572:860 56.04433:4101 61.0242:4346 62.00322:249 65.03063:5398 66.99649:170 68.10312:988 69.04507:11294 78.08612:12754 80.10793:2885 91.11328:897 92.06683:1957 94.08249:314 96.10527:87 99.25505:7917 100.09595:8370 101.10506:6973 102.08648:851 110.07079:4214 111.07353:1305 112.0606:511 120.02178:170 122.16756:212 126.10948:1490 127.08492:2587 128.15593:322…	0.00327447	0.00339821	0.00317585	0.003441	0.00308013	0.00418086	0.00302238	0.00303128	0.00297502	0.0886259	0.0283744	0.110362	0.00328284	0.00356733	0.00300956	0.0757874	0.000111415	0.000561131	3.02411e-05	0.0424748
135	13.437	1155.61	147.101	Unknown	0.917	null	null	null	null	null	null	4	False	False		FALSE	FALSE	null	null	null	null	null	null	null	18.66	2021-01-01	43.03757:0 44.04347:0 45.02715:71190 46.08088:7046 47.02745:8691 48.1274:2128 49.07845:7704 50.05403:14347 54.112:1611 55.06497:7325 56.08803:4847 57.10245:0 59.05613:0 61.04254:7941 63.04867:506 64.00098:3505 68.02975:1785 69.02129:9750 70.02519:0 71.07088:8013 72.06414:0 73.08012:1 74.08577:1 75.06113:47387 76.11797:8431 78.07922:3751 80.07752:4761 81.11304:739 84.1284:3576 85.01279:904 86.0743…	0.0201806	0.0198127	0.0195099	0.025235	0.021171	0.0381471	0.0334418	0.0218725	0.0355189	0.473058	0.0954895	0.503928	0.0198344	0.0281844	0.0302778	0.357492	0.000335847	0.00886405	0.00735285	0.227425
136	13.464	1157.16	73.0837	5,6-Dihydrouracil; GC-EI-TOF; MS; 2 TMS; BP	0.917	4.873	1134	C4H6N2O2	Pyrimidones	OIVLITBTBDPEFK-UHFFFAOYSA-N	O=C(C1)NC(=O)NC1	440	False	False		FALSE	FALSE	81.6	0	74	86.6	83.2	86.1	97.8	5.71	2021-03-01	40.16177:5764 41.10701:12 42.07676:3988 43.04481:63169 44.05294:66047 45.03249:376335 46.05056:33898 47.05378:54232 55.0663:21722 56.05784:7958 57.08968:20794 58.05693:130399 59.05934:489537 60.07613:50842 61.05072:44074 62.01681:1938 63.03052:728 67.032:1810 69.03226:2246 70.05754:82506 71.10224:17153 72.07108:313990 73.08377:2534187 74.10382:295860 75.07277:286081 76.08734:14821 77.08593:3559 7…	0.0209345	0.0203195	0.0198097	0.0243974	0.0339984	0.0365951	0.0279695	0.0343645	0.0308427	1.00345	0.336963	0.00198097	0.0203546	0.0316637	0.0310589	0.446804	0.000563229	0.00642528	0.00320299	0.510663
137	13.5	1158.54	355.076	Unknown	0.5	null	null	null	null	null	null	4	False	False		FALSE	FALSE	null	null	null	null	null	null	null	13.22	2021-01-01	40.16504:1498 43.05347:0 44.05138:0 48.0457:1 49.0651:2249 50.05277:1190 51.0651:0 52.07063:1 54.07968:1 57.10966:12791 58.06239:1 59.05572:0 60.09258:0 64.0629:3396 65.08746:743 66.09632:0 70.05391:0 71.09298:0 72.071:1 76.08048:10906 78.08711:21607 79.08997:53896 80.11771:3311 81.07776:2981 82.10586:1677 83.07422:190 86.07382:0 90.06512:0 91.08537:0 92.06028:1785 94.09436:2748 95.02456:2450 96.…	0.000101811	0.00013533	9.76033e-05	7.5778e-05	0.000115475	9.45435e-05	8.99427e-05	8.73248e-05	7.0611e-05	0.0450172	0.0280644	0.0585181	0.000111581	9.52654e-05	8.26262e-05	0.0438666	2.06742e-05	1.98583e-05	1.04874e-05	0.0152594
138	13.538	1160.12	148.117	sulfuric acid	0.5	4.707	1155.62	H2O4S	Non-metal sulfates	QAOWNCQODCNURD-UHFFFAOYSA-N	OS(O)(=O)=O	340	False	False		FALSE	FALSE	88.3	0	99	81.2	87.4	68.5	88	21.12	2021-03-02	40.15746:5204 41.06524:7927 42.06514:10996 43.05436:70299 44.05796:75734 45.0426:16896 46.07803:399 47.04877:49911 48.04711:912 50.05838:5234 51.06624:94317 52.07602:366360 53.02286:48254 54.04738:3902 55.06754:16542 57.06398:48289 59.07119:101861 60.03893:15343 61.06517:5851 62.03727:2182 64.03165:2814 65.07502:14518 66.09349:1033247 66.98106:118371 67.96334:10509 70.12756:11547 71.08825:31388 7…	0.00373194	0.000117145	0.000131742	6.23387e-05	0.00609589	0.00958296	8.92599e-05	0.00563091	0.0051104	2.08099	0.0789801	0.260952	0.00132694	0.00524706	0.00361019	0.806975	0.0020828	0.00481674	0.0030603	1.10708
139	13.542	1159.91	75.0748	Unknown	0.667	null	null	null	null	null	null	4	False	False		FALSE	FALSE	null	null	null	null	null	null	null	9.28	2021-01-01	43.04643:30956 44.05489:4559 45.0458:26376 46.08617:1836 47.01752:8209 48.05154:4599 49.05838:8993 51.08213:26575 52.07258:30990 53.05807:1917 57.10618:12028 58.06526:19949 59.05435:0 60.03596:1 61.03321:5342 61.91851:737 62.53048:15224 64.11311:4795 65.01063:1541 67.04951:10157 69.03774:9704 70.06945:1 71.127:10794 72.09924:1944 73.08683:0 74.10427:1 75.07479:75051 76.10142:20882 77.07569:0 81.1…	0.000429779	0.000314812	0.00060698	0.000650321	0.000540076	0.00116179	0.000417546	0.000532097	0.000506347	0.461478	0.363811	0.722264	0.000450524	0.000784063	0.00048533	0.515851	0.000147184	0.000331734	6.0098e-05	0.185309
140	13.549	1160.23	157.105	Unknown	0.75	null	null	null	null	null	null	4	False	False		FALSE	FALSE	null	null	null	null	null	null	null	7.02	2021-01-01	40.16615:5530 41.07772:3726 43.06262:31482 45.0399:28349 47.02526:18287 55.07177:11294 56.09232:3777 62.97935:4399 66.09672:24574 66.97327:14677 68.12464:490 74.10271:7420 77.0618:14255 81.11401:10676 83.11278:5465 84.10701:1968 87.07729:11699 91.1139:3291 92.25047:736 94.1109:315 101.07886:15973 102.1123:7273 108.15337:2045 111.08275:7109 112.14042:4711 122.09059:1266 123.09232:359 125.0655:1165…	0.000669976	0.000683131	0.000670773	0.000627279	0.000610223	0.000650156	0.000642358	0.000621575	0.000574648	0.151162	0.080447	0.0917599	0.000674627	0.00062922	0.00061286	0.10779	7.37585e-06	2.00371e-05	3.46858e-05	0.0379851
141	13.587	1161.52	260.11	Unknown	1	null	null	null	null	null	null	4	False	False		FALSE	FALSE	null	null	null	null	null	null	null	10.39	2021-01-01	40.14826:1310 41.08329:1113 43.0495:1 44.05571:0 45.04616:1 46.03618:1 47.02438:7650 48.06798:4697 49.07548:8752 50.0614:4906 51.073:17278 52.0769:6604 56.06096:2473 58.05861:1 59.04987:1 60.0398:3429 61.07147:0 65.00834:2849 69.045:9447 72.11295:0 73.07962:1 74.10563:1 75.06082:0 76.07594:6780 78.09404:10305 81.04456:2352 82.12254:4182 83.10761:3981 85.1579:57 86.11549:1 87.07439:0 88.04677:2468…	5.20014e-05	6.14925e-05	8.33034e-05	0.000107276	0.000106587	0.000102421	0.000104279	0.000157461	0.000135121	0.00984299	0.0053212	0.0167921	6.55991e-05	0.000105428	0.000132287	0.0106521	1.605e-05	2.62692e-06	2.67038e-05	0.00577807
142	13.609	1162.29	281.075	Unknown	0.917	null	null	null	null	null	null	4	False	False		FALSE	FALSE	null	null	null	null	null	null	null	3.79	2021-01-01	40.15044:2353 46.08667:3083 57.10313:2942 58.04782:33470 62.01852:650 63.02377:3914 65.05131:5130 77.05198:7329 81.02647:972 84.12718:1893 95.06894:569 105.12588:3571 109.19741:458 110.08411:45 112.06892:1012 114.16776:3217 122.92097:814 124.9846:1710 126.07626:2331 130.08823:2110 131.09473:7382 137.74382:958 138.84805:733 139.39259:169 141.07901:5382 144.15114:2820 146.20009:18272 153.14012:167 …	9.76012e-05	0.000130132	0.000120016	0.000151042	0.000145595	0.000160666	0.000165696	0.00015812	0.000141202	0.171319	0.0897237	0.214566	0.000115917	0.000152434	0.000155006	0.158536	1.66486e-05	7.63123e-06	1.25406e-05	0.0633952
143	13.625	1162.75	79.0786	Unknown	0.417	null	null	null	null	null	null	4	False	False		FALSE	FALSE	null	null	null	null	null	null	null	4.35	2021-01-02	43.06847:8385 49.02069:1836 51.05714:20210 53.05741:4504 55.09862:5498 57.09422:1178 62.06353:2012 64.01033:2505 68.1606:2625 69.04448:19732 79.07858:73911 80.105:172 84.16985:2142 92.43129:2155 97.10751:2973 98.09374:2292 112.1688:415 113.20771:2038 117.08012:8721 121.41226:1262 122.33351:118 124.19086:821 130.11011:2735 138.16049:1255 140.18283:1630 161.76624:2155 171.99666:768 192.03401:2771 1…	0.000339928	0.000430451	0.000365756	0.000531684	0.000545087	0.000702019	0.00038775	0.000491076	0.00051037	2.19113	0.831979	1.36086	0.000378712	0.00059293	0.000463066	1.46132	4.6631e-05	9.47115e-05	6.59346e-05	0.685121
144	13.698	1165.19	165.066	Unknown	0.5	null	null	null	null	null	null	4	False	False		FALSE	FALSE	null	null	null	null	null	null	null	2.55	2021-01-01	47.01715:6980 47.99846:3324 49.03938:433 61.03208:11746 64.09237:2908 68.07902:4220 75.06875:42532 80.08739:4864 81.08305:5214 93.08798:8852 95.08204:3635 101.18173:6617 110.08056:1563 111.10422:3021 120.15923:4090 121.16066:178 123.17422:251 129.17917:5243 134.08522:12334 135.08533:9669 136.12039:2677 137.04186:1113 138.04974:514 144.14937:6517 160.1085:66 165.06569:17549 168.01526:2563 173.1761…	0.000111837	0.000132338	0.000110195	0.000117905	0.000103721	8.85035e-05	0.000106888	6.82821e-05	0.000103378	0.133373	0.0630365	0.19373	0.000118124	0.000103377	9.28493e-05	0.130047	1.23379e-05	1.47038e-05	2.13481e-05	0.0654103
145	13.724	1166.53	147.098	sulfuric acid	0.25	4.757	1160.53	H2O4S	Non-metal sulfates	QAOWNCQODCNURD-UHFFFAOYSA-N	OS(O)(=O)=O	340	False	False		FALSE	FALSE	88.7	0	97.1	83	86.7	73.6	90.9	8.85	2021-02-03	40.18529:239 42.07063:8844 43.03305:19937 44.05067:53048 45.03544:328357 46.05767:21148 47.06594:17686 48.06667:172 50.05578:6003 51.05411:61350 52.07015:279992 53.04893:25180 59.07071:340537 60.0372:31553 61.04452:8182 63.05294:1059 64.06589:2440 65.08466:12997 66.08519:754258 66.98599:73583 67.95519:8467 70.0757:4598 72.1128:81028 73.07616:590749 74.09714:63553 79.07861:44506 80.11011:3321 81.1…	0.00064289	0.000368498	0.000264578	0.0078995	0.000177624	0.000108371	0.000162376	0.0415444	0.000242068	12.5001	1.49889	0.230837	0.000425322	0.0027285	0.013983	4.74328	0.000195453	0.00447835	0.023869	6.74746
146	13.725	1166.42	174.151	Unknown	0.917	null	null	null	null	null	null	4	False	False		FALSE	FALSE	null	null	null	null	null	null	null	4.48	2021-01-01	50.05232:1121 56.07304:10174 63.99211:6658 64.9983:2548 69.02914:0 70.09732:5756 73.08704:35058 78.08395:3392 83.13486:6268 86.07693:8224 87.10875:3010 88.08064:10553 93.02733:4817 94.15184:1030 97.12239:1 100.12865:3465 104.12316:1530 110.04952:1542 111.06364:2575 118.09238:1104 120.17032:4405 121.12943:4501 125.18075:1441 126.09391:5661 130.10606:3953 134.06865:15546 135.13039:11758 136.14009:2…	0.000246995	0.000222103	0.000188101	0.000207505	0.00019171	0.000237787	0.000302223	0.000233652	0.000211856	0.0253415	0.0318929	0.0386827	0.000219067	0.000212334	0.000249244	0.0319724	2.95642e-05	2.3415e-05	4.71578e-05	0.00667094
147	13.736	1166.68	77.0608	Unknown	0.5	null	null	null	null	null	null	4	False	False		FALSE	FALSE	null	null	null	null	null	null	null	25.51	2021-01-01	41.06576:47198 42.06366:20176 43.06127:59130 44.07097:0 45.03727:103803 46.04447:13485 47.02672:28130 48.03835:2690 49.03436:6391 50.04294:5030 51.05662:14923 52.05978:38238 53.04533:11671 54.08025:20686 56.06202:13020 57.10995:10185 58.07387:32959 60.05191:31992 61.03987:56451 63.01751:8139 64.07954:1 65.06127:4996 66.07928:16406 67.07371:7954 68.19614:5262 69.04034:9180 70.08216:2508 73.08574:4…	0.000591496	0.000129731	0.000192388	0.000295527	0.000151415	0.00752647	0.000552089	0.000335445	0.000282601	0.16473	0.16016	0.346849	0.000304538	0.0026578	0.000390045	0.223913	0.000250479	0.004217	0.0001428	0.106491
148	13.752	1167.32	151.087	Unknown	0.75	null	null	null	null	null	null	4	False	False		FALSE	FALSE	null	null	null	null	null	null	null	6.2	2021-01-01	40.16193:6134 41.07618:1 42.06255:1 43.05673:0 44.02977:1 45.01907:0 51.05197:20604 55.05466:1 57.11698:1 59.04579:1 62.08975:1 63.0712:3593 70.07056:26396 72.09754:1 73.08341:1 74.08762:0 75.07066:0 77.06477:16415 79.08613:27811 80.10738:11115 82.07101:0 85.16474:1 89.06924:1 93.07172:1 98.11196:1 99.11327:0 102.09874:711 108.10058:5435 110.08346:11667 111.21392:2506 114.08401:1848 115.07134:548…	0.000208299	0.000171725	0.000182836	0.000162379	0.000174108	0.000183306	0.000166118	0.00024261	0.000184404	0.0897848	0.0437402	0.0966058	0.00018762	0.000173265	0.00019771	0.0767102	1.87506e-05	1.04888e-05	3.99445e-05	0.0287559
149	13.777	1168.24	53.073	Unknown	0.25	null	null	null	null	null	null	4	False	False		FALSE	FALSE	null	null	null	null	null	null	null	4.6	2021-01-01	42.04554:47024 46.08598:29509 47.02094:76858 49.11772:1519 53.07304:48826 55.07809:25470 56.08838:9195 58.07202:17477 60.05891:64876 62.02051:14590 64.03076:1204 67.06948:4632 69.02537:22008 71.10599:15822 72.13268:16403 74.11134:211530 76.08942:129929 78.08176:2085 79.09796:1898 82.13884:4820 83.12414:17688 84.11579:8264 86.11535:9004 88.07199:10636 89.08285:74325 90.09637:4774 91.06986:17084 92…	0.000278364	0.000225399	0.000191002	0.000245495	0.000189335	0.000191718	0.000211861	0.000252053	0.000184939	0.249026	0.0956721	0.425938	0.000231588	0.000208849	0.000216284	0.256879	4.40088e-05	3.17585e-05	3.37746e-05	0.165273
150	13.787	1168.54	105.074	SEC-BUTYLBENZENE; EI-B; MS	0.75	-1	1179.91	C10H14	Phenylpropanes	ZJMWRROPUADPEA-UHFFFAOYNA-N	CCC(C)c(c1)cccc1	340	False	False		FALSE	FALSE	79.8	null	93	70.9	55.7	81.5	95.7	285.97	2021-03-02	40.1604:6013 41.06364:30062 43.07571:3927 44.05174:25029 45.04013:107622 46.01709:3265 47.00924:2038 49.08534:18902 50.06002:6356 51.07441:3247 52.0865:38416 53.06291:19564 54.07391:36917 55.08794:94282 56.05884:3872 57.09546:92415 59.06058:292175 60.1127:47725 61.05727:68907 62.05799:9788 63.00352:9634 65.07438:8211 67.0813:49556 68.0553:7234 71.13188:40925 72.11377:47707 73.08846:671878 74.1019…	0.0273371	0.0242475	0.0155013	0.0277562	0.0136532	0.015873	0.0242555	0.0152546	0.0143188	0.220724	0.0645242	0.205242	0.0223619	0.0190941	0.017943	0.163497	0.00613902	0.00758323	0.0054868	0.0860616
151	13.789	1169.08	89.075	2-OXOPENTANOIC ACID TRIMETHYLSILYL ESTER; EI-B; MS	0.75	-1	1183.71	C8H16O3Si	Trimethylsilyl esters	KXURKMKWKFOXLN-UHFFFAOYSA-N	CCCC(=O)C(=O)O[Si](C)(C)C	340	False	False		FALSE	FALSE	79.4	null	87.6	74	64.3	80.6	89.5	12.34	2021-02-01	40.15979:1144 41.08716:113746 42.07818:34855 43.0477:167375 44.05227:39941 45.03522:326829 46.03244:22200 47.02328:69117 48.02657:6517 49.05683:2843 50.0574:14672 52.06527:29612 53.0603:12766 54.08683:14035 55.06104:72196 56.088:31574 57.11288:44311 58.05856:26077 59.05252:155231 60.06473:59316 61.05932:86324 62.04019:7828 63.06242:9253 66.06695:8093 68.04778:9637 69.04314:10803 70.08135:9190 71.…	0.00253782	0.00304837	0.00344145	0.00199549	0.00187103	0.00149487	0.00250493	0.00182293	0.00212486	0.112074	0.0681527	0.112728	0.00300921	0.00178713	0.00215091	0.0976518	0.000453087	0.000260641	0.000341746	0.025549
152	13.805	1169.25	82.1408	Unknown	0.167	null	null	null	null	null	null	4	False	False		FALSE	FALSE	null	null	null	null	null	null	null	7.16	2021-01-01	40.17315:9628 49.05132:5030 50.05767:8254 52.07426:18337 53.05014:30697 54.08479:1389 58.06011:5585 62.05668:9923 63.0058:12028 65.1018:14988 68.08417:9001 77.06803:68681 79.07972:86990 80.1097:28474 81.06248:11233 82.14083:38777 83.12844:13170 90.08778:18161 92.09803:20034 93.01942:16539 94.04832:1082 95.08093:6336 98.14177:10369 101.10679:14479 102.17694:7767 105.07801:743 106.10306:83963 107.0…	0.000231627	0.00018501	0.000139625	0.000232997	0.000125781	0.000133972	0.000209374	0.000143014	0.000144415	0.0848746	0.0378617	0.0869417	0.000185421	0.00016425	0.000165601	0.0698927	4.60024e-05	5.96773e-05	3.79147e-05	0.0277588
153	13.836	1170.53	188.146	Unknown	0.75	null	null	null	null	null	null	4	False	False		FALSE	FALSE	null	null	null	null	null	null	null	9.34	2021-01-01	40.1799:2891 41.08937:59947 42.07096:26883 43.06011:137141 44.07702:52097 45.05457:94689 46.01855:8615 47.02347:47705 48.0693:6896 49.0661:5820 50.05788:1510 53.08283:5123 54.06166:1 55.07461:1 56.07891:7985 57.10239:24260 58.07062:10401 59.05579:1 60.03884:11860 61.07661:6087 62.00785:286 63.06042:4393 67.06215:0 69.02305:21296 70.06577:24629 70.63672:0 71.16385:0 72.08507:1 73.0771:183363 74.11…	0.000749146	0.000907161	0.000687805	0.000523794	0.000381306	0.000295507	0.000695626	0.000549316	0.000531371	0.0203364	0.0126123	0.0139447	0.000781371	0.000400202	0.000592104	0.0156311	0.000113173	0.000115311	9.01005e-05	0.00412898
154	13.846	1170.66	86.1353	Isoleucine_1TMS_minor	0.833	7.85	1178.98	C6H13NO2	Isoleucine and derivatives	AGPKZVBTJJNPAG-UHFFFAOYSA-N	CCC(C)C(N)C(O)=O	340	False	False		FALSE	FALSE	83	0	96.8	73.8	64.8	74.3	100	130.91	2021-03-02	41.07204:28426 44.08839:251341 47.03458:23172 48.10607:1793 50.04895:4076 51.06086:13198 54.05679:3090 60.06525:5354 62.08122:789 65.03608:341 66.21551:116 68.08653:2843 70.08267:8755 72.10854:3701 76.0701:226 79.07529:26968 80.09129:4524 83.1216:1 84.14393:8324 86.13954:1232739 87.13667:79323 88.07467:1884 92.04318:2793 93.05437:5114 94.00827:0 96.05835:1124 100.08441:7024 101.04124:2381 102.196…	0.0107492	0.0134575	0.0118095	0.00817384	0.00649247	0.00511315	0.0115252	0.00912753	0.00939052	0.0538524	0.0684403	0.146791	0.0120054	0.00659316	0.0100144	0.0896946	0.0013647	0.00153283	0.00131496	0.0499821
155	13.849	1170.67	147.104	Unknown	0.333	null	null	null	null	null	null	4	False	False		FALSE	FALSE	null	null	null	null	null	null	null	6.45	2021-01-01	50.05116:11145 52.08104:0 64.01083:1817 65.02774:2634 66.02836:34849 68.11858:1031 77.06596:3944 78.08568:14839 94.11556:1621 96.09695:9899 98.15634:2755 100.08941:2669 103.07938:6408 111.08987:3224 118.1252:735 120.10715:4693 121.03561:1204 122.0581:5952 124.16799:1477 125.08321:2076 131.10484:6012 136.35347:1 140.04897:0 146.10481:37419 147.10405:418432 148.11095:67777 149.15932:37960 150.19923…	0.00328575	0.000216659	0.000150441	0.000492335	4.07028e-05	0.0001748	0.000252731	0.000549844	0.0131226	0.350149	1.31773	0.273132	0.00121761	0.000235946	0.00464171	0.647002	0.00179136	0.000231942	0.00734613	0.582138
156	13.854	1171.96	86.1377	DI-ISOBUTYLAMINE; EI-B; MS	0.75	-1	1165.48	C8H19N	Dialkylamines	NJBCRXCAPCODGX-UHFFFAOYSA-N	CC(C)CNCC(C)C	340	False	False		FALSE	FALSE	85.2	null	98.2	76.6	71.8	72.2	100	3.28	2021-02-02	40.15609:2373 41.08754:46144 42.08024:24654 43.08035:101691 44.09401:23196 45.03426:44073 46.03432:2195 47.01996:28063 48.03264:9307 49.07762:9308 50.04869:10126 51.09853:1 53.06937:7155 54.06388:2650 55.05018:0 56.09436:6826 57.09564:1 58.05226:20957 59.07433:1 60.06525:6704 61.03363:15690 62.0483:2163 63.06028:5558 64.06345:3481 65.07312:3456 67.08193:1 68.07398:4251 69.04115:20881 70.09471:423…	0.0114311	0.013594	0.0124632	0.00837983	0.00680749	0.00541482	0.011715	0.00939309	0.00981382	3.3843	0.0630309	0.077872	0.0124961	0.00686738	0.0103073	1.17507	0.00108184	0.00148341	0.00123712	1.91326
157	13.873	1171.48	148.116	Unknown	0.333	null	null	null	null	null	null	4	False	False		FALSE	FALSE	null	null	null	null	null	null	null	4.4	2021-01-01	40.15397:1817 43.06054:292 44.06936:9607 46.19041:0 49.05331:191 51.08448:6706 52.07572:33737 56.07635:0 57.09424:1 59.05777:1 60.02354:0 62.11592:907 64.04543:479 66.07591:26204 67.01394:1 67.95451:1415 70.06299:2076 71.1089:1 72.08948:4470 74.1086:13059 75.05925:1 85.11037:1 86.12826:4178 87.11852:974 88.13306:1193 89.07848:0 94.06238:468 99.07213:0 100.06248:3686 101.14938:1503 102.09695:1423 …	0.000519825	8.12623e-05	5.70568e-05	0.000106429	4.63284e-05	4.76911e-05	9.411e-05	0.000106305	0.00209348	0.399952	0.323991	0.374464	0.000219381	6.68161e-05	0.000764631	0.366136	0.000260473	3.43123e-05	0.00115083	0.0386597
158	13.948	1174.21	73.0698	Unknown	0.333	null	null	null	null	null	null	4	False	False		FALSE	FALSE	null	null	null	null	null	null	null	134.84	2021-02-03	40.16996:1472 42.07117:6786 43.05892:47177 45.02384:28520 46.02709:564 47.01048:30098 49.03324:28745 50.03022:8679 51.06491:32561 52.0737:8008 53.0778:9605 55.07171:21084 56.06031:1045 57.09278:12605 58.06593:59071 59.05733:24528 60.05726:14931 62.05104:3941 63.05762:35710 64.05361:10744 65.04073:3252 69.04001:77019 70.09174:3831 71.09547:7037 72.09017:85368 73.08607:236451 74.11797:12140 76.0842…	0.000107711	0.00116002	0.00109747	0.0013042	0.0009602	0.00130816	0.000981925	0.00276149	0.00273646	9.27463	4.29589	9.14766	0.0007884	0.00119085	0.00215996	7.57273	0.000590323	0.000199762	0.00102028	2.83853
159	13.975	1175.17	116.109	Unknown	0.917	null	null	null	null	null	null	4	False	False		FALSE	FALSE	null	null	null	null	null	null	null	3.61	2021-02-03	40.16779:6877 41.09939:7884 42.1246:290 44.0861:1 47.02636:11944 48.05907:5450 49.03416:414 50.05388:15322 51.08362:1 54.03299:1698 55.06569:15652 59.04446:0 60.04069:1 64.01605:1145 66.0254:9145 67.00147:4032 70.07793:1 73.0822:61296 74.07485:0 75.05295:18581 76.07788:1 77.06873:57172 78.08816:9884 79.08215:1 80.08302:4158 81.10736:9706 86.13403:0 87.11531:1 88.09921:5876 91.1297:0 92.08485:2128…	0.000458979	0.000547123	0.000439103	0.000496432	0.000426026	0.000506459	0.000467643	0.000472419	0.000476207	0.269134	0.194719	0.343145	0.000481735	0.000476306	0.00047209	0.268999	5.74932e-05	4.38315e-05	4.2914e-06	0.0742133
160	14.001	1176.46	147.085	3-Hydroxy butyrate	0.583	-1	1164.61			WHBMMWSBFZVSSR-UHFFFAOYNA-M		340	False	False		FALSE	FALSE	81.6	null	93.3	73.8	68.6	79.3	78.6	8.37	2021-03-02	40.16294:1166 43.06113:7961 45.05138:1271 47.02644:6045 55.08582:4400 58.05441:19247 61.05493:0 63.0607:3208 66.03333:9205 67.02251:1423 68.1031:4329 69.04631:6989 74.08624:3371 75.06216:6430 78.08123:6237 79.08074:39174 81.05324:2818 87.1421:4740 88.18763:4707 89.06973:5801 94.10091:695 96.0872:89 101.10139:23790 103.10181:15043 104.06804:764 106.07527:3502 108.06576:1099 109.09292:2251 112.1302…	0.00118522	0.00177879	0.00148895	0.00137773	0.00156239	0.00152997	0.00160465	0.00141198	0.000973112	0.740416	0.170733	1.29405	0.00148432	0.00149003	0.00132992	0.735067	0.000296814	9.85975e-05	0.000323668	0.561678
161	14.042	1177.62	100.154	Unknown	0.417	null	null	null	null	null	null	4	False	False		FALSE	FALSE	null	null	null	null	null	null	null	137.65	2021-01-01	41.08727:100312 42.10012:184592 43.08843:209451 44.10291:556474 45.05143:145629 46.03058:9503 47.03593:58978 49.03862:4100 51.07749:15104 52.07477:39256 53.07563:10651 54.07271:9650 55.085:1689 56.08582:120574 57.11051:219400 58.09834:663922 59.07615:61733 60.04962:15252 61.0527:25645 63.0614:18374 64.0255:3248 66.05508:6649 69.03583:65454 70.10561:47300 71.10658:104890 72.09845:65594 73.08676:43…	0.015033	0.0168532	0.0159957	0.00017627	0.000146683	0.000170626	0.000108609	4.60291e-05	0.000102268	0.384848	1.03998	2.34673	0.0159606	0.000164526	8.56353e-05	1.25719	0.00091063	1.57082e-05	3.44461e-05	0.998812
162	14.066	1178.36	115.128	Unknown	0.833	null	null	null	null	null	null	4	False	False		FALSE	FALSE	null	null	null	null	null	null	null	9.36	2021-01-01	40.16344:1711 41.08133:115304 43.08942:30580 48.0822:112 49.01744:8888 50.05049:6907 57.10413:247192 62.02762:2805 65.05907:2665 68.08996:1 71.10983:147217 78.06541:10431 81.11618:5072 84.12834:98896 85.16697:159464 90.09933:2057 92.14491:1887 94.12351:226 97.62246:4381 102.15557:385 104.10166:2130 106.13558:3910 109.09914:1540 114.103:27636 115.10078:105938 116.13064:6740 122.06198:362 123.21181…	0.000556496	0.000775406	0.000998373	0.00110794	0.00112735	0.00117103	0.00132801	0.00118359	0.00118038	0.136344	0.0861542	0.186209	0.000776758	0.00113544	0.00123066	0.136236	0.000220942	3.23097e-05	8.43205e-05	0.0500277
163	14.124	1180.41	187.133	NONANE; EI-B; MS	0.833	-1	1171.14	C9H20	Alkanes	BKIMMITUMNQMOS-UHFFFAOYSA-N	CCCCCCCCC	340	False	False		FALSE	FALSE	80.8	null	95.4	71	54	87.1	90	9.46	2021-01-01	40.17902:3420 41.07666:81670 42.06798:28029 43.07492:118137 47.01474:5405 50.04181:5062 53.06783:8172 54.05128:3662 55.08294:55200 56.07344:63761 57.11471:349210 58.06742:10272 59.0536:6555 65.03541:1080 67.04558:5460 68.1229:4914 69.06027:17082 70.13215:40604 71.11588:144833 72.10945:10021 75.06776:22742 76.08091:6557 79.09677:37864 80.08412:789 81.09571:3262 82.11234:6407 83.11576:31197 84.1226…	0.000278445	0.000315335	0.000282159	0.000301065	0.000261762	0.000281013	0.000257708	0.000287943	0.000239864	0.0370832	0.0336301	0.071576	0.000291979	0.00028128	0.000261838	0.0474298	2.03116e-05	1.96525e-05	2.43041e-05	0.0209824
164	14.14	1181.06	84.1289	Unknown	0.833	null	null	null	null	null	null	4	False	False		FALSE	FALSE	null	null	null	null	null	null	null	12.71	2021-01-01	41.0745:3868 42.08712:28044 44.08224:1 45.03609:6308 47.01759:1 48.07365:184 49.05371:3766 51.04573:19184 52.06786:21488 53.07578:2887 54.08618:6759 55.08836:30006 56.10968:3288 58.06797:50193 59.0678:2743 60.05635:3841 61.02568:1 63.01276:1 64.12981:513 65.09575:856 66.15723:1454 68.11057:9625 69.06491:42644 70.12925:5198 72.11535:1 73.08764:0 75.07775:0 76.08177:1 77.0526:0 78.09557:2744 80.100…	0.00177414	0.00190296	0.00188308	0.00231942	0.00212238	0.00182095	0.00260409	0.00227677	0.00226956	0.109271	0.0302639	0.102728	0.00185339	0.00208758	0.00238347	0.0807544	6.93509e-05	0.000251048	0.000191094	0.0438482
165	14.202	1183.1	87.1119	Unknown	1	null	null	null	null	null	null	4	False	False		FALSE	FALSE	null	null	null	null	null	null	null	5.3	2021-01-01	40.16507:3331 41.07174:24079 50.0488:3477 53.09206:1075 54.04198:7093 55.07004:57285 56.06788:0 57.11918:1 62.03281:1732 64.07669:1947 65.03104:2170 66.07273:684 67.09799:24694 68.15465:10395 71.14033:0 74.06801:72607 75.07645:24409 76.07722:2055 78.09917:9879 79.08118:14212 80.09548:2570 81.12241:7912 82.13596:13358 83.15803:63297 85.11963:0 87.11838:56850 88.11574:8158 90.09058:1972 92.04804:69…	0.000738473	0.00076507	0.000748016	0.000701167	0.000588522	0.000716729	0.000636166	0.000604777	0.000589652	0.0596864	0.0378619	0.134179	0.000750519	0.000668806	0.000610198	0.0772423	1.34738e-05	6.9962e-05	2.37265e-05	0.0505013
166	14.288	1186.05	184.077	Unknown	0.667	null	null	null	null	null	null	4	False	False		FALSE	FALSE	null	null	null	null	null	null	null	3.28	2021-01-01	46.07512:4243 48.02437:2460 50.05878:11648 51.06592:5384 52.05936:9018 57.11532:7383 63.01586:2872 64.01988:564 65.07146:2293 67.0925:7782 72.10186:7387 79.08054:42026 80.11745:3935 82.11936:13705 88.09639:7024 92.15072:1840 94.16313:908 97.15855:2379 99.11293:1194 107.07025:3003 110.13376:1 122.1038:308 123.12977:2223 128.08043:286 137.62402:0 138.27055:535 139.14464:909 141.19576:2150 152.05493…	9.86337e-05	9.73944e-05	9.87825e-05	8.13746e-05	0.000116179	6.35548e-05	4.31554e-05	0.000124173	3.18198e-05	0.0360039	0.0602642	0.188615	9.82702e-05	8.70363e-05	6.63828e-05	0.0949612	7.62116e-07	2.67653e-05	5.03679e-05	0.082009
167	14.326	1187.45	209.088	Unknown	0.75	null	null	null	null	null	null	4	False	False		FALSE	FALSE	null	null	null	null	null	null	null	139.71	2021-01-01	40.1583:6070 49.06805:6005 53.06616:12354 55.08322:8557 59.07077:4759 62.06804:1289 66.10314:5283 67.08369:4279 68.07404:5958 78.074:10022 82.06823:16267 86.11201:35518 88.09975:2524 89.07884:108914 90.0009:18653 91.09693:25717 93.04838:14030 96.12085:6752 97.12719:118718 98.03555:22209 101.14658:2762 102.12756:4562 104.31355:15006 105.05635:37109 106.00997:7807 108.09829:4592 110.09502:2275 113.…	0.00526853	0.00519336	0.00535455	0.00513697	0.00523623	0.00527924	0.00495478	0.00525766	0.00526013	0.196013	0.128578	0.236084	0.00527215	0.00521748	0.00515753	0.186892	8.06522e-05	7.29649e-05	0.000175583	0.0543301
168	14.371	1188.62	130.131	Unknown	0.75	null	null	null	null	null	null	4	False	False		FALSE	FALSE	null	null	null	null	null	null	null	4.56	2021-01-01	41.05918:0 43.06435:4680 44.08676:7589 45.05215:81165 46.09529:8383 47.00798:0 48.03147:3403 50.05584:0 51.04886:14977 52.07482:37910 58.05072:19293 59.05094:42054 60.05685:9425 61.08648:5701 62.07684:1553 63.05945:1401 64.04818:3100 66.07382:3653 68.20589:1301 70.05308:0 71.05974:0 72.10844:34059 73.08932:913133 74.10143:67732 75.07102:83522 76.0782:5587 77.05989:1511 78.1001:11393 79.08341:2100…	0.00173556	0.0021751	0.00194412	0.000698591	0.000802022	0.000710519	0.00107752	0.000877069	0.000912697	0.0987791	0.0307337	0.136987	0.00195159	0.000737044	0.000955762	0.0888334	0.000219863	5.65877e-05	0.00010694	0.0538205
169	14.378	1189.23	75.0408	Unknown	0.083	null	null	null	null	null	null	4	False	False		FALSE	FALSE	null	null	null	null	null	null	null	9.45	Blank1	42.07788:4782 43.06062:114109 45.02016:1514 48.03859:11610 49.02079:15317 51.03864:12780 55.08004:163498 60.02639:12076 62.962:16071 63.97762:1251 64.98326:14841 75.04078:732952 79.05985:49011 82.04882:5602 84.27386:18586 85.13366:4046 86.06187:14035 88.13786:6407 92.04722:15200 92.97287:12216 94.09064:2938 95.03466:14895 99.08913:1750 100.12214:11931 102.07615:0 103.03857:9614 103.99818:7617 108…	0.00753809	0.000318231	0.00885727	0.000370426	0.00771007	0.000356532	0.00602146	0.000519564	0.00656413	2.6701	0.416051	0.777178	0.0055712	0.00281234	0.00436838	1.28778	0.00459677	0.00424156	0.0033442	1.21067
170	14.398	1190.1	86.1261	Unknown	0.75	null	null	null	null	null	null	4	False	False		FALSE	FALSE	null	null	null	null	null	null	null	401.34	2021-01-01	40.16232:4365 41.07811:307886 42.08652:61884 43.06416:135120 44.088:538974 45.04655:680395 46.09662:60953 47.03358:211228 48.05943:12342 49.03352:16544 50.05822:8279 51.07391:9231 52.06612:12763 53.06514:10584 55.07404:41471 56.08946:220136 57.08118:102934 58.07488:135825 59.07658:86483 60.06124:68062 61.03886:139479 61.96972:12603 63.0549:6413 64.03126:546 66.06194:8560 67.05426:26373 68.10816:1…	0.0338487	0.0401217	0.0394269	0.0255966	0.0241541	0.01828	0.0304986	0.0273965	0.0260015	0.116118	0.0551993	0.0657911	0.0377991	0.0226769	0.0279655	0.0790361	0.00343875	0.00387549	0.00230193	0.0325475
171	14.406	1190.37	280.08	Unknown	0.667	null	null	null	null	null	null	4	False	False		FALSE	FALSE	null	null	null	null	null	null	null	8.5	2021-01-01	40.16928:200 47.04296:8419 48.0136:96 50.0482:5994 52.06564:13182 54.09234:2673 55.06722:2407 56.08084:6918 64.10606:1694 67.03463:1087 71.88971:2005 76.0682:10021 77.08122:5956 78.09309:3048 81.08871:2795 85.12782:13535 86.13574:760 88.09471:1710 92.09568:113 94.11706:698 96.13057:1491 106.02531:1027 109.07203:19 110.96954:73 111.9419:3401 114.08891:2238 118.07722:7512 120.05621:868 121.01516:10…	0.000228702	0.00039024	0.00015431	0.000141451	0.000223841	0.000162558	5.95714e-05	3.02787e-05	0.000150227	0.0208025	0.00640469	0.0157765	0.000257751	0.00017595	8.00257e-05	0.0143279	0.000120617	4.27963e-05	6.25354e-05	0.00730741
172	14.428	1191.11	147.088	44178 mz116 with formonetin contamination ions	0.75	5.059	1190.05	Contaminated compound	NA	Contaminated compound	Contaminated compound	340	False	False		FALSE	FALSE	89.6	0	99.9	82.8	87.7	68.9	95.7	54.16	2021-02-01	40.17558:6752 41.07:168775 42.08907:44116 43.07764:194142 44.08003:328761 45.03933:2521549 46.06848:152444 47.03365:178488 48.08457:8694 52.05655:29392 53.03664:26454 54.05046:17045 55.06986:39386 56.06257:108811 57.06467:185147 58.08021:139819 59.06102:1132489 60.05635:108678 61.05132:118029 61.98687:6863 63.04965:4670 65.07597:3110 66.06351:48251 67.05696:22379 68.08704:70338 69.09105:511589 70…	0.148105	0.147988	0.164394	0.135933	0.159004	0.150606	0.100789	0.1033	0.108392	0.93598	0.175169	0.498019	0.153495	0.148514	0.10416	0.536389	0.00943841	0.0116769	0.00387391	0.381854
173	14.428	1191.53	73.0727	Malonic acid	0.583	-1	1193.9	C3H4O4		OFOBLEOULBTSOW-UHFFFAOYSA-N		340	False	False		FALSE	FALSE	84	null	99.7	73.5	86.5	65.8	50	6.4	2021-02-02	40.2582:2988 42.06009:1900 44.06815:27754 45.04595:85501 50.04983:7898 51.06201:0 52.0745:10068 53.05239:2192 55.08235:4493 57.09837:16993 58.07927:1279 59.06819:46879 66.03462:1623 67.03429:5001 69.06963:7978 71.97837:17754 73.07266:1602207 76.08717:15957 78.07426:9428 79.07345:43661 83.11159:3263 86.12595:4925 87.12536:97 89.06201:972 94.07214:813 95.09592:2818 98.16973:1040 101.1208:1908 102.1…	0.12494	0.125327	0.142343	0.113284	0.135697	0.125531	0.0878485	0.0909873	0.0921306	3.93899	0.206943	0.735769	0.13087	0.124837	0.0903221	1.62723	0.00993776	0.0112228	0.00221718	2.01942
174	14.477	1193.13	146.138	Unknown	0.333	null	null	null	null	null	null	4	False	False		FALSE	FALSE	null	null	null	null	null	null	null	8.4	2021-01-01	40.15389:800 41.06394:20233 42.0708:34722 49.02903:613 51.06956:13546 53.08147:4374 54.04964:1495 55.07452:0 56.07015:0 57.06311:1 62.06231:923 65.05611:2707 67.09434:2529 68.10639:17538 69.09153:0 70.10346:54541 72.08535:61432 78.07159:3904 82.09585:1 83.09209:0 84.13342:1175 86.12875:0 89.05936:1 90.09648:1896 91.11717:1280 93.05953:4367 94.14106:2453 97.08617:276 98.1319:3835 99.12526:1 100.14…	0.00107819	0.000855107	0.000889172	0.000907042	0.000791438	0.00101552	0.00085898	0.00126138	0.0011587	0.155524	0.0724676	0.130224	0.000940823	0.000904667	0.00109302	0.119405	0.000120176	0.00011206	0.000209084	0.0425719
175	14.485	1193.08	70.1019	L-Proline	0.75	-1	1176.03	C5H9NO2		ONIBWKKTOPOVIA-BYPYZUCNSA-N		340	False	False		FALSE	FALSE	84.3	null	84.1	84.4	77.9	86.3	100	23.53	2021-03-03	43.07071:1616 47.04172:17530 47.99843:1178 49.05563:5831 50.04119:11988 51.08223:16118 52.0693:35436 59.05634:11334 60.04374:7607 63.01133:3896 64.09126:2817 68.11212:46989 70.0994:823333 71.13267:16830 72.15804:27818 76.07415:8425 78.09368:4739 79.08899:5004 80.09449:7245 92.14022:3950 97.0807:5168 100.0918:6538 103.04592:56950 104.16364:5909 113.1244:11912 114.02633:0 126.03072:6336 132.06262:7…	0.00769169	0.00869196	0.00877546	0.00479218	0.00469753	0.000552221	0.00788501	0.0045458	0.00368872	0.129135	0.0475374	0.227077	0.00838637	0.00334731	0.00537318	0.134583	0.000603057	0.00242108	0.00221712	0.0898939
176	14.605	1197.31	69.0726	Unknown	0.583	null	null	null	null	null	null	4	False	False		FALSE	FALSE	null	null	null	null	null	null	null	3.63	2021-01-01	41.0709:90918 42.08593:23055 43.066:28228 44.05793:16709 47.02586:15208 48.10577:4345 50.03756:16430 53.07857:5718 54.07135:18388 55.10923:106023 56.0796:31171 57.09521:118597 61.0522:8936 62.99101:283 65.04816:2066 67.08663:10123 68.09387:47750 69.07356:151365 70.1032:567183 72.1367:19543 77.05262:16435 78.09054:7648 79.08531:60818 81.1562:11000 82.12099:29379 83.13509:82940 84.1319:30621 85.258…	0.000809321	0.000877199	0.000894348	0.000705235	0.000693203	0.000796351	0.000958711	0.000244076	0.000571729	0.452197	0.246344	0.350703	0.000860289	0.000731596	0.000591505	0.349748	4.49653e-05	5.64007e-05	0.000357728	0.10293
177	14.62	1198.14	70.1058	Unknown	0.833	null	null	null	null	null	null	4	False	False		FALSE	FALSE	null	null	null	null	null	null	null	5.22	2021-01-01	41.07822:42185 42.06944:5002 43.06499:55163 44.07767:1 46.06153:9393 47.01447:10078 47.99456:3775 50.03992:496 51.07237:5283 52.07866:25814 54.11276:31184 55.08495:69590 56.09668:75109 58.06019:719 59.07897:22815 61.03052:1935 63.03665:2588 64.02097:5348 65.11326:684 66.10735:1788 67.09522:15047 68.10701:309 69.08448:62014 70.10641:82914 72.08743:434 73.07705:242071 74.08285:9003 76.09235:1865 77…	0.00215744	0.000611592	0.00397511	0.00343913	0.00361051	0.00312579	0.00373896	0.00345241	0.00331271	0.113241	0.0628987	0.230899	0.00224805	0.00339181	0.00350136	0.13568	0.00168359	0.000245801	0.000217297	0.0862183
178	14.631	1198.27	241.058	methanolphosphate	0.833	4.825	1167.19	CH5O4P	Monoalkyl phosphates	CAAULPUQFIIOTL-UHFFFAOYSA-N	COP(O)(O)=O	440	False	False		FALSE	FALSE	77.6	0	58.6	90.3	88.5	93	90.3	176.52	2021-01-01	40.1818:4261 45.01404:20698 49.06427:6076 51.08007:8535 52.08554:16447 58.07408:24739 59.05685:37090 60.07319:4228 62.13432:674 63.00678:178 64.94215:9565 72.12514:5430 73.07183:20925 75.06361:2955 76.11068:700 77.06963:12496 78.06493:2145 79.07208:633 80.08267:5995 88.1552:3332 89.09474:16642 90.10883:5764 91.07022:3320 92.03803:943 94.07694:1391 95.07885:1467 98.13452:21817 100.13075:2061 103.0…	0.00220939	0.00218424	0.00227416	0.00271792	0.00259901	0.00218307	0.00269138	0.00235863	0.00239206	0.0366694	0.0174599	0.0363282	0.0022226	0.0025	0.00248069	0.0301525	4.63899e-05	0.000280836	0.000183226	0.0109934
179	14.653	1198.84	147.082	BIS(TERT-BUTYLDIMETHYLSILYL) ETHER; EI-B; MS	0.417	-1	1202.8	C12H30OSi2	Disiloxanes	FGTJJHCZWOVVNH-UHFFFAOYSA-N	CC(C)(C)[Si](C)(C)O[Si](C)(C)C(C)(C)C	340	False	False		FALSE	FALSE	91.4	null	99.7	85.9	93.4	72.8	89.5	4.78	2021-03-01	40.14191:920 41.05747:1 42.0622:2079 43.07251:22628 44.0577:9691 45.04036:65776 46.05226:7143 48.03924:3359 49.0721:1225 50.03176:11965 51.07293:14494 52.07613:58091 53.07612:6267 54.07769:542 55.07905:1 56.10053:7794 59.049:96747 60.03997:15512 61.02706:9314 63.03274:2596 65.02638:3088 66.07819:160044 66.97475:18843 68.12382:0 69.03912:33762 72.09339:8851 73.09279:215999 74.10883:26385 75.06066:…	0.000130414	0.000260551	0.00995683	0.000168093	0.000275541	0.000118101	0.00028512	0.000169356	0.000431077	3.01955	0.235547	0.463737	0.00344926	0.000187245	0.000295184	1.23961	0.00563609	8.04487e-05	0.000131151	1.54569
180	14.751	1202.45	131.125	Unknown	0.917	null	null	null	null	null	null	4	False	False		FALSE	FALSE	null	null	null	null	null	null	null	7.95	2021-01-01	45.04165:13065 46.06662:900 47.03261:11148 49.02581:2014 55.06817:8851 56.07869:3916 57.118:32102 60.03293:4530 61.03579:3089 62.04843:304 62.9994:514 66.03696:1649 73.06994:287107 74.09428:16023 75.07521:53043 76.04471:6284 79.07378:26140 88.11171:4979 93.03022:70 94.02706:1312 95.07108:11432 97.1124:4759 101.06735:4534 105.06374:4807 106.02742:94 112.19447:5017 113.0594:9546 114.10846:5113 115.…	0.00270033	0.00275599	0.00287465	0.00255501	0.00252126	0.00267549	0.00244876	0.00238327	0.00234631	0.0830851	0.0836882	0.156753	0.00277699	0.00258392	0.00239278	0.107842	8.90382e-05	8.10754e-05	5.18842e-05	0.0423593
181	14.835	1205.6	70.1046	Unknown	0.5	null	null	null	null	null	null	4	False	False		FALSE	FALSE	null	null	null	null	null	null	null	7.43	2021-01-01	40.16469:3150 41.0714:30703 42.08622:19731 43.08056:65100 44.05166:8934 45.02969:6422 46.0036:3046 47.02782:4442 48.04536:1841 49.02939:4174 52.09054:3080 53.05757:1 54.14648:966 55.10533:21322 56.08564:14291 57.11278:51124 58.08159:8554 59.07594:2879 60.01078:1279 62.19156:0 66.05977:6071 67.01829:3745 68.12782:1328 69.0677:13866 70.1046:47521 71.13496:74641 72.14526:12306 73.08291:20327 74.0920…	0.000272717	0.000296719	0.000153058	0.000279519	0.000179616	0.0014353	0.000188484	0.000327131	0.00015501	2.33255	0.0978669	0.119057	0.000240831	0.000631478	0.000223542	0.849826	7.69554e-05	0.000697919	9.12593e-05	1.28412
182	14.837	1205.6	57.0875	Unknown	0.833	null	null	null	null	null	null	4	False	False		FALSE	FALSE	null	null	null	null	null	null	null	6.55	Blank1	40.17973:37024 41.05446:1472745 42.10875:483250 43.07626:2492715 44.03654:53780 45.02106:16353 46.0009:16446 46.99731:12649 48.00258:1176 50.03894:29260 51.02749:124984 53.07374:77818 54.04724:85127 55.04566:753298 56.09658:608939 57.08752:3542404 58.05098:78795 59.07676:8419 60.0788:87 62.03973:5257 65.00842:11672 66.02283:3515 67.04229:86127 68.08136:58949 69.05334:298242 70.09232:466148 71.100…	0.00205653	0.00191934	0.00245666	0.00194824	0.00199504	0.00243676	0.00158365	0.00218184	0.00201433	9.91822	0.210522	0.367634	0.00214418	0.00212668	0.00192661	3.49879	0.000279174	0.000269558	0.000308597	5.55995
183	14.888	1207.81	73.0582	Unknown	0.167	null	null	null	null	null	null	4	False	False		FALSE	FALSE	null	null	null	null	null	null	null	4.05	Blank1	40.1816:16754 41.0643:0 42.09332:1 43.08697:0 46.05476:10788 48.11803:8291 51.0207:0 53.02803:3167 54.06944:0 55.05291:33783 56.07545:1 57.0867:0 60.11382:13570 60.98383:7175 62.18588:17244 64.04736:9996 66.14815:14413 67.06353:5878 68.06539:14917 69.0484:1 70.1256:1 71.11362:1 72.07949:1 73.05824:711071 74.10531:108366 76.09526:13249 77.06627:56459 78.06042:17506 81.07587:8254 82.13407:4163 83.1…	0.000406214	0.000362961	0.00166989	0.000495022	0.000276959	0.000498647	0.00059126	0.000394779	0.000178253	3.82344	0.390343	0.611018	0.000813022	0.000423543	0.000388097	1.60827	0.000742384	0.000126958	0.000206584	1.92157
184	14.929	1208.85	221.096	Unknown	0.167	null	null	null	null	null	null	4	False	False		FALSE	FALSE	null	null	null	null	null	null	null	20.98	Blank1	45.01105:89978 46.0073:17312 46.98539:33898 47.97036:12902 49.02134:14566 50.0356:46376 52.03724:38653 58.05121:54979 59.0529:6538 61.03171:12000 64.98926:26590 66.02566:10166 73.0705:405830 77.04202:45146 80.07399:37169 87.1372:14579 90.00159:13638 94.98685:9069 97.05086:11538 101.20548:8825 103.0658:11264 104.05177:17816 107.04242:12988 108.05869:5974 110.08165:2980 111.05968:5314 117.06766:246…	3.29943e-05	3.50071e-05	2.81263e-05	2.61402e-05	2.18097e-05	2.97172e-05	2.14866e-05	3.65411e-05	2.78239e-05	2.58077	0.888783	0.599801	3.20426e-05	2.58891e-05	2.86172e-05	1.35645	3.53775e-06	3.95972e-06	7.55851e-06	1.07009
185	14.945	1209.37	188.104	Unknown	0.917	null	null	null	null	null	null	4	False	False		FALSE	FALSE	null	null	null	null	null	null	null	5.32	2021-01-01	44.05881:219 46.07343:1297 51.0793:21273 57.12164:25356 58.07344:25777 63.07008:6394 64.06274:2249 66.11566:7331 67.04752:3228 71.13979:28140 72.09214:12987 74.10311:315 77.08694:13668 78.09132:14765 79.08913:52379 80.08911:6979 81.08782:8365 81.71846:864 86.15712:30326 87.09218:1 88.22253:137 90.15913:1027 92.00756:478 97.07714:6676 99.15968:12706 100.14201:100 102.08968:0 104.09122:1 105.15379:…	0.000197308	0.000184001	0.000224563	0.000215048	0.000188943	0.000233252	0.000278154	0.000226428	0.000245151	0.0578628	0.0109017	0.0319595	0.000201957	0.000212414	0.000249911	0.0335747	2.06771e-05	2.22716e-05	2.61895e-05	0.0235222
186	14.957	1209.98	57.1116	2-METHYLBUTYL 2-METHYLBUTYRATE; EI-B; MS	0.917	-1	1208.28	C10H20O2	Fatty acid esters	PVYFCGRBIREQLL-UHFFFAOYNA-N	CCC(C)COC(=O)C(C)CC	340	False	False		FALSE	FALSE	84.4	null	99.9	74	61.2	82.4	95.7	6.41	2021-03-02	40.18022:9106 41.05661:157038 42.06962:34467 43.08379:374894 44.0506:12006 47.01118:1389 48.0397:2699 49.0609:1767 50.04246:3075 52.0817:2886 53.08373:15509 54.07784:2294 55.0818:92117 56.11393:107368 57.10693:690606 58.07713:17572 59.10729:3071 61.01281:6956 65.05806:4128 67.07863:10732 68.12282:7874 69.05395:66044 70.1011:100679 71.1277:378525 72.09748:18484 73.07887:36706 74.10415:7961 75.0652…	0.0032619	0.00301006	0.00330322	0.00313992	0.00300895	0.00366048	0.00271227	0.00336547	0.0032572	9.32885	0.185242	0.45669	0.00319173	0.00326978	0.00311165	3.32359	0.00015868	0.000344629	0.000350085	5.20247
187	15.004	1211.84	43.0955	Unknown	0.25	null	null	null	null	null	null	4	False	False		FALSE	FALSE	null	null	null	null	null	null	null	11.33	Blank1	40.17252:32350 41.05937:46617 42.10408:930 43.09547:150974 44.06595:34507 45.00071:16712 46.07651:8821 46.99003:9136 54.0518:685 57.098:49062 58.06256:55276 59.03702:0 60.0291:7393 61.02174:20322 62.08817:1312 64.98492:20466 66.06119:7245 67.01616:29214 69.02011:89989 73.06383:17988 74.06734:6448 76.05078:7923 78.05521:28490 79.05861:2082 80.07552:16481 81.07571:7077 82.08853:4092 85.11308:9756 8…	0.00175463	9.89333e-05	0.00138752	0.000148878	8.04433e-05	0.0019266	0.00071297	0.00178141	0.00163385	2.9944	0.122269	0.379781	0.00108036	0.000718639	0.00137607	1.16548	0.000869536	0.00104668	0.000578985	1.58911
188	15.064	1213.78	114.17	Unknown	0.833	null	null	null	null	null	null	4	False	False		FALSE	FALSE	null	null	null	null	null	null	null	16.33	2021-01-01	49.04387:1623 50.04748:179 52.06821:26825 54.11886:3878 69.05753:13833 72.12828:4495 76.07192:1153 78.07728:877 80.1118:10209 87.0695:2996 96.13853:1164 112.08762:1567 114.17452:109911 115.15076:11540 116.04253:4168 117.12657:594 118.0842:2158 121.13607:2301 122.06387:129 124.31698:94 128.03604:1866 131.12477:5791 134.08156:1744 138.23778:464 139.09189:1565 142.14712:808 144.13574:1231 153.09349:…	0.000564628	0.00061102	0.000634467	0.00082353	0.000771909	0.000698959	0.000738595	0.00073959	0.000714776	0.0635995	0.0382821	0.0323343	0.000603371	0.000764799	0.000730987	0.0447386	3.55422e-05	6.25891e-05	1.40481e-05	0.0166025
189	15.156	1217.02	130.097	Unknown	0.833	null	null	null	null	null	null	4	False	False		FALSE	FALSE	null	null	null	null	null	null	null	9.23	2021-01-01	40.15169:3828 41.05927:16513 46.04668:6299 49.05313:2661 50.04787:642 52.07651:33273 53.08684:1347 55.11197:1599 56.05807:11337 57.11367:61559 60.03437:5614 63.04766:3781 64.01619:2048 65.0631:1853 71.1342:9271 73.07266:199858 77.0836:22137 78.0911:3210 79.08305:8242 80.11174:1118 81.16979:11514 84.1534:6008 88.07411:3109 89.0877:31775 90.03624:3052 91.09985:15443 92.12646:2537 93.08584:1078 95.0…	0.000462983	0.000458131	0.000414639	0.000385481	0.000485004	0.000403514	0.000417086	0.000361652	0.000376446	0.0391394	0.0473686	0.134572	0.000445251	0.000424666	0.000385061	0.0736934	2.66212e-05	5.30264e-05	2.87035e-05	0.0528829
190	15.184	1218.08	56.0988	Unknown	0.75	null	null	null	null	null	null	4	False	False		FALSE	FALSE	null	null	null	null	null	null	null	3.39	2021-01-01	47.02833:2397 49.0559:608 50.05943:6881 51.07982:15876 55.10688:105732 56.09882:125018 59.10934:8906 61.04356:4422 62.03602:3181 63.52549:411 64.03358:3695 65.15751:3993 66.04864:1 68.09413:2954 69.05318:3363 70.12203:114078 72.11591:11165 74.07721:508 77.07307:7672 82.16821:4410 83.12078:1899 88.14642:1691 91.11096:1 92.04993:2131 96.22082:6912 99.14732:24457 100.13288:5064 101.05842:3625 104.21…	0.000658386	0.000654797	0.000157101	0.000250817	0.000711225	0.000854273	0.000137674	0.000709472	0.000242277	0.562499	0.0324533	0.1603	0.000490095	0.000605439	0.000363141	0.251751	0.000288386	0.00031533	0.000304457	0.276603
191	15.212	1219.07	57.1083	Unknown	0.833	null	null	null	null	null	null	4	False	False		FALSE	FALSE	null	null	null	null	null	null	null	5.32	2021-01-01	40.15432:9934 41.06484:178757 42.09967:39430 43.09787:260265 44.08279:5151 45.03082:14157 46.05995:2672 48.04354:5230 53.06426:18008 54.13072:5620 55.09776:91525 56.10265:108966 57.10798:859620 58.07434:38314 60.03932:3074 61.08612:1535 65.09678:1776 66.05088:559 67.10848:7887 68.12661:4513 69.03906:35181 71.13332:386656 72.15855:8742 73.09399:1 74.1129:2390 75.06236:9576 76.07329:3257 78.06912:4…	0.00434481	0.00437076	0.00464444	0.00411127	0.00433272	0.00542456	0.00354661	0.00476852	0.00467922	0.81361	0.0372467	0.245715	0.00445334	0.00462285	0.00433145	0.365524	0.000166005	0.000703075	0.000681156	0.401809
192	15.222	1219.7	41.0719	Unknown	0.333	null	null	null	null	null	null	4	False	False		FALSE	FALSE	null	null	null	null	null	null	null	3.22	2021-01-01	40.15629:4670 41.05942:13383 43.08435:49187 44.07498:5470 46.08553:1005 49.06835:873 50.05338:3967 52.05473:20500 54.13248:4236 55.07544:14261 56.0936:11635 57.11921:3147 58.08055:3144 60.00663:361 62.04399:2255 62.9891:653 69.05718:323 70.09914:799 71.12009:49515 73.08929:1 75.06453:0 79.09745:50223 82.16598:1369 83.19005:6036 84.15618:16227 85.15227:96206 86.16707:1061 87.08264:1015 88.07068:21…	0.000934695	0.000958969	0.000999664	0.00086257	0.000949106	0.00114827	0.000745376	0.000988827	0.000933196	1.2217	0.124468	0.173227	0.000964443	0.000986649	0.000889133	0.506466	3.28285e-05	0.000146504	0.000127566	0.619893
193	15.282	1221.67	147.095	1,4-BIS(TRIMETHYLSILOXY)BUTANE; EI-B; MS	0.917	-1	1227.79	C10H26O2Si2	Trialkylheterosilanes	ITDZOVTUXDYFSE-UHFFFAOYSA-N	C[Si](C)(C)OCCCCO[Si](C)(C)C	340	False	False		FALSE	FALSE	89.5	null	97.8	83.9	91.9	69.8	88	10.5	2021-03-02	42.09836:13724 43.06218:51675 44.05191:43857 45.03754:182954 47.02718:75903 48.01267:5666 49.03369:693 50.04718:5676 51.06319:39937 55.06084:14465 58.07228:44285 59.0754:46375 60.05104:6814 61.04359:30529 65.15938:5401 66.06882:156562 66.96072:39474 68.1031:4045 69.05354:19665 71.13474:40045 72.12593:81928 73.08932:928809 74.0853:110409 75.07722:330802 76.10749:17909 80.0907:819 82.1222:3672 83.1…	0.0132815	0.0147429	0.0134254	0.0182419	0.0172708	0.0152721	0.0119913	0.0104682	0.0109782	14.6931	5.47235	14.2931	0.0138166	0.0169283	0.0111459	11.4862	0.000805425	0.00151422	0.000775289	5.21199
194	15.293	1222.29	131.072	Unknown	0.333	null	null	null	null	null	null	4	False	False		FALSE	FALSE	null	null	null	null	null	null	null	504.14	2021-03-02	43.07557:28938 45.0414:2744 46.02842:1871 47.05132:8892 48.07128:1585 52.06416:9329 57.08498:18183 61.95974:1154 63.0662:704 64.03519:1251 75.0622:11896 77.06964:1203 78.0667:6236 87.1591:556 92.11105:3286 94.12788:6440 95.03538:4563 97.04971:929 98.183:5117 102.0936:1691 103.06335:976 106.13799:2451 107.0937:2642 108.10447:4430 111.19122:5788 115.06925:828 120.12401:142 123.00076:403 128.06688:2…	0.000429733	0.000469637	0.000368705	0.000548912	0.000528676	0.000439213	0.000411689	0.000277924	0.000371638	0.671187	0.298193	0.699323	0.000422692	0.000505601	0.00035375	0.556234	5.08333e-05	5.83765e-05	6.86527e-05	0.223913
195	15.311	1222.83	73.0854	METHYLMALONIC ACID-DI-TMS; EI-B; MS	0.583	-1	1238.74	C10H22O4Si2	Trimethylsilyl esters	LJDAAXOEMCESSS-UHFFFAOYSA-N	O=C(O[Si](C)(C)C)C(C)C(=O)O[Si](C)(C)C	340	False	False		FALSE	FALSE	86.5	null	90.2	84.1	75.7	92.2	93.1	4.72	2021-01-02	40.15048:4932 41.06692:1 42.10894:1 43.05228:2479 44.05712:4555 45.02794:28443 46.03183:8154 47.04422:16355 48.06638:2505 49.0409:6299 50.0458:4791 51.08635:10518 52.07173:21849 53.06902:378 55.11842:7700 56.1273:1182 57.11782:1 58.05526:9114 59.06633:14955 60.08559:2143 61.0432:10816 61.99807:2343 63.00551:1716 64.024:2876 65.04848:114 66.08888:11635 67.08977:0 68.11028:2003 69.04452:16533 70.12…	0.00517257	0.00566352	0.00534474	0.00195384	0.00662865	0.00601984	0.00477337	0.00433501	0.00413037	18.1503	17.6697	41.0692	0.00539361	0.00486744	0.00441292	25.6297	0.000249098	0.00254155	0.0003285	13.3731
196	15.375	1225	131.119	3-Hydroxyisovaleric acid	1	8.066	1213.58	C4H8O3	Beta hydroxy acids and derivatives	WHBMMWSBFZVSSR-UHFFFAOYSA-N	CC(O)CC(O)=O	340	False	False		FALSE	FALSE	89.4	0	92.9	87.1	78.4	98.6	90.5	4.8	2021-02-02	40.17316:128 44.08353:2957 45.01961:27083 46.06398:1146 47.02292:8119 50.01848:1221 54.03214:3791 58.05581:28410 59.05984:4526 61.06892:10778 63.01329:413 66.10452:6674 67.0602:410 70.08899:1058 72.09457:4852 73.09968:144498 74.11971:15787 75.06282:59986 76.07603:13454 80.06218:1056 81.06176:2018 81.63036:4029 83.12667:6459 87.04182:3677 89.1909:4993 92.0016:145 92.99412:2607 95.07687:34420 96.04…	0.00124329	0.00130895	0.00129378	0.00163888	0.00148793	0.00140884	0.00150511	0.00137852	0.00137838	0.145524	0.292425	0.659126	0.00128201	0.00151188	0.00142067	0.365692	3.43721e-05	0.00011688	7.31263e-05	0.264524
197	15.436	1227.1	71.1292	Unknown	0.833	null	null	null	null	null	null	4	False	False		FALSE	FALSE	null	null	null	null	null	null	null	3.32	2021-03-03	40.25447:9520 41.10252:173910 42.12304:59977 43.08772:474324 44.09184:11329 45.03627:0 46.0271:1 47.04242:1 47.98308:763 48.52516:18433 49.06734:3185 50.04695:14198 52.08153:12839 53.06681:19470 54.07376:8644 55.08452:130320 56.1068:93860 57.11615:485050 58.08213:12578 59.09161:1375 60.01132:1 61.06814:2001 62.07678:2326 63.06401:2310 64.07044:2892 65.00011:6382 66.11675:2058 67.05194:4850 68.115…	0.00239881	0.00235166	0.00266519	0.00225221	0.00238214	0.00309734	0.0018614	0.00254832	0.00254815	0.128068	0.664424	0.91538	0.00247189	0.00257723	0.00231929	0.569291	0.000169055	0.000455088	0.000396545	0.402185
198	15.438	1227.23	122.12	Unknown	0.667	null	null	null	null	null	null	4	False	False		FALSE	FALSE	null	null	null	null	null	null	null	6.56	2021-01-01	40.18337:8314 41.0919:22097 42.08857:50032 43.09248:66683 44.05207:11355 45.04421:0 46.02498:2868 47.03772:6159 48.56576:17070 49.08781:277 50.04562:975 53.07985:2531 54.13973:3864 55.09568:20781 56.07133:5437 58.07631:16470 59.09866:727 60.00059:2162 61.03862:1 62.0538:509 63.04517:1 63.9677:2984 65.05815:236 66.11283:1 68.08009:1931 69.04489:42195 72.13866:17033 73.08234:0 74.099:4303 75.05935:…	0.00013689	0.000145116	0.000127421	0.000137939	0.000125521	0.000142541	0.000131878	0.000122764	0.000111637	0.0479385	0.0295161	0.0380034	0.000136476	0.000135333	0.000122093	0.038486	8.855e-06	8.80374e-06	1.0137e-05	0.00922068
199	15.463	1228.07	201.101	Unknown	0.667	null	null	null	null	null	null	4	False	False		FALSE	FALSE	null	null	null	null	null	null	null	3.37	2021-01-01	52.06089:6260 57.12633:493 61.05203:5193 65.0627:711 71.10645:8776 80.09882:965 90.08201:1545 92.00553:4049 96.12933:2233 105.13067:4322 110.01753:7398 112.2122:88 124.09486:570 136.09576:2560 141.15662:1063 151.19896:0 153.15881:4316 160.25862:2592 166.23711:596 169.04251:247 170.01714:1208 171.03381:1 177.13295:725 178.23288:198 180.16014:316 181.03697:10736 182.1218:414 183.14004:1392 186.9452…	0.000110391	0.000103774	0.000111229	0.000101641	0.000100964	0.000103236	0.000101328	0.000118758	8.57963e-05	0.0751753	0.0394281	0.127955	0.000108465	0.000101947	0.000101961	0.0808528	4.08408e-06	1.16646e-06	1.649e-05	0.0445357
200	15.549	1231.14	73.0792	Unknown	0.833	null	null	null	null	null	null	4	False	False		FALSE	FALSE	null	null	null	null	null	null	null	5.92	2021-01-01	40.18191:6641 41.0808:29573 42.06438:342782 43.05965:132715 44.05357:92960 45.03006:219850 46.06025:25159 47.03424:24452 48.02692:6996 49.05511:45707 50.0485:10258 51.06307:20845 52.0658:6641 54.07318:8923 55.05605:33858 56.08077:49027 58.06961:75173 59.05634:77064 60.06094:28958 61.06118:12127 62.03485:10827 63.00908:38340 64.03349:11376 65.05588:4976 67.05712:1551 69.00205:221443 70.10899:59379…	0.0305244	0.0231035	0.0251056	0.0330977	0.052987	0.0747173	0.0394899	0.119452	0.0352407	0.526817	2.4336	7.1343	0.0262445	0.0536007	0.0647276	3.36491	0.00383928	0.0208166	0.0474404	3.40077
201	15.583	1232.14	144.144	L-Valine	0.667	-1	1225	C5H11NO2		KZSNJWFQEVHDMF-BYPYZUCNSA-N		340	False	False		FALSE	FALSE	92.6	null	96.3	90.2	91.8	91.2	83.3	2.93	2021-02-03	40.15443:146 52.07856:19659 54.09063:7644 65.00834:3309 66.06508:1365 66.99551:8415 68.07201:1485 82.08007:4080 84.1105:13871 87.08102:28922 89.08625:18133 98.11211:18207 100.10465:96069 103.06873:7194 107.08335:7400 112.10758:13111 114.11954:20485 124.13654:1669 125.16508:1483 126.07317:8639 128.11322:36274 129.1196:71575 133.07869:74054 140.10564:7071 141.14131:2890 142.13084:29775 144.1438:119…	0.0795421	0.0855781	0.0826557	0.0612549	0.059651	0.0577857	0.0718419	0.0630357	0.0626992	0.0123503	0.0394554	0.0998872	0.082592	0.0595638	0.0658589	0.0505643	0.00301846	0.00173627	0.00518412	0.0448133
202	15.6	1233	144.15	L-Norvaline	1	-1	1233.3	C5H11NO2		SNDPXSYFESPGGJ-BYPYZUCNSA-N		340	False	False		FALSE	FALSE	96.8	null	100	94.7	93.2	94.4	100	1167.84	2021-02-01	40.16512:2337 41.05298:93238 42.08088:71205 43.03231:283482 44.05587:199848 45.03471:1063865 46.0618:89100 47.05729:134860 48.0332:3650 48.54527:29565 49.07834:3772 50.06484:1328 51.07547:16409 52.06699:3674 53.07946:17548 54.09828:23343 55.07743:148218 56.06872:70671 57.07847:113678 58.07727:140916 59.06725:542425 60.06945:120094 61.05023:85163 62.0355:8306 63.01269:3350 64.03052:2952 65.02169:4…	0.0795551	0.0855604	0.0826782	0.0612836	0.0596879	0.0577621	0.0718036	0.0630629	0.0626628	0.035574	0.0118198	0.053644	0.0825979	0.0595778	0.0658431	0.0336793	0.0030035	0.00176336	0.00516581	0.0209764
203	15.715	1237.11	261.127	Unknown	0.917	null	null	null	null	null	null	4	False	False		FALSE	FALSE	null	null	null	null	null	null	null	20.42	2021-01-01	44.06395:11 45.02971:17227 46.1064:2629 49.08992:3487 53.09445:6603 56.09532:4291 59.0798:8328 62.03253:1222 67.09998:2528 68.09349:5461 69.03803:7334 72.04906:1159 73.10068:45690 77.0549:16181 78.08625:2873 81.07624:316 82.16365:648 85.10421:8232 86.11862:4181 89.0788:1831 89.99803:593 93.03721:6275 96.29287:764 98.07144:1380 99.12744:8448 100.17095:8325 101.11962:773 102.14439:1 103.08284:172 1…	0.000400136	0.000388676	0.000360542	0.000496625	0.000421925	0.000354444	0.000406879	0.00043932	0.000444969	0.0443795	0.0237308	0.0387911	0.000383118	0.000424331	0.000430389	0.0356338	2.03739e-05	7.11207e-05	2.05553e-05	0.0106803
204	15.731	1237.66	227.085	Unknown	0.75	null	null	null	null	null	null	4	False	False		FALSE	FALSE	null	null	null	null	null	null	null	7.28	2021-01-01	40.16025:3774 41.06723:9043 43.0687:20215 46.0939:756 46.99994:0 48.1163:3308 50.05561:2356 52.06211:0 54.08852:1224 55.08859:1970 57.08849:9676 58.05485:11768 59.05657:8744 60.11348:0 61.07288:1096 62.98149:3356 64.04335:3973 65.00525:1896 66.05803:3680 66.98862:81 68.13139:3279 71.14247:6173 72.1092:3861 73.0933:31629 75.0791:4845 76.12772:6284 77.07045:11717 78.11176:12594 79.08154:12270 80.08…	9.72191e-05	0.000107792	0.000106159	0.000121953	0.000130531	0.000134442	0.000130547	0.000124582	0.000127085	0.0474578	0.0301035	0.0851758	0.000103723	0.000128975	0.000127404	0.0542457	5.69164e-06	6.38816e-06	2.99537e-06	0.0281566
205	15.763	1238.87	225.069	Unknown	0.917	null	null	null	null	null	null	4	False	False		FALSE	FALSE	null	null	null	null	null	null	null	7.51	2021-01-01	42.05743:26578 44.07314:2898 49.04166:6413 50.03043:16466 51.04974:19114 53.10381:1463 54.06638:12 58.06728:24928 60.05946:3583 62.01618:1303 69.0478:13610 70.11401:14636 73.09426:72883 74.12771:8876 77.07265:9345 79.09767:10837 80.05592:8144 81.07124:1715 82.16079:566 83.07974:3908 84.10889:4124 87.10554:2427 91.16031:1474 92.20985:1656 96.08112:2020 97.14268:1437 100.06353:33267 101.05015:3872 …	0.000103254	0.000122567	0.000110986	0.000110355	0.000109829	0.000141675	0.00013159	0.000133312	0.000122338	0.0832728	0.0314471	0.0607542	0.000112269	0.00012062	0.00012908	0.0584914	9.72053e-06	1.82365e-05	5.90174e-06	0.0259868
206	15.783	1239.44	93.0419	Unknown	0.25	null	null	null	null	null	null	4	False	False		FALSE	FALSE	null	null	null	null	null	null	null	1.65	2021-01-01	45.03055:2269 46.04272:652 53.09379:4062 58.05903:8069 62.06193:1102 64.10794:483 64.99193:3725 66.0023:584 72.07009:1430 77.0546:7937 78.08027:5782 79.09455:3869 80.14233:4805 82.16764:606 86.16857:134 88.12785:900 90.07655:419 93.04192:10263 95.07515:373 98.07224:1960 110.04372:1 114.11868:827 121.11472:1 122.30944:916 122.86977:217 124.0112:2022 125.21932:864 126.17643:1387 129.18327:1441 130.…	7.68433e-05	0.000104123	6.86756e-05	8.22193e-05	6.90323e-05	8.16864e-05	6.69315e-05	7.71849e-05	4.92149e-05	0.282925	0.180063	0.432335	8.32141e-05	7.7646e-05	6.44438e-05	0.298441	1.85627e-05	7.46442e-06	1.41499e-05	0.12685
207	15.792	1239.83	125.197	1,3-Dihydroxyacetone dimer; GC-EI-TOF; MS; 2 TMS; BP	0.833	4.955	1243.3	C6H12O6	1,4-dioxanes	KEQUNHIAUQQPAC-UHFFFAOYNA-N	OCC(O)(C1)OCC(O)(CO)O1	340	False	False		FALSE	FALSE	85.2	null	99.4	75.7	64.4	83	94.9	4.01	2021-03-01	40.14776:1224 41.04364:7204 42.06847:10838 43.05152:12076 44.0426:5712 45.04054:27928 46.07936:3609 48.05642:1331 51.08033:13241 52.07103:5936 54.04617:3934 55.07513:1521 56.06792:798 57.10296:22190 58.05634:15093 59.07171:9237 60.12359:1413 61.03126:12468 63.0247:1401 64.11739:2900 64.99799:1623 66.12338:5130 66.98331:8106 68.05766:4862 69.0494:71536 70.09709:46097 71.13846:10904 72.10417:6093 7…	0.000130114	0.000143242	0.000147841	0.00013364	0.000129122	0.000120645	0.000124021	0.000132457	0.000135782	0.052171	0.0473464	0.0818283	0.000140399	0.000127802	0.000130753	0.0604486	9.19942e-06	6.59754e-06	6.06273e-06	0.0186719
208	15.838	1241.64	214.088	Unknown	0.917	null	null	null	null	null	null	4	False	False		FALSE	FALSE	null	null	null	null	null	null	null	4.29	2021-01-01	40.13824:417 43.0833:981 44.03956:4670 46.05743:921 53.0944:6858 55.06748:3577 56.06776:9193 61.04448:1463 63.00022:333 64.01022:2112 65.04402:1353 67.10056:1838 68.11988:2066 71.11659:24515 72.09822:11002 79.07585:25600 80.06419:3958 81.02763:701 82.07112:1349 87.99988:823 89.09595:5439 91.08141:1979 93.06863:436 94.0927:783 95.10251:311 103.0482:6035 104.12523:1064 107.13409:5163 108.09221:1646…	7.06262e-05	4.84917e-05	5.09117e-05	4.22701e-05	4.37335e-05	5.83124e-05	4.56551e-05	4.01977e-05	4.77855e-05	0.0369493	0.011061	0.0347964	5.66766e-05	4.81053e-05	4.45461e-05	0.0276022	1.21412e-05	8.86981e-06	3.91358e-06	0.0143655
209	15.931	1244.72	194.011	Unknown	0.833	null	null	null	null	null	null	4	False	False		FALSE	FALSE	null	null	null	null	null	null	null	4.69	2021-01-01	40.19803:1673 41.14393:0 43.08783:1 48.02802:2773 51.0809:0 52.06561:3683 53.08111:2270 54.06601:697 55.08179:313 56.08343:1878 57.1007:0 58.06112:13687 64.07657:205 68.11443:1385 69.0452:10859 70.08846:1 71.08628:4004 79.08413:22168 82.17413:880 84.13778:4475 85.14546:635 89.98522:713 90.99566:2108 93.05987:2570 95.04982:2768 96.11146:46 97.10767:2226 98.09441:909 99.08916:3415 106.09075:1 115.0…	0.000116251	0.000107169	0.000114376	0.000122307	0.000135568	0.000146628	0.00017102	0.000165679	0.000170359	0.0924444	0.0348463	0.0902699	0.000112599	0.000134834	0.000169019	0.0725202	4.79452e-06	1.21771e-05	2.91181e-06	0.0326447
210	15.936	1245	146.144	Unknown	0.75	null	null	null	null	null	null	4	False	False		FALSE	FALSE	null	null	null	null	null	null	null	26.24	2021-01-01	40.16141:0 42.05637:31526 43.06501:17129 45.02614:30188 46.05:6399 47.03013:21198 51.06981:19387 52.0773:553 56.09588:32134 59.08172:6688 60.0203:7240 61.03064:10542 62.00347:5131 62.98146:2131 66.11224:1821 70.08514:9255 71.09968:6094 72.08832:14713 73.07629:232433 74.1097:39831 75.0679:57335 76.06879:15382 77.09203:11467 79.08941:11825 80.10568:2069 81.09269:1022 86.12887:7937 87.16649:7804 87.…	0.00105478	0.00119645	0.0012117	0.00169449	0.00155283	0.00141992	0.002304	0.00206989	0.00198873	0.131155	0.087834	0.152419	0.00115431	0.00155575	0.00212087	0.123802	8.65305e-05	0.00013731	0.000163706	0.0329141
211	15.954	1245.75	163.093	Unknown	0.833	null	null	null	null	null	null	4	False	False		FALSE	FALSE	null	null	null	null	null	null	null	4.67	2021-01-01	42.0488:27821 43.07321:8903 44.04001:5471 45.03714:29232 46.0935:3046 47.04244:5325 49.07249:1933 50.04443:13765 53.08229:10136 54.06681:1857 55.11988:1555 56.08039:12417 57.13087:1 58.07111:23273 59.07407:9644 60.03259:6891 61.02568:1291 63.05772:3340 64.05825:5040 64.99796:3275 66.04842:5143 67.00616:5040 68.0172:2183 70.10397:1167 71.09696:1 72.07795:7543 73.06779:90305 74.11982:2357 77.0816:1…	0.000249487	0.00025702	0.000296719	0.000265627	0.000280067	0.000265627	0.00027136	0.000211954	0.000234703	0.116481	0.0583821	0.181695	0.000267742	0.00027044	0.000239339	0.118853	2.53762e-05	8.33718e-06	2.99731e-05	0.0616906
212	15.99	1246.93	278.184	Unknown	0.5	null	null	null	null	null	null	4	False	False		FALSE	FALSE	null	null	null	null	null	null	null	3.66	2021-01-01	40.17665:5106 41.07432:1 44.04244:3990 48.0217:573 51.06171:9118 53.07497:4272 56.09753:809 57.14306:4271 58.06396:1650 59.06072:3248 64.0641:176 69.037:8259 70.10548:2991 74.0983:1515 75.06512:55495 76.06285:6035 78.08924:14941 79.0871:19413 80.09865:8298 82.07759:1855 84.16219:1452 88.49648:4423 90.05734:364 93.05338:2211 94.1543:2587 95.11007:4052 99.13162:1 103.07832:4109 104.06185:1025 106.1…	3.40378e-05	3.16487e-05	3.00031e-05	3.18742e-05	2.44293e-05	1.94591e-06	2.97575e-05	9.56013e-06	2.70295e-05	0.0134205	0.000718844	0.0105397	3.18965e-05	1.94165e-05	2.21157e-05	0.00822634	2.02875e-06	1.55812e-05	1.09587e-05	0.00665933
213	15.994	1247.08	228.076	Unknown	0.917	null	null	null	null	null	null	4	False	False		FALSE	FALSE	null	null	null	null	null	null	null	28.55	2021-01-01	42.06382:28003 44.06102:1418 47.03241:14148 50.0549:4616 54.07564:248 62.13125:1607 63.02001:2595 66.06771:5653 68.06409:2571 73.09458:15736 74.12257:4928 77.09434:14660 82.11916:316 83.08653:4658 86.09752:2561 96.04991:1945 98.0532:1059 107.06724:1323 108.03333:1693 109.08112:3993 110.08756:38267 111.06354:145 112.07416:127 114.10747:3978 119.99818:1588 123.12963:638 126.06894:2395 130.12926:400…	0.000628863	0.000648651	0.000671645	0.000611643	0.000601645	0.000649016	0.000618207	0.000610029	0.00060049	0.076957	0.0390084	0.165299	0.00064972	0.000620768	0.000609575	0.0937548	2.1411e-05	2.49688e-05	8.86717e-06	0.0647994
214	16.054	1249.29	57.1103	Unknown	0.833	null	null	null	null	null	null	4	False	False		FALSE	FALSE	null	null	null	null	null	null	null	3.76	2021-01-01	41.06949:161398 42.0949:40009 43.08293:347554 44.07646:12746 48.00356:969 49.05891:1175 50.05671:1419 51.06243:1053 52.06436:3069 53.07248:6486 54.01706:3577 55.1059:85395 56.09081:93236 57.11468:620050 58.06889:17314 63.01955:2784 64.03417:1078 65.07056:3196 67.11565:14850 68.12492:18045 69.07364:81771 70.11518:66132 71.12068:395819 72.13216:16274 76.06752:2417 78.07825:2733 81.10643:676 82.1152…	0.00300557	0.00291479	0.00305514	0.00279508	0.00285747	0.00341725	0.00248333	0.00323688	0.00294747	0.280676	0.0677652	0.172793	0.00299183	0.00302327	0.00288923	0.173745	7.11726e-05	0.000342621	0.000380133	0.106459
215	16.087	1250.34	73.0784	Unknown	0.417	null	null	null	null	null	null	4	False	False		FALSE	FALSE	null	null	null	null	null	null	null	3.15	2021-01-01	43.07003:30694 47.02776:4926 48.00879:3664 49.03756:6348 50.05442:7665 52.05493:16123 54.10524:728 56.07618:16116 59.09114:4421 60.08466:96 61.06706:4664 62.9821:1924 64.01283:908 67.07477:2643 71.12843:13047 72.11515:2052 73.07842:64472 74.13244:25155 77.09209:4152 79.09438:43572 80.06518:8618 81.072:7199 83.10912:1652 84.14626:19856 86.14381:2242 88.08204:11703 89.05001:7970 90.08427:1859 91.08…	0.00160733	0.0017848	0.00177136	0.00193126	0.00162579	0.00178328	0.00161453	0.00161212	0.0014609	0.524199	0.663953	1.31528	0.00172116	0.00178011	0.00156252	0.834478	9.88122e-05	0.00015276	8.80105e-05	0.42221
216	16.096	1250.7	233.115	Unknown	0.833	null	null	null	null	null	null	4	False	False		FALSE	FALSE	null	null	null	null	null	null	null	13.85	2021-03-02	40.15542:3000 41.0815:11448 44.05515:1097 45.02638:55613 46.02532:1102 47.02234:28353 47.93053:2877 48.99677:12679 50.04352:7365 51.05618:17633 55.08227:3334 56.09292:6397 58.06552:30529 59.056:32415 60.08398:935 61.01285:21875 62.07355:799 64.07661:3560 66.01428:19659 67.02837:6934 68.0544:6708 69.05074:35541 70.10091:482 72.11728:13000 73.08319:206394 74.10716:16982 75.06319:152233 76.04274:947…	0.000635249	0.000650169	0.000612259	0.000613218	0.000582186	0.000616541	0.000623118	0.000614711	0.000597286	0.0927736	0.0337124	0.0468903	0.000632559	0.000603982	0.000611705	0.0577921	1.90975e-05	1.89488e-05	1.31758e-05	0.0310031
217	16.115	1251.32	73.0917	Unknown	0.583	null	null	null	null	null	null	4	False	False		FALSE	FALSE	null	null	null	null	null	null	null	3.02	2021-01-01	40.1554:3378 42.08349:3375 44.06416:11058 45.01895:69549 48.09142:848 50.05966:0 52.06648:7855 58.06712:23472 59.08214:28592 66.05228:18334 70.087:5132 72.13158:17394 73.0917:200300 74.0734:27232 75.05088:132692 76.08781:14396 79.07483:17341 80.0603:11663 82.10941:2740 87.10056:8594 89.00782:5804 90.11005:2507 92.05441:2632 93.03394:1298 94.20914:0 96.04318:830 97.1272:1486 98.18926:1202 99.12899…	0.00153754	0.0017848	0.00177136	0.00193126	0.00157871	0.00172912	0.00161453	0.00161623	0.0014609	0.559357	0.298706	0.317925	0.0016979	0.00174636	0.00156389	0.391996	0.00013904	0.000176905	8.91934e-05	0.145257
218	16.156	1253.06	379.199	Unknown	0.5	null	null	null	null	null	null	4	False	False		FALSE	FALSE	null	null	null	null	null	null	null	5.4	2021-01-01	40.1496:579 47.04593:3348 48.09252:665 54.02862:334 59.07653:4765 60.04033:1579 66.10013:3550 77.0715:13062 78.11098:16483 80.10006:6495 81.08856:498 82.0713:1196 88.10082:4044 92.04444:2381 95.06036:1035 101.08484:1033 102.1171:1772 103.06074:2545 103.99282:1868 106.07378:2359 107.05345:201 107.93355:90 108.73934:1695 109.25183:3557 110.08811:1345 114.13072:1782 117.11401:3727 119.11748:31 120.2…	1.81146e-05	7.87357e-06	8.38661e-06	9.37997e-06	1.34387e-05	1.97785e-05	2.94311e-05	4.48089e-05	3.42065e-05	0.00126159	0.00432477	0.00611155	1.14583e-05	1.4199e-05	3.61489e-05	0.0038993	5.77027e-06	5.2408e-06	7.87076e-06	0.00245281
219	16.187	1254.04	234.124	Glycerol	0.917	-1	1264.7	C3H8O3		PEDCQBHIVMGVHV-UHFFFAOYSA-N		340	False	False		FALSE	FALSE	82.3	null	93.9	74.6	59.5	86	97.3	11.06	2021-03-01	40.16682:3060 44.10766:3133 45.03211:26564 46.01535:5612 47.03508:1719 48.00448:333 49.03364:5147 53.04831:10 58.07318:1860 59.07929:21261 60.0575:3603 61.07213:3261 62.02438:844 62.99412:3053 64.02339:333 65.06892:3951 66.04505:0 73.07814:174393 74.09895:7399 75.06352:46089 76.10709:2357 81.0237:1874 87.14709:3073 88.07872:2976 89.0714:19265 90.06796:1740 91.0656:10 92.0511:761 93.04769:7 101.09…	0.000185524	0.000213528	0.000240915	0.00030881	0.000286917	0.000274401	0.000160583	0.000157643	0.000163599	0.0276055	0.0106902	0.0180036	0.000213322	0.000290043	0.000160608	0.0187664	2.76963e-05	1.74158e-05	2.97821e-06	0.00848342
220	16.213	1254.91	57.115	Unknown	1	null	null	null	null	null	null	4	False	False		FALSE	FALSE	null	null	null	null	null	null	null	3.42	2021-01-01	40.16742:3433 41.07577:81808 42.09006:10440 43.08717:199004 51.06437:893 52.06613:8732 53.06887:828 54.13829:4176 55.07736:44110 56.094:56920 57.10538:381712 58.071:4516 60.05498:2171 62.08598:1383 63.07575:1136 63.9847:1104 67.07075:3385 69.06015:31666 70.11858:37642 71.12137:223689 78.08968:14638 81.06633:1570 83.10742:6587 84.13352:57158 85.14053:182321 86.13332:9917 90.09178:3038 92.10143:206…	0.00239256	0.00239247	0.00257453	0.0021873	0.00236892	0.0028982	0.00191851	0.00271431	0.00240019	0.153669	0.0984347	0.23052	0.00245319	0.00248481	0.00234433	0.160874	0.000105085	0.000369347	0.00040083	0.0663366
221	16.255	1256.38	184.049	Unknown	0.833	null	null	null	null	null	null	4	False	False		FALSE	FALSE	null	null	null	null	null	null	null	6.3	2021-01-01	46.08534:3207 47.05636:3798 49.0238:3018 50.04272:457 63.04019:1246 64.05644:1538 66.63178:6076 73.08765:61980 74.07526:5043 77.08177:6686 79.07803:40879 88.03756:1679 90.08387:1974 92.184:27 93.06113:807 96.10924:1915 104.1354:736 107.03678:1801 107.99332:1495 110.04934:4898 116.15694:1371 120.05106:797 120.99073:343 123.15018:882 125.21021:1003 127.04351:6258 130.10963:6146 134.06136:10442 136.…	0.00018915	0.000170229	0.000198381	0.000213593	0.000179589	0.000221014	0.000194922	0.000215333	0.00020817	0.0912064	0.0392818	0.072217	0.00018592	0.000204732	0.000206142	0.0675684	1.43515e-05	2.20883e-05	1.03556e-05	0.0262726
222	16.273	1257.06	201.178	Unknown	1	null	null	null	null	null	null	4	False	False		FALSE	FALSE	null	null	null	null	null	null	null	5.55	2021-01-01	40.19848:915 41.10545:1 43.05487:1 44.0473:1 45.00661:12242 47.03642:8508 50.0587:4915 52.05026:13621 54.09656:838 55.08377:1 57.09843:0 59.06127:2703 60.04878:4374 61.05733:59 62.05808:1844 63.06618:1897 66.08665:7279 69.05599:39131 70.12472:0 71.11829:1 73.07632:35915 74.10222:4019 75.0704:32579 77.08843:20094 78.08262:20896 79.08168:32585 80.0929:3718 83.14586:22555 84.15349:1 87.96857:3487 89…	0.000184667	0.000184192	0.000179529	0.000172138	0.000166419	0.000176367	0.000167521	0.000166092	0.000160196	0.048854	0.0367982	0.0708313	0.000182796	0.000171642	0.000164603	0.0521612	2.83892e-06	4.99272e-06	3.88265e-06	0.0172559
223	16.285	1257.25	212.071	Unknown	0.583	null	null	null	null	null	null	4	False	False		FALSE	FALSE	null	null	null	null	null	null	null	3.67	2021-01-01	44.06384:0 48.0599:980 49.07606:590 50.05276:1767 51.04304:0 52.06382:39596 53.07868:9117 58.07502:0 60.04769:4330 61.06154:8880 62.10082:195 64.10267:934 65.01464:0 67.09119:5137 68.17277:4807 69.06539:30132 72.1113:0 75.06296:11747 76.03265:7521 78.07433:634 81.30549:2072 82.18895:1 86.11317:1 87.11057:1794 89.1076:1 90.17022:1 91.11597:1290 92.16092:1906 94.1171:3023 95.01314:1 96.00947:1240 9…	5.36222e-05	6.96562e-05	4.85196e-05	4.31596e-05	5.58538e-05	1.38868e-05	5.56862e-05	5.46108e-05	5.69826e-05	0.0332363	0.0151274	0.0222907	5.7266e-05	3.76334e-05	5.57599e-05	0.0235515	1.10294e-05	2.15224e-05	1.18759e-06	0.00912008
224	16.302	1258.03	98.1505	Unknown	0.917	null	null	null	null	null	null	4	False	False		FALSE	FALSE	null	null	null	null	null	null	null	3.75	2021-02-03	41.09103:44587 42.1181:10987 43.08796:90231 44.08158:1 45.02757:0 47.02994:1 48.05625:0 49.03943:4855 50.06833:1 52.05903:26315 55.10419:19537 56.08338:16166 57.10819:203938 59.0534:1 61.02874:1022 63.01479:246 64.05311:1 65.09996:3119 66.06311:3679 67.01898:3580 68.0834:2384 70.09905:9144 71.11587:74873 72.12967:1 73.09219:0 81.13034:2753 82.1749:2600 83.15167:122 84.11969:21073 85.14196:77757 8…	0.000214689	0.000214963	0.000217669	0.000175575	0.000185885	0.000275781	0.000140302	0.000179292	0.000213588	0.0873297	0.036199	0.0787554	0.000215774	0.000212413	0.000177727	0.067428	1.64734e-06	5.51191e-05	3.66678e-05	0.0273828
225	16.374	1260.68	163.072	Unknown	0.833	null	null	null	null	null	null	4	False	False		FALSE	FALSE	null	null	null	null	null	null	null	18.38	2021-01-01	40.15978:7226 41.06924:99834 42.08432:26257 43.07313:214752 44.08582:37771 45.05292:113665 47.03524:29322 49.05182:7194 52.06744:28013 53.05446:24115 54.08874:11914 55.10444:104307 56.11119:21773 57.10442:214699 59.05376:30453 60.10528:878 63.04172:4677 66.05309:54146 67.07378:26524 68.0613:9396 69.06609:47980 70.10483:70808 71.13041:329622 72.10276:48517 73.07282:850085 74.10978:59715 75.06461:3…	0.00242385	0.00200949	0.00136575	0.00239087	0.00119515	0.00148304	0.00197241	0.00143806	0.00132723	0.110481	0.0971716	0.143469	0.00193303	0.00168969	0.00157923	0.117041	0.000533175	0.000624072	0.000344976	0.0238355
226	16.379	1260.64	71.1248	DECANE; EI-B; MS	0.75	-1	1265.49	C10H22	Alkanes	DIOQZVSQGTUSAI-UHFFFAOYSA-N	CCCCCCCCCC	340	False	False		FALSE	FALSE	84.5	null	98.4	75.2	64.4	88.1	81.8	3.58	2021-03-02	40.16606:12011 41.04649:226066 42.07375:64808 43.07696:607012 49.0791:8859 50.05669:9772 53.08689:29718 55.06616:150297 56.09042:146933 57.09722:806887 58.07646:93574 67.02598:15400 69.05705:89447 70.11323:165479 71.13689:710984 76.06832:1641 78.05794:41980 80.06416:21038 81.09127:1857 82.03781:6591 83.16644:15214 84.13831:87681 85.14406:334220 90.0779:2506 91.08137:4147 94.10586:0 97.14723:24127…	0.00349744	0.00378197	0.00415187	0.00377416	0.00363616	0.00493492	0.000649619	0.00421788	0.00410833	0.193757	0.0902025	0.204462	0.00381043	0.00411508	0.00299194	0.162807	0.00032814	0.000713349	0.00202925	0.0631051
227	16.384	1261.14	248.087	Unknown	0.583	null	null	null	null	null	null	4	False	False		FALSE	FALSE	null	null	null	null	null	null	null	82.31	2021-01-01	40.19398:2676 44.06079:66251 45.04846:332521 46.05407:4912 47.03011:50111 47.98782:5395 50.04024:17914 51.05798:34796 52.07262:54834 59.07436:45589 60.05078:21732 61.06306:5228 62.07742:2978 62.99478:6565 70.10384:37707 72.11424:44284 73.09232:16390 74.09468:250899 76.06916:22021 77.05387:120412 84.13722:29868 86.09356:5268 88.0794:17786 89.05641:208888 90.09386:28010 91.0667:18659 100.05743:1599…	0.00178125	0.00205314	0.00184362	0.00249576	0.00207625	0.00195877	0.00200946	0.00197514	0.00187012	0.0252351	0.00781414	0.00978162	0.00189267	0.00217692	0.00195158	0.0142769	0.000142424	0.000282296	7.25963e-05	0.00954088
228	16.388	1261.15	147.102	urea	0.917	5.612	1246.23	CH4N2O	Ureas	XSQUKJJJFZCRTK-UHFFFAOYSA-N	NC(O)=N	340	False	False		FALSE	FALSE	83.8	null	88.8	80.4	72.9	86.4	90.9	6.9	2021-03-03	40.18727:10033 41.06768:20698 42.09909:36173 43.09008:101654 44.06972:45752 46.06659:23960 47.02892:17435 48.12905:5077 49.07405:9272 50.0416:28024 52.07874:98311 53.05234:33635 54.02111:12814 55.06034:86034 56.09425:26577 58.07548:113935 60.06737:57179 61.06323:26821 63.0922:8213 64.0684:25740 65.12778:14486 66.07963:302692 67.01235:41733 68.06971:1680 71.11386:122958 72.11942:226519 73.08447:30…	0.00814788	0.00766824	0.00751766	0.0105382	0.0101999	0.00880552	0.015515	0.0144474	0.017882	0.781539	0.309729	0.765822	0.00777793	0.00984789	0.0159481	0.61903	0.000329114	0.000918427	0.00175775	0.267978
229	16.391	1261.8	147.102	Glycerol; GC-EI-TOF; MS; 3 TMS; BP	0.917	5.071	1264.7	C3H8O3	Sugar alcohols	PEDCQBHIVMGVHV-UHFFFAOYSA-N	OCC(O)CO	340	False	False		FALSE	FALSE	83.5	null	99.7	72.8	67.2	70.2	94.6	105.86	2021-03-03	40.14502:387 41.07268:188356 42.07839:8210 43.06704:0 44.05494:57831 45.04129:301446 46.03491:32538 47.02992:48207 48.02132:6762 49.05052:6468 50.07748:14882 51.08905:20891 53.0595:13036 55.08173:1 56.10403:1 57.11112:1 58.06925:42261 59.07227:206473 60.08676:27489 61.06493:31465 62.15766:6069 63.01262:1620 64.06039:5282 65.03264:17955 66.06892:108498 67.04324:20902 68.07223:5843 69.0536:18717 70…	0.00814788	0.00766824	0.00751766	0.010513	0.0102126	0.00883925	0.0155618	0.0144993	0.017882	0.781539	0.264633	0.745237	0.00777793	0.00985495	0.015981	0.597136	0.000329114	0.000892363	0.00172984	0.288528
230	16.392	1261.39	146.129	Unknown	0.667	null	null	null	null	null	null	4	False	False		FALSE	FALSE	null	null	null	null	null	null	null	45.08	2021-01-01	46.02324:3165 48.0719:5803 50.04122:8630 51.06552:20590 60.05707:13409 62.06571:1655 63.00806:2355 64.02956:6651 65.2155:4046 69.06243:8639 76.10002:2496 78.0904:14699 86.09652:53179 87.09655:52289 88.03962:20286 90.02357:11146 91.04758:13700 92.1592:402 93.07585:6853 95.03194:8973 100.0661:13915 102.11088:785 104.02968:3441 107.07243:5653 108.2129:935 109.06782:440 110.05601:1215 111.15018:7269 …	0.000408145	0.000328769	0.000450414	0.000241733	0.000526421	0.000569739	0.00103614	0.000873179	0.000873587	0.10864	0.0957929	0.216893	0.000395776	0.000445964	0.000927635	0.140442	6.17585e-05	0.000178191	9.39667e-05	0.0665193
231	16.396	1262.24	189.089	Unknown	0.583	null	null	null	null	null	null	4	False	False		FALSE	FALSE	null	null	null	null	null	null	null	101.5	2021-01-01	64.0526:236 68.09954:7673 79.08939:51635 80.09173:703 82.17801:1219 92.99169:26924 94.24322:591 95.09962:11796 96.13071:3347 98.14118:0 108.05643:1864 118.14394:45509 123.06183:3187 125.13123:625 128.11107:8669 129.02193:188 130.06769:16018 137.06335:635 139.00917:3849 140.20256:1 141.18495:5425 143.04645:5400 146.14615:1208 152.11858:4520 153.1774:154 157.11824:44971 159.41826:6738 165.97876:1 1…	0.00135178	0.00150069	0.00152768	0.00135722	0.00150333	0.00278157	0.00496778	0.00370034	0.00386381	0.0903524	0.0418496	0.096636	0.00146005	0.00188071	0.00417731	0.0762793	9.47303e-05	0.000783586	0.000689433	0.0299821
232	16.467	1264.21	228.08	Unknown	0.833	null	null	null	null	null	null	4	False	False		FALSE	FALSE	null	null	null	null	null	null	null	3.94	2021-01-01	41.08196:43816 42.14607:8127 43.07336:63494 44.05302:10247 45.03231:3030 46.06873:5358 47.03433:5000 49.02072:11268 52.06807:15098 53.0861:0 55.08202:44735 56.10246:17373 57.12019:172066 58.0651:1 62.10054:971 64.98973:65 66.08727:7518 67.03628:5513 69.04977:4849 70.10462:16165 71.11417:87819 72.1281:12826 73.07734:73339 74.10198:13052 75.0652:7891 81.05785:1461 83.16861:23346 85.12728:107300 86.…	0.000248935	6.42921e-05	0.000219635	0.000240016	0.000218601	0.000255577	0.000289429	0.000242602	0.000245907	0.219528	0.0119673	0.100969	0.000177621	0.000238065	0.000259313	0.110821	9.92326e-05	1.8565e-05	2.61338e-05	0.104131
233	16.48	1264.83	71.1266	Unknown	0.75	null	null	null	null	null	null	4	False	False		FALSE	FALSE	null	null	null	null	null	null	null	5.49	2021-01-01	40.18685:3257 43.08962:145072 44.06677:0 45.03264:1 46.05854:0 47.0381:1 48.12769:597 50.07399:1640 51.07752:12145 52.06005:0 54.09474:2887 59.065:3303 60.10626:247 61.04485:1 63.03376:2575 64.12917:315 65.09502:538 66.12019:1 68.0965:1230 70.0969:58493 71.1266:186196 72.1029:0 73.08641:1 74.11823:1 75.06831:7130 76.05211:2369 77.06422:4401 78.07997:1 79.07922:4355 80.09213:1212 81.08115:844 82.0…	0.000918092	0.000931903	0.00104879	0.000743594	0.000840734	0.00125787	0.000517956	0.000958486	0.00108539	0.175878	0.0510255	0.162567	0.000966262	0.000947399	0.000853945	0.129824	7.18041e-05	0.000273227	0.000297813	0.0685649
234	16.492	1266.08	84.1188	Unknown	0.25	null	null	null	null	null	null	4	False	False		FALSE	FALSE	null	null	null	null	null	null	null	9.24	2021-01-01	40.16224:1583 41.08422:1 42.07746:133428 43.05941:0 44.05851:641 45.03189:29181 47.02076:2619 49.04644:6469 51.06042:0 53.05547:5350 54.08658:0 55.05729:1 56.05719:270305 57.10823:1 58.06791:18050 59.07945:2737 61.06102:6358 63.04506:8117 65.08398:1 66.15588:4470 67.0233:1 68.1372:1820 69.03184:15332 70.11367:283665 71.16259:1 72.08547:1 73.0801:1 74.12742:3090 75.06965:32508 77.0721:46129 79.075…	9.96921e-05	0.00016611	0.000149887	0.000131363	0.000160854	1.61768e-05	0.000178506	0.000132283	0.000189998	0.0910974	0.0712767	0.113249	0.000138563	0.000102798	0.000166929	0.0918745	3.46266e-05	7.64517e-05	3.05497e-05	0.0209971
235	16.508	1265.48	135.098	Unknown	0.833	null	null	null	null	null	null	4	False	False		FALSE	FALSE	null	null	null	null	null	null	null	8.4	2021-01-01	45.0582:34155 46.01078:1 47.05112:1 48.04315:2965 50.04686:9674 51.06212:10249 52.06651:22006 58.05916:22080 59.06175:0 60.07955:8907 61.03404:8172 62.06417:452 63.01932:8576 65.03361:2204 66.0605:2459 73.07368:1 74.09493:6188 75.06649:20609 76.07827:0 78.08018:1128 80.0797:4795 82.15264:1 87.10484:1348 89.06602:1 90.1153:3179 91.07985:18523 92.27124:336 93.06796:2604 94.03983:1275 95.05734:1279 …	0.000326222	0.000440661	0.000419124	0.000587323	0.000517055	0.000418567	0.000304892	0.000526688	0.000508806	0.278912	0.108787	0.258902	0.000395335	0.000507648	0.000446795	0.215534	6.0815e-05	8.47702e-05	0.000123217	0.0929855
236	16.516	1265.76	110.056	pyrophosphate meox2	0.917	5.656	1250.74	H4O7P2	Non-metal pyrophosphates	XPPKVPWEQAFLFU-UHFFFAOYSA-N	OP(O)(=O)OP(O)(O)=O	340	False	False		FALSE	FALSE	83.4	null	88.3	80.1	81.5	78.6	78.6	174.65	2021-01-02	45.03516:80339 46.04129:5942 48.08014:1754 52.07941:28647 53.07476:14422 59.07026:24501 60.02024:18590 61.97454:4001 63.01595:16203 68.08228:182 72.10976:8743 73.08494:82984 76.06998:15216 77.0823:80789 79.08247:62801 81.10836:3415 82.16446:6590 88.07616:38047 90.14088:7371 91.07026:31912 92.14602:4803 95.08762:1559 102.14136:6541 103.08231:9292 104.12917:5649 107.03219:12267 108.14376:4170 109.1…	0.00443533	0.00515419	0.00575465	0.00762518	0.0067754	0.00619562	0.00804757	0.00679448	0.00699439	0.171099	0.0484472	0.142344	0.00511472	0.0068654	0.00727882	0.12063	0.000660543	0.000719015	0.000673224	0.0641443
237	16.553	1266.79	130.059	Unknown	0.333	null	null	null	null	null	null	4	False	False		FALSE	FALSE	null	null	null	null	null	null	null	5.5	2021-01-01	40.17324:1083 45.05232:2159 47.04962:2407 48.02718:785 49.0306:3152 51.07539:18216 52.08104:6019 54.11108:3699 60.08843:6103 61.084:6166 72.11163:1213 75.07645:30836 79.09052:13145 80.12676:182 82.12816:1281 87.12597:824 88.1013:4442 89.02769:1 90.09296:0 91.04662:807 92.22732:0 93.01675:0 100.09453:364 104.00303:1 108.06941:3655 110.05965:1 112.22348:6233 113.20593:3180 116.10306:6991 118.11517:…	6.6132e-05	5.81967e-05	7.94562e-05	6.25381e-05	6.85092e-05	7.39156e-05	0.00228638	0.000972266	0.00100321	0.107154	0.0356984	0.0649023	6.79283e-05	6.8321e-05	0.00142062	0.0692515	1.0743e-05	5.69108e-06	0.000749928	0.0359257
238	16.583	1268.23	228.086	Unknown	0.917	null	null	null	null	null	null	4	False	False		FALSE	FALSE	null	null	null	null	null	null	null	15.66	2021-01-01	42.07574:18224 43.08535:30602 44.07745:17296 45.03354:23103 46.05708:1842 47.03636:3620 50.04142:3868 51.06965:6194 52.07468:10532 53.0682:4732 55.09754:35356 56.11644:8059 58.07726:44129 59.08829:19676 61.0401:6108 62.09123:924 64.07531:1075 66.04369:3959 67.06846:4767 68.11863:4781 69.06799:461 70.11607:25664 71.1189:34748 73.08612:223088 74.0889:25070 77.06411:20473 78.09797:12335 79.08134:168…	0.00035593	0.000412697	0.000349929	0.000374687	0.000361812	0.000409949	0.000376776	0.000386623	0.000423739	0.120996	0.0426109	0.146362	0.000372852	0.000382149	0.000395713	0.103323	3.46367e-05	2.49208e-05	2.47656e-05	0.0540862
239	16.607	1268.22	71.1276	Unknown	0.5	null	null	null	null	null	null	4	False	False		FALSE	FALSE	null	null	null	null	null	null	null	4.9	2021-01-01	42.08108:23246 43.09298:29606 46.02861:4250 47.98076:2980 50.08534:1 56.09848:21822 57.0984:47793 61.96507:267 63.08114:3220 64.07694:0 68.11713:12691 70.12418:15360 71.12756:107400 72.11926:40261 74.0949:1798 76.06206:7926 78.07815:15916 81.10155:6452 82.11243:7096 86.16312:729 87.0826:1255 91.10022:5018 92.13998:2371 98.13715:20129 99.16827:4676 101.04736:2888 102.06606:4465 103.09412:4046 105.…	0.00580252	0.00582041	0.00627151	0.00538681	0.00549231	0.00720395	0.00457583	0.00627575	0.00614904	0.133534	0.059911	0.156518	0.00596481	0.00602769	0.00566688	0.116654	0.000265755	0.00102004	0.000946993	0.0504671
240	16.614	1269.31	85.144	DECANE; EI-B; MS	0.917	-1	1265.49	C10H22	Alkanes	DIOQZVSQGTUSAI-UHFFFAOYSA-N	CCCCCCCCCC	340	False	False		FALSE	FALSE	91.1	null	99.3	85.7	80.4	88.5	95.8	13.3	2021-01-02	40.16666:16581 41.07919:503881 42.06904:131483 43.06831:1327067 44.07122:40019 49.03396:1646 50.03609:10834 52.07719:11633 53.06565:35291 54.10594:15238 55.06797:316796 56.1034:276731 57.11171:1567081 58.08856:68516 63.0415:2013 64.98222:1782 65.98037:7995 67.08604:31428 69.0747:74948 70.1137:297324 71.12313:1175969 72.13729:51728 75.05868:24350 79.08435:41928 80.09264:11320 83.10999:67408 84.143…	0.00770909	0.00762814	0.00824115	0.00707184	0.00736785	0.00951104	0.00635087	0.00866213	0.00819728	0.299841	0.124597	0.508352	0.00785946	0.00798358	0.00773676	0.31093	0.000333024	0.00133108	0.00122252	0.192117
241	16.672	1271.25	98.1353	Unknown	1	null	null	null	null	null	null	4	False	False		FALSE	FALSE	null	null	null	null	null	null	null	7.3	2021-01-01	44.062:4802 54.08429:812 62.98963:3297 68.07268:2215 70.11381:0 77.07017:5995 81.09834:3193 82.13503:121 84.13153:11410 85.1796:36915 93.05852:1869 93.99339:2285 97.16206:0 98.13277:71313 99.11609:8675 108.04398:167 114.14434:8823 123.63377:941 124.36754:134 136.0967:1369 140.1326:0 141.02446:4720 142.1171:4735 143.10957:5148 156.12633:1042 161.07816:833 163.93687:154 168.22786:1372 175.97702:155…	0.000398944	0.000449298	0.000437039	0.000609242	0.000554788	0.00051789	0.000695012	0.000646901	0.00060786	0.0799694	0.0399781	0.123728	0.000428427	0.00056064	0.000649924	0.0812251	2.62581e-05	4.59558e-05	4.36546e-05	0.0418889
242	16.721	1273.69	80.5577	Unknown	0.667	null	null	null	null	null	null	4	False	False		FALSE	FALSE	null	null	null	null	null	null	null	64.12	2021-01-01	40.16306:2268 41.08634:73802 42.07434:10059 43.06457:348498 44.05917:314261 45.04016:123807 46.06089:22590 48.04126:33941 49.03793:26564 53.05392:21272 54.0488:17971 55.05138:1689 56.0822:33238 57.05964:708965 58.08496:373614 59.06372:56917 60.08765:21859 61.05564:426545 64.04308:4749 65.11695:6075 65.72055:0 66.56312:440688 67.45796:62656 69.05865:80397 70.09522:137732 71.13244:75012 72.10879:12…	0.00582724	0.000145496	0.00673656	0.00712927	0.00677846	0.00601105	0.0104186	0.00830628	0.00869832	1.08201	0.402016	1.41492	0.00423643	0.00663959	0.00914108	0.966316	0.00357191	0.0005719	0.00112363	0.516269
243	16.724	1273.28	114.989	Unknown	0.083	null	null	null	null	null	null	4	False	False		FALSE	FALSE	null	null	null	null	null	null	null	5.8	2021-01-01	42.0733:3956 48.055:6878 49.05689:1959 50.07231:15961 51.06972:11610 52.06418:16864 53.06641:2583 54.11386:5051 58.08622:17141 62.07345:1301 63.03383:50 64.03026:4384 67.28046:47219 73.07482:40397 74.09068:41441 75.06868:286697 76.06515:13576 77.05701:7412 78.08699:12910 79.83317:1 83.06537:620 87.10497:6322 88.09061:413 89.08921:7384 90.09267:7 91.12692:3006 96.86198:12826 102.11046:5373 104.104…	0.000718061	0.00118314	0.000746101	0.000837597	0.000954437	0.00076456	0.000838478	0.0008422	0.000779896	0.189121	0.0933879	0.122721	0.000882435	0.000852198	0.000820191	0.135077	0.000260797	9.57769e-05	3.49464e-05	0.049048
244	16.73	1273.47	116.089	L-Serine	0.75	-1	1264	C3H7NO3		MTCFGRXMJLQNBG-REOHCLBHSA-N		340	False	False		FALSE	FALSE	90.8	null	95.1	87.9	76.1	99.5	100	591.32	2021-03-02	41.08871:86732 42.07449:330543 43.06616:252042 44.06248:282460 45.0395:1764922 46.05619:188384 47.03236:587964 48.03849:30968 49.03818:24128 50.07821:12136 51.08167:19883 53.03244:10001 54.07335:6837 55.0693:62074 56.08232:15699 57.05463:2049020 58.07204:312377 59.04274:689224 60.07568:181457 61.03466:439760 62.0545:33972 63.04524:16929 64.00574:4074 65.08419:7534 66.57033:385811 67.52708:92803 6…	0.0595704	0.0720426	0.0697272	0.0761274	0.0709825	0.0599817	0.108018	0.0900285	0.0880115	0.146582	0.0624585	0.15052	0.0671134	0.0690306	0.0953528	0.119854	0.00663422	0.00824792	0.011015	0.0497446
245	16.757	1274.56	115.12	Unknown	0.5	null	null	null	null	null	null	4	False	False		FALSE	FALSE	null	null	null	null	null	null	null	19.39	2021-01-01	40.16835:2354 44.05452:21108 45.0398:21053 49.05367:195 51.04886:12273 55.04301:1608 64.00662:88 65.06005:1096 69.04226:4202 73.07351:75217 77.08059:3499 78.06549:9652 79.08404:21645 89.0622:2894 90.0979:357 92.08466:957 94.06585:1522 96.42217:2666 99.1575:1828 101.11514:4464 107.02701:50 109.53888:4917 111.06718:2672 111.72254:998 112.24434:460 115.12022:62962 121.07835:729 122.06404:299 123.159…	0.000526603	0.00118314	0.000734431	0.000837597	0.000960321	0.00074553	0.000820041	0.000829637	0.000593149	0.141157	0.11322	0.177262	0.000814725	0.000847816	0.000747609	0.14388	0.000335554	0.00010776	0.000133852	0.0321077
246	16.763	1275.7	73.0823	Unknown	0.75	null	null	null	null	null	null	4	False	False		FALSE	FALSE	null	null	null	null	null	null	null	8.4	2021-02-02	41.08272:26889 42.0785:93147 43.06101:109537 44.07376:97695 45.03376:542370 46.0721:43179 47.03295:169587 50.04562:24596 51.05516:15762 52.06662:49350 53.05043:3239 54.07814:9269 55.06192:48281 56.09766:25915 57.06632:114172 58.07656:121367 59.04425:218717 60.02621:51272 61.03309:133010 62.05486:5439 63.00337:11880 65.11976:8528 68.23322:7661 69.04118:1 70.07552:0 71.05977:0 72.05415:96161 73.082…	0.0563435	0.00778806	0.0694214	0.0737895	0.0682702	0.0550874	0.100956	0.0885097	0.08245	3.29282	0.970532	0.624163	0.0445177	0.0657157	0.0906384	1.62917	0.0324739	0.00960919	0.00943471	1.45114
247	16.77	1274.7	81.8483	Unknown	0.417	null	null	null	null	null	null	4	False	False		FALSE	FALSE	null	null	null	null	null	null	null	16.32	2021-01-01	41.07748:4293 44.07455:21711 48.06204:2657 50.06047:11989 51.06274:21958 53.07102:15340 54.05392:13510 56.10796:11316 58.09087:12173 61.04662:14438 63.02163:10107 65.84588:0 70.10195:3269 71.13078:7267 73.0698:178517 74.09405:5080 77.07322:15052 79.0852:85287 81.51081:61129 82.32524:10191 83.15991:7305 84.10834:0 85.10517:16547 87.09331:5684 88.09031:2526 90.0836:393 93.06173:6421 97.06866:1416 9…	0.000593099	0.000638373	0.000857129	0.000221718	0.00020668	0.000802582	0.000913442	0.00124712	0.000286349	0.0919858	0.0553518	0.144061	0.0006962	0.000410326	0.000815638	0.0971329	0.000141195	0.000339786	0.000487798	0.0445781
248	16.781	1275.67	201.149	Unknown	0.667	null	null	null	null	null	null	4	False	False		FALSE	FALSE	null	null	null	null	null	null	null	18.01	2021-01-01	50.06311:24367 51.07723:20669 52.06695:293 53.05705:11442 78.07649:16279 107.10598:3591 123.18713:725 125.23346:945 126.0801:5057 127.06963:4994 129.09975:60830 154.10754:880 155.16696:549 165.15535:926 167.01199:1771 180.11537:294 182.81398:1292 183.97707:1212 198.03102:0 201.15566:148304 202.16074:8844 209.97461:654 212.15302:616 222.07237:3895 222.93669:2812 224.15631:1529 224.98749:494 226.26…	0.000715159	0.000801692	0.000693377	0.000697538	0.000627164	0.000668478	0.000652999	0.000680531	0.000643747	2.08836	0.170929	0.0436766	0.000736743	0.000664393	0.000659092	0.767656	5.72926e-05	3.53646e-05	1.9134e-05	1.14553
249	16.894	1279.11	57.0907	Unknown	1	null	null	null	null	null	null	4	False	False		FALSE	FALSE	null	null	null	null	null	null	null	4.93	2021-01-01	41.07471:66652 51.07986:1805 52.07362:8002 57.09072:385128 79.07964:11170 84.15005:27746 106.05863:738 111.10768:16804 153.03076:1885 153.92519:2392 168.12959:770 169.21654:6994 170.24393:689 172.11894:1312 172.90825:3347 175.14751:103760 176.14743:64599 177.12843:3872 178.17381:1862 179.10634:1361 181.07141:4093 182.05875:327 183.08145:1560 185.14918:338 186.18106:5456 187.12735:913 195.15198:43…	0.00185394	0.00178461	0.00189698	0.00174094	0.00187659	0.00204343	0.00178637	0.00205248	0.00204163	0.278233	0.16564	0.429299	0.00184517	0.00188699	0.00196016	0.291057	5.66981e-05	0.000151515	0.000150608	0.132297
250	16.921	1280.39	174.128	2-Aminoethanol	0.833	8.449	1275.25	C2H7NO	1,2-aminoalcohols	HZAXFHJVJLSVMW-UHFFFAOYSA-N	NCCO	340	False	False		FALSE	FALSE	95.9	0	98.6	94	88.9	98.8	100	3624.28	2021-03-01	40.15641:6949 42.10839:64558 43.04624:387709 44.05199:258834 45.03938:2244489 46.05261:148446 47.04739:140623 48.05446:7542 50.04818:7226 56.06158:70518 58.0721:301394 59.0625:2466581 60.05787:190673 62.05606:4363 62.99152:5061 64.09178:3491 65.05186:6648 66.04054:37408 68.07261:12620 70.08596:140027 72.08601:349828 73.0855:11549591 74.10008:822234 75.08319:540109 76.05633:35068 77.06525:42675 86…	0.156397	0.166396	0.171421	0.222838	0.20094	0.188623	0.208167	0.197141	0.196566	0.0608093	0.0550486	0.0927077	0.164738	0.204134	0.200625	0.0695219	0.0076481	0.0173295	0.00653807	0.0202851
251	16.932	1280.9	73.081	Ethanolamine; GC-EI-TOF; MS; 3 TMS; BP	0.75	5.605	1261.5	C2H7NO	1,2-aminoalcohols	HZAXFHJVJLSVMW-UHFFFAOYSA-N	NCCO	340	False	False		FALSE	FALSE	78.1	null	81.7	75.7	85.8	56.6	83.3	5.25	2021-03-01	40.16083:4876 41.08896:20928 42.07567:58361 43.05016:338957 44.05342:215018 45.04783:262592 47.03435:368 49.0586:4084 51.05571:27152 52.0758:25669 53.0462:9797 54.05757:11194 55.06584:66373 56.05527:68932 57.09008:141708 58.05305:282849 59.06892:488712 60.08209:28384 61.05552:122060 62.03183:4428 63.06539:1961 65.06471:5913 66.10772:15237 66.98167:0 68.11621:11058 69.05056:37871 70.06891:129180 7…	0.0644959	0.0762616	0.0717609	0.0933431	0.0869678	0.0808646	0.0954637	0.0835503	0.0861637	4.81842	0.260525	0.584316	0.0708394	0.0870585	0.0883926	1.88775	0.0059367	0.00623977	0.00626164	2.54319
252	17.005	1284.06	158.174	isoleucine	0.417	5.949	1280.76	C6H13NO2	Isoleucine and derivatives	AGPKZVBTJJNPAG-WHFBIAKZSA-N	CC[C@H](C)[C@H](N)C(O)=O	340	False	False		FALSE	FALSE	87.4	null	98.8	79.8	83.1	67.6	94.1	13.29	2021-01-02	40.18899:29129 41.07691:52392 42.12157:70455 43.09192:326503 45.01604:9638 46.07494:3824 47.02688:10754 48.01947:2227 50.05956:7799 51.06657:29386 52.06647:18122 53.10255:44407 55.10202:164706 56.11291:15505 59.08098:1 60.04912:1 66.11153:10154 73.0846:189256 74.11867:16019 76.09688:11376 79.08742:64670 80.12875:13452 84.13386:70930 85.14143:290018 86.14777:139404 88.01244:0 92.11608:2470 98.1802…	0.000495985	0.000567433	0.000542398	9.94621e-05	0.000111852	8.98071e-05	0.00171564	0.000168251	0.000170184	0.142808	0.136386	0.24626	0.000535272	0.000100374	0.00068469	0.175152	3.6253e-05	1.10506e-05	0.000892825	0.0616655
253	17.009	1283.48	73.0539	Unknown	0.25	null	null	null	null	null	null	4	False	False		FALSE	FALSE	null	null	null	null	null	null	null	6.36	Blank1	43.04164:4201 45.02:118971 45.998:6392 48.05862:11434 49.02597:19544 50.01748:48090 53.06688:20703 54.03749:14865 55.03033:20417 57.1098:27238 58.04055:24243 59.05071:47633 60.0714:9229 62.99742:17811 64.05462:2631 66.05781:17165 67.04226:13555 70.07879:15079 71.10762:1 73.04773:1365102 74.07939:128508 75.0452:86938 77.0375:32766 79.0761:120412 81.01762:3851 83.10308:2654 84.18948:9643 86.13442:2…	0.0025792	0.00451933	0.00214157	0.00105217	0.00232378	0.00272912	0.00105103	0.00126598	0.000783245	4.81842	1.57112	3.70939	0.00308004	0.00203502	0.00103342	3.36631	0.00126553	0.000874974	0.000241848	1.65061
254	17.019	1283.85	130.105	Unknown	0.833	null	null	null	null	null	null	4	False	False		FALSE	FALSE	null	null	null	null	null	null	null	4.49	2021-01-01	45.03941:16704 45.99615:1238 49.03695:3387 50.05596:0 59.07972:34301 60.03506:3987 61.07457:5827 62.97773:3265 64.10013:371 73.06701:200197 74.0683:1847 75.05907:61104 76.08592:8231 77.08337:0 78.07081:1 86.15307:27020 87.14815:14097 88.08239:1 89.07083:3525 91.05484:4179 93.02367:15377 94.10912:2364 96.01185:1318 100.08759:2474 101.10915:4464 102.07876:0 103.07088:37673 104.07938:4476 105.08828:…	0.000821444	0.00168796	0.00067576	0.000637147	0.000697005	0.000655717	0.000727615	0.000736704	0.000744902	0.119794	0.0488358	0.0938128	0.00106172	0.000663289	0.000736407	0.0874807	0.000547211	3.06393e-05	8.64735e-06	0.0359002
255	17.02	1283.76	166.989	Unknown	0.25	null	null	null	null	null	null	4	False	False		FALSE	FALSE	null	null	null	null	null	null	null	7.12	2021-01-01	40.16393:0 41.08218:0 42.07302:0 43.08802:1 44.06623:0 45.0272:10215 46.12202:1727 47.01851:0 48.04092:1584 49.05762:2403 50.06744:11858 52.08149:0 53.08365:0 54.10292:0 55.08888:1 56.11632:0 57.12215:1 58.0742:23964 59.05097:20519 60.05513:6881 61.05524:1695 62.03957:853 63.04412:382 65.03587:0 66.15968:8733 67.0507:0 68.05743:1 69.09357:0 70.12357:0 71.12668:0 72.11716:1 73.08984:135418 74.0994…	0.000120175	0.000124721	0.000132171	8.81871e-05	0.000100658	0.000108731	0.000106088	9.842e-05	9.52133e-05	0.088892	0.0537785	0.0812157	0.000125689	9.91922e-05	9.99072e-05	0.0746287	6.05634e-06	1.03503e-05	5.58797e-06	0.0184603
256	17.038	1284.48	133.094	Unknown	0.833	null	null	null	null	null	null	4	False	False		FALSE	FALSE	null	null	null	null	null	null	null	4.48	2021-01-01	40.19058:14230 43.08055:243942 44.06308:31581 45.05069:25559 46.08398:5408 47.03522:6144 48.1016:1277 50.03092:14311 52.06518:8456 54.20169:16368 55.10712:1725 58.08564:13448 59.05593:47103 60.09352:4602 61.03664:6581 63.0027:3291 65.07169:16435 69.07713:5361 71.11968:828 72.13383:25198 73.08451:274726 75.06956:55188 76.07776:13834 77.06948:22151 78.07069:18618 79.08562:13887 80.10664:4451 81.007…	0.00284145	0.00246282	0.00212573	0.00277931	0.00189119	0.00206744	0.00231	0.00205029	0.00189095	0.318433	0.171702	0.417026	0.00247667	0.00224598	0.00208374	0.302387	0.00035806	0.000470208	0.000211519	0.123447
257	17.051	1284.8	128.192	Unknown	0.5	null	null	null	null	null	null	4	False	False		FALSE	FALSE	null	null	null	null	null	null	null	4.75	2021-01-01	41.06889:60919 44.05917:17739 47.0291:9374 48.07762:4949 50.04903:27165 51.0648:32211 57.10942:232801 58.10248:61901 60.02551:3142 61.03585:5739 64.09177:3374 65.0695:13683 66.14948:13626 68.09216:32815 69.09739:49490 72.16374:11073 73.09547:219708 74.10364:1 77.07394:5504 78.09969:11860 79.08582:59961 80.17088:9823 84.14101:122804 85.13597:179920 87.09051:1145 91.1129:7917 93.03602:13098 95.0983…	0.000193467	0.000236164	0.000228269	0.000196797	0.000207543	0.000248722	0.000205333	0.000227832	0.000217225	0.106071	0.0612686	0.0999843	0.0002193	0.000217687	0.000216796	0.0891078	2.27176e-05	2.74086e-05	1.12558e-05	0.0243008
258	17.057	1285.2	71.1287	Unknown	0.75	null	null	null	null	null	null	4	False	False		FALSE	FALSE	null	null	null	null	null	null	null	32.72	2021-01-03	40.20242:31708 41.06859:999125 42.08609:218475 43.07433:2683040 44.0905:91569 46.04411:2347 47.03827:2587 51.06924:21710 52.07932:9381 53.06506:72119 54.1069:22982 55.08903:629485 56.11194:444507 57.10584:3600234 58.07484:125732 61.05251:2872 62.02853:0 64.09193:2712 65.10163:16053 67.06539:59381 68.07385:116412 69.0876:449238 70.13045:697959 71.12939:3990393 72.13493:230483 74.10945:11820 79.082…	0.0204583	0.0204806	0.0216818	0.0197288	0.0192528	0.0237037	0.0175641	0.0227471	0.0212756	0.149901	0.0640488	0.218971	0.0208736	0.0208951	0.0205289	0.144307	0.000700038	0.00244394	0.00267096	0.0776124
259	17.062	1285.54	259.083	Unknown	0.75	null	null	null	null	null	null	4	False	False		FALSE	FALSE	null	null	null	null	null	null	null	10.46	2021-01-01	40.2007:13438 45.03358:0 46.1336:2036 49.05804:6712 50.0438:10278 51.06714:6748 53.09162:3029 54.05222:3306 56.1095:26829 57.11771:33835 59.0916:0 62.12065:3702 64.08691:3547 65.01488:5794 67.09379:20916 69.0965:21447 71.12348:2 73.08359:1 74.11484:4315 76.10992:3632 77.07883:27561 78.08073:10520 84.1537:111830 86.17416:21070 87.05211:1684 88.10066:1 89.13509:2098 90.11526:2429 91.11018:5821 93.0…	0.000399382	0.000431486	0.000449386	0.000446598	0.000391637	0.000442425	0.000419108	0.000460492	0.000419435	0.0319605	0.0146132	0.0181555	0.000426751	0.000426886	0.000433012	0.0215764	2.53357e-05	3.05984e-05	2.37991e-05	0.00916562
260	17.064	1286.57	57.1119	Unknown	0.583	null	null	null	null	null	null	4	False	False		FALSE	FALSE	null	null	null	null	null	null	null	10.16	2021-01-01	41.06358:9745 42.09685:17388 43.08077:21291 45.02371:1 46.0374:5389 50.05809:8086 52.07623:0 54.0555:1959 56.1044:2988 57.1119:67975 58.09207:2766 60.06261:2906 61.8059:1537 62.35725:1825 63.06288:1165 64.0616:4176 66.10075:363 69.08656:12794 70.12382:2820 71.11467:7890 73.08958:1 74.09884:10760 76.04369:7069 77.07649:1859 80.08786:1869 86.12405:4782 88.11382:948 89.06481:13342 90.106:732 97.1371…	0.0187383	0.0186285	0.0200614	0.0180614	0.0178876	0.0220069	0.0160945	0.0208891	0.0196387	0.209317	0.0645524	0.304681	0.0191427	0.0193186	0.0188741	0.19285	0.000797473	0.00232974	0.00248705	0.120908
261	17.097	1286.66	110.073	Unknown	0.833	null	null	null	null	null	null	4	False	False		FALSE	FALSE	null	null	null	null	null	null	null	8.23	2021-01-01	40.16919:18096 42.08002:50952 43.08987:70531 44.09048:24019 45.01595:1 46.0347:3325 47.01668:0 48.00465:3386 49.05906:948 50.06237:14 51.09802:10724 52.07092:1 53.07343:2386 54.10027:3570 55.07628:99455 56.11911:98647 59.06335:2040 60.05315:2561 60.99496:5801 63.01513:3216 66.08179:0 67.02436:14728 68.11221:112 70.1272:63975 71.12835:40011 72.13586:55783 73.08983:1 74.10159:1 75.06919:33657 76.05…	0.000205981	0.000347265	0.000263075	0.000313775	0.000311078	0.00034027	0.000401057	0.000410018	0.000405293	0.140177	0.0671517	0.0676304	0.000272107	0.000321708	0.000405456	0.091653	7.10735e-05	1.61317e-05	4.48289e-06	0.0420237
262	17.104	1286.93	201.173	Unknown	0.667	null	null	null	null	null	null	4	False	False		FALSE	FALSE	null	null	null	null	null	null	null	9.68	2021-01-01	61.05307:6198 110.07918:152 134.10878:3171 146.04985:2928 157.63329:2560 160.06009:3006 171.10554:2256 173.15729:260 182.29541:899 192.9839:2060 195.02838:2144 198.18459:1902 200.12749:777 201.17209:65002 202.14258:6943 204.1078:4934 216.12546:3104 222.1277:2884 229.0594:6094 234.97758:1176 241.01694:2290 241.62773:1063 243.06476:3030 250.25908:376 251.11433:349 258.11752:3981 261.14252:7711 262.…	0.000316557	0.000323989	0.000326039	0.000283386	0.000284356	0.000307393	0.000267695	0.000298507	0.000257403	0.0516336	0.0402502	0.0482338	0.000322195	0.000291712	0.000274535	0.0467059	4.98876e-06	1.3589e-05	2.13884e-05	0.00584348
263	17.166	1289.16	158.165	L-Isoleucine; GC-EI-TOF; MS; 2 TMS; BP	1	5.19	1286.7	C6H13NO2	Isoleucine and derivatives	AGPKZVBTJJNPAG-WHFBIAKZSA-N	CC[C@H](C)[C@H](N)C(O)=O	340	False	False		FALSE	FALSE	93.7	null	99.7	89.8	88.4	88.2	97	371.66	2021-01-02	41.06627:22416 42.06922:5631 43.05715:53984 44.06175:26984 45.03729:143869 46.01782:14723 47.02349:29078 48.07755:5705 49.0543:7765 53.07418:5543 54.02265:2871 55.06982:6535 58.07441:11527 59.07793:100261 60.06468:16526 61.05155:19888 62.07968:0 63.08647:3120 64.08583:2289 65.09502:1268 66.17873:6802 67.10618:9234 70.10888:8689 72.09869:18678 73.07978:1219056 74.10285:118922 75.0708:137699 76.075…	0.0205836	0.0216659	0.0213336	0.0142896	0.0143981	0.0138053	0.0205331	0.0166006	0.0156678	0.263177	0.153217	0.151153	0.0211944	0.0141643	0.0176005	0.189182	0.000554408	0.000315656	0.00258214	0.0640897
264	17.235	1291.64	51.0632	Unknown	0.583	null	null	null	null	null	null	4	False	False		FALSE	FALSE	null	null	null	null	null	null	null	6.18	2021-01-01	40.16882:2293 50.02842:3782 51.07252:6651 52.08278:6155 64.03031:1005 69.04795:1 71.11496:0 79.06854:21550 80.12608:1513 84.11931:0 95.06049:1 110.07212:626 111.10172:1 114.06914:77 127.11371:565 140.16371:1 142.12512:1 144.1181:2048 154.98958:0 156.04239:85 158.15219:3651 170.10004:0 229.87949:174 232.74448:184 236.1339:35 248.00305:1 250.17377:734 265.74622:1 266.27054:206 278.06866:1704 282.06…	0.000456824	0.00040304	0.000626629	0.00043569	0.0004717	0.000505119	6.59352e-05	0.000416932	0.000492011	0.333898	0.160366	0.571978	0.000495498	0.000470836	0.00032496	0.355414	0.000116704	3.47225e-05	0.000227441	0.206647
265	17.272	1292.82	50.0561	Unknown	0.5	null	null	null	null	null	null	4	False	False		FALSE	FALSE	null	null	null	null	null	null	null	19.96	2021-01-01	40.15546:12143 41.08561:0 50.04128:66637 51.05046:62070 52.06264:44504 54.06127:0 55.07233:0 56.09461:0 57.07816:1 67.00954:0 68.12893:1 69.08381:41191 70.09737:1 71.09848:0 72.01749:0 81.03621:1 82.08379:0 83.10866:0 84.12757:0 85.1086:1 96.11254:0 97.12957:0 98.10996:0 99.13277:1 110.04356:0 111.08989:0 112.13393:1 125.08241:0 126.0862:1 127.09808:0 140.07649:0 141.12204:0 142.12646:911 144.109…	0.000486046	0.000215491	0.000342692	0.000463862	0.00100782	6.67578e-05	0.000433523	0.000358535	0.000430638	0.391561	0.288659	0.407805	0.000348076	0.000512813	0.000407565	0.362675	0.000135358	0.000472437	4.24856e-05	0.0646122
266	17.275	1292.96	79.0604	Unknown	0.833	null	null	null	null	null	null	4	False	False		FALSE	FALSE	null	null	null	null	null	null	null	12.28	2021-01-01	40.16955:9243 50.05243:0 51.08069:58838 52.06042:135391 64.98555:1933 69.05042:62440 78.07306:73955 79.06664:268251 80.07526:30921 93.03179:26371 98.11019:11039 110.04905:5837 125.07338:7792 127.07313:54184 140.17136:23862 142.13242:19571 145.80229:34005 152.06001:24944 154.01593:8772 155.10864:37907 156.16875:12872 157.08577:8533 158.14671:866 170.07681:81967 171.03935:20849 172.06418:9355 199.9…	0.00168306	0.00151882	0.00158635	0.00123256	0.00118982	0.00104327	0.00169558	0.00156602	0.00151221	0.770779	0.462449	0.954707	0.00159608	0.00115522	0.00159127	0.729311	8.25535e-05	9.92793e-05	9.42527e-05	0.248735
267	17.296	1293.41	301.114	Unknown	0.75	null	null	null	null	null	null	4	False	False		FALSE	FALSE	null	null	null	null	null	null	null	13583.7	2021-01-01	40.17332:0 41.05759:128874 42.03193:36612 46.04113:111969 53.02773:64424 55.02836:42388 56.06876:49260 59.06241:363966 60.08141:68016 63.0261:24146 66.04839:36688 67.00044:74156 69.05411:123654 71.96478:1257668 74.09573:1237758 75.06605:335391 80.07204:50957 81.03458:101300 84.11018:218058 85.1009:198109 87.05644:474456 88.08575:60258 89.02828:163701 89.98323:31937 91.0024:49524 95.06495:57107 10…	0.315629	0.327393	0.313696	0.307549	0.305543	0.307782	0.323172	0.318095	0.320853	0.049475	0.0249242	0.042191	0.318906	0.306958	0.320706	0.0388634	0.00741328	0.00123081	0.00254168	0.0126092
268	17.298	1293.26	299.076	Phosphoric acid	0.833	-1	1282	H3O4P		NBIIXXVUZAFLBC-UHFFFAOYSA-N		340	False	False		FALSE	FALSE	94.1	null	93.7	94.4	96.1	92	93.9	54880.4	2021-02-01	40.16833:12339 42.06129:1 43.0354:689396 44.05006:827586 45.03872:6476034 46.05084:482496 47.01753:1 49.06794:0 52.06213:158920 55.07046:0 57.0838:531289 58.06742:0 59.06428:1 61.02968:465809 63.01411:63415 63.97636:1196 65.08075:19043 66.09528:0 70.08538:235732 71.09512:530690 72.06764:420797 73.07878:0 77.04216:687873 81.08475:39281 82.13225:24671 83.10063:98100 84.1166:104441 85.08585:352203 8…	2.40111	2.47909	2.44183	2.37183	2.32236	2.42152	2.41695	2.38259	2.34049	0.122586	0.0394337	0.077396	2.44068	2.3719	2.38001	0.0798051	0.0390023	0.0495791	0.0382933	0.0416282
269	17.299	1294.11	73.045	Unknown	0.583	null	null	null	null	null	null	4	False	False		FALSE	FALSE	null	null	null	null	null	null	null	112.06	2021-01-01	43.01442:2765291 44.04129:3578415 45.04409:25085646 46.04216:1632931 47.0274:1624353 48.01616:48871 49.03489:23840 50.04603:641451 52.04543:1 58.07813:845239 59.05267:6359850 60.06956:569572 61.0157:1884982 62.07697:117856 63.00702:181702 64.01308:5561 65.06722:60479 66.06152:265650 67.02275:73876 73.045:162036816 74.08509:6221453 75.06678:10337271 76.08428:522702 77.0267:2095639 78.07049:43920 7…	0.762066	0.766488	0.740233	0.713581	0.696946	0.734225	0.742287	0.706659	0.722832	0.592506	0.22758	0.498726	0.756262	0.714918	0.723926	0.439604	0.0140567	0.0186751	0.0178393	0.18951
270	17.301	1294.9	57.0815	tridecane	0.833	-1	1300	C13H28	Alkanes	IIYFAKIEWZDVMP-UHFFFAOYSA-N	CCCCCCCCCCCCC	340	False	False		FALSE	FALSE	95.6	null	98.8	93.5	90.9	94.3	100	100.56	Blank1	40.20708:31639 41.0715:3139433 42.09163:522199 43.0602:6029890 44.04211:96343 48.00754:11195 48.98268:3229 50.0354:27591 51.03043:19705 53.02665:160136 54.06482:139721 55.06142:1275070 56.10326:1235059 57.08146:8413414 58.08325:251042 60.09568:2469 62.35289:43162 63.96192:2415 65.00947:55952 66.09121:4822 67.04162:153265 68.10692:134156 69.06963:773289 70.10727:938927 71.10781:5855086 72.11084:33…	0.00787255	0.007649	0.00773415	0.00752738	0.0072048	0.00828615	0.00702013	0.00787144	0.00754221	34.2325	0.14776	0.383953	0.0077519	0.00767278	0.00747793	11.5881	0.000112828	0.000555144	0.000429284	19.611
271	17.328	1294.59	205.109	Unknown	0.417	null	null	null	null	null	null	4	False	False		FALSE	FALSE	null	null	null	null	null	null	null	235.78	2021-01-01	40.19375:1 44.06324:892186 45.03559:11750733 48.07072:16446 50.04415:0 51.05032:1 52.06536:1 61.03098:154529 64.05939:1026 73.06912:4278 77.03649:589887 90.00169:344787 99.07752:283155 102.03406:564596 104.07208:362512 111.03969:52990 113.06597:631238 118.06876:85097 119.037:426233 121.01509:147076 144.10487:29569 145.0513:209743 147.05864:1310 148.08458:2205428 150.07248:696698 157.06992:47356 1…	0.143596	0.149701	0.144863	0.0975755	0.0899812	0.0961724	0.126262	0.0885076	0.0917748	0.0992462	0.0569264	0.121686	0.146053	0.0945764	0.102182	0.0926195	0.00322182	0.00404091	0.0209183	0.0328843
272	17.328	1295.2	117.067	Unknown	0.5	null	null	null	null	null	null	4	False	False		FALSE	FALSE	null	null	null	null	null	null	null	34.57	2021-01-01	52.06823:277043 94.07251:3398 100.13729:43715 101.0637:173463 103.07648:867148 104.10159:5246 117.06809:1429675 118.08732:65919 128.1362:71726 129.09534:245879 142.11014:13221 147.06526:3 148.09288:43981 173.0665:2647 175.06412:271069 177.075:1585 186.35931:0 188.24501:7556 200.24356:0 200.90517:548 201.68945:3843 203.10609:409795 204.12253:1132581 205.12666:5059525 206.15747:1430671 217.13461:36…	0.0945051	0.0998141	0.0977558	0.0671276	0.0641823	0.0687134	0.0849228	0.0598151	0.0618618	0.153214	0.0988243	0.136079	0.0973583	0.0666744	0.0688665	0.129373	0.00267671	0.00229931	0.0139427	0.0278081
273	17.375	1296.79	79.0786	Unknown	0.667	null	null	null	null	null	null	4	False	False		FALSE	FALSE	null	null	null	null	null	null	null	10.2	2021-01-01	40.1657:18850 50.05416:124799 51.06025:167250 52.06136:354959 64.02695:28 65.05307:17475 78.08117:10524 79.08308:388214 110.07594:3490 128.13158:8513 142.11324:2408 154.07118:9117 155.14484:18724 158.16069:5768 231.11:6600 234.14331:4954 238.01131:2263 244.1162:101 245.14003:224 245.83478:730 247.03453:428 248.2485:465 258.16196:624 259.18845:2382 271.81265:1781 276.16714:712 281.03293:4463 289.2…	0.0024141	0.0024829	0.00265499	0.00200306	0.00186906	0.00153714	0.00266691	0.00252149	0.00264479	1.27316	0.500448	0.91494	0.00251733	0.00180309	0.00261107	0.896181	0.000124083	0.000239862	7.83554e-05	0.386695
274	17.446	1299.08	71.125	Unknown	0.917	null	null	null	null	null	null	4	False	False		FALSE	FALSE	null	null	null	null	null	null	null	14.74	2021-03-02	40.17324:13638 41.08149:337395 42.11682:112625 43.07918:860932 44.07889:25430 45.03008:0 46.06996:0 47.01441:0 48.07648:1 52.07248:0 53.07372:25939 54.07275:11981 55.09226:229346 56.11411:147459 57.10685:1260379 58.0886:36200 59.05834:0 60.07069:1 61.02407:0 62.10327:0 63.00725:3259 65.03439:3664 66.01288:1 67.05232:28680 68.05824:10840 69.06515:163457 70.13824:263553 71.13188:1357013 72.12057:66…	0.00531537	0.00553973	0.00640939	0.00504965	0.00519148	0.00642069	0.00472147	0.00624497	0.00550647	28.9513	0.06079	0.144616	0.00575483	0.00555394	0.00549097	9.71891	0.000577859	0.000753973	0.000761869	16.6558
275	17.447	1299.33	127.128	Unknown	0.583	null	null	null	null	null	null	4	False	False		FALSE	FALSE	null	null	null	null	null	null	null	5.06	2021-01-01	40.16771:1282 41.0672:47883 49.05056:5113 50.07109:32490 51.06826:83114 64.08367:3486 66.05857:3454 67.05262:5034 69.07025:31677 78.08543:18498 79.08212:80457 94.14029:2078 99.14298:25100 101.06789:30682 103.08989:82121 104.0643:1336 111.16985:10292 112.17509:281 117.08149:69045 118.10773:11544 124.20379:4961 127.12786:55772 128.16698:5681 129.05209:17227 130.08911:0 143.06491:17457 147.10083:205…	0.000432056	0.000471889	0.000478658	0.000430542	0.00041541	0.000500325	0.00037561	0.000522803	0.00049295	0.549867	0.0761026	0.152362	0.000460868	0.000448759	0.000463788	0.259444	2.51804e-05	4.52938e-05	7.78095e-05	0.254387
276	17.478	1300.18	130.094	Diethanolamine	0.833	-1	1278.01	C4H11NO2		ZBCBWPMODOFKDW-UHFFFAOYSA-N		440	False	False		FALSE	FALSE	80.5	null	76.7	83	88.6	83.3	65.4	28.64	2021-01-01	40.18332:4655 41.05441:17234 42.08892:11103 43.08876:23286 48.08458:2461 49.08561:6385 50.05992:11132 54.07162:1101 55.07465:13343 56.09684:52171 57.11023:46814 59.06124:30754 61.04563:639 62.07701:2819 65.04416:1614 69.0727:8917 70.1208:19077 71.13215:50119 76.07081:685 85.15032:20977 86.14661:1268 87.10384:1179 88.11806:1995 91.04648:5634 92.16534:4847 94.01367:951 99.13631:9842 100.1453:24354 …	0.0023534	0.00436274	0.00108219	0.00437461	0.00121572	0.00107216	0.0199912	0.00172456	0.00115182	0.156807	0.061461	0.139103	0.00259944	0.00222083	0.00762252	0.119124	0.00165406	0.00186661	0.0107154	0.0507159
277	17.564	1303.48	228.064	Unknown	1	null	null	null	null	null	null	4	False	False		FALSE	FALSE	null	null	null	null	null	null	null	10.82	2021-01-01	40.19376:4445 41.05334:1 42.06844:2358 44.06402:2197 45.03444:0 46.10526:1186 48.02049:3401 52.06863:497 53.05569:1284 54.09938:550 55.09321:0 56.0961:3542 57.09201:0 59.07203:1 60.05843:653 61.03698:2522 62.99183:4634 66.06636:3334 68.1114:423 70.09592:15057 71.12854:1 73.07534:26352 74.13321:1 76.09906:1064 77.05809:3885 83.07391:2346 85.12152:0 89.06956:1273 91.04662:4629 93.02277:8696 94.1116…	0.00031041	0.000304558	0.000272123	0.000311057	0.000250161	0.000286832	0.000300964	0.000241785	0.000294238	0.0587165	0.0350386	0.0900016	0.000295697	0.000282684	0.000278996	0.0612522	2.06244e-05	3.06592e-05	3.24007e-05	0.0275691
278	17.658	1306.06	57.1128	2-DECENE; EI-B; MS	0.917	-1	1285.66	C10H20	Unsaturated aliphatic hydrocarbons	YKNMBTZOEVIJCM-UHFFFAOYSA-N	CCCCCCCC=CC	440	False	False		FALSE	FALSE	74.4	null	79.1	71.3	60.8	73.8	97.6	7.88	2021-02-02	40.14878:1490 41.05702:47199 42.10106:22193 43.08865:110869 44.11047:22144 45.04977:315410 46.04202:2965 47.04483:13200 48.08077:859 49.05018:2676 50.03882:1712 51.05903:8405 52.06647:26661 53.05587:16313 54.09212:5541 55.0729:84861 56.08781:71169 57.11276:564644 58.07531:40999 59.07535:8772 60.04871:4775 61.04634:2742 62.02394:1634 63.03009:2534 64.05308:5861 64.96556:1142 66.05629:4200 67.08498…	0.00421185	0.00423239	0.00476258	0.00392764	0.00416671	0.00525031	0.0035551	0.00480698	0.00456976	0.195594	0.0985713	0.261481	0.00440227	0.00444822	0.00431062	0.185216	0.0003122	0.00070484	0.00066496	0.0819494
279	17.666	1306.98	85.1403	Unknown	0.583	null	null	null	null	null	null	4	False	False		FALSE	FALSE	null	null	null	null	null	null	null	4	2021-01-01	40.18325:722 41.06196:9502 43.09279:21028 44.08709:20169 45.03894:3706 46.12269:283 49.09245:6353 50.0494:4726 51.05034:2488 52.05769:0 53.07435:6718 54.09277:4444 55.08987:10628 58.07162:9691 59.07045:1 61.02514:402 62.10162:1903 64.02068:1741 66.04512:6309 68.0939:7106 69.08008:9796 70.1293:1496 71.13155:11142 74.08684:9803 76.11531:2152 77.07612:11000 78.07377:9484 79.09309:40366 82.16176:3136…	0.00258651	0.0026895	0.00298071	0.00248939	0.00257489	0.00333229	0.00230129	0.00305623	0.00299382	0.144743	0.121988	0.251283	0.00275224	0.00279885	0.00278378	0.172671	0.000204449	0.000463943	0.000419013	0.0690238
280	17.669	1307.11	71.1265	Unknown	0.917	null	null	null	null	null	null	4	False	False		FALSE	FALSE	null	null	null	null	null	null	null	5.26	2021-03-03	40.15551:1656 41.07369:219151 42.09588:60551 43.09564:592756 44.09513:17597 48.091:1851 51.06582:3505 53.08194:3736 54.05239:3998 55.08681:129496 56.11779:82214 57.11545:850948 59.06166:12477 64.09555:1054 65.06349:3115 67.0694:5462 68.11833:16677 69.07509:83452 70.12359:185259 71.13372:966188 72.11426:32298 75.0557:14292 78.08418:294 79.08304:5142 80.10664:2943 82.10292:10538 83.11808:50244 84.1…	0.00456025	0.0046091	0.00499636	0.00409174	0.00431929	0.00554925	0.00370193	0.00502797	0.00481441	0.260156	0.0713099	0.137717	0.0047219	0.00465343	0.00451477	0.156395	0.00023894	0.000784103	0.00071199	0.0957986
281	17.749	1310.15	158.15	L-Isoleucine	0.917	-1	1303	C6H13NO2		AGPKZVBTJJNPAG-WHFBIAKZSA-N		340	False	False		FALSE	FALSE	93.2	null	97	90.6	95.6	88.8	79.2	234.52	2021-01-03	59.05165:583 60.05099:15514 63.03922:13215 74.09695:16446 86.11628:30766 88.10024:2458 90.10383:12591 92.06595:7586 100.08957:202617 102.1094:75722 104.0836:416 108.01991:120 114.12817:13579 118.126:1700 120.10168:1915 128.12769:27794 132.10413:60254 133.08295:11657 134.08072:316 147.11867:11 148.11757:11543 149.10904:11800 150.05925:5095 156.16098:11806 158.15819:3377304 159.1778:470969 160.1447…	0.01573	0.020444	0.0180832	0.00750095	0.00942059	0.000560658	0.0149198	0.00783068	0.00677981	0.236542	0.100501	0.169168	0.0180857	0.0058274	0.00984345	0.168737	0.00235702	0.00466103	0.00442758	0.0680211
282	17.763	1310.46	73.0791	L-(-)-Threonine	0.917	-1	1302	C4H9NO3		AYFVYJQAPQTCCC-GBXIJSLDSA-N		340	False	False		FALSE	FALSE	87.9	null	95.9	82.5	67.5	97.8	96.8	6.61	2021-01-02	40.1723:7632 41.07742:67747 42.10212:32841 43.04576:273638 44.0606:182220 45.03426:925855 46.07916:73678 47.0199:302193 48.06959:16303 50.05445:7879 52.07481:27948 53.07864:27186 54.08787:32925 55.09266:126070 56.08675:598574 57.06754:1995791 58.07134:119423 59.06331:288816 60.04954:77414 61.04004:165423 62.08387:13712 63.0467:6766 65.04284:12697 66.21478:194925 66.88868:171309 68.08846:4819 70.0…	0.0490672	0.0604898	0.0575532	0.0417165	0.0393066	0.0311451	0.0582876	0.0453527	0.0430353	1.66212	0.293961	0.336441	0.0557034	0.0373894	0.0488919	0.764173	0.00593172	0.00554035	0.00821901	0.777932
283	17.779	1310.57	142.133	L-(-)-Proline	0.583	-1	1307	C5H9NO2		ONIBWKKTOPOVIA-BYPYZUCNSA-N		340	False	False		FALSE	FALSE	81.7	null	99	70.2	60.5	84.8	70	106.02	2021-02-01	41.08326:134211 43.06111:400440 45.04371:49550 46.04909:55269 48.05901:11351 50.03685:24430 55.08649:192238 58.08625:37381 59.07093:66080 68.07873:48854 69.07513:146633 73.07688:168536 82.01688:4708 83.13174:135392 84.12495:143532 88.1087:11501 90.10741:12343 91.07184:4192 92.076:4300 94.15644:4695 95.0675:21189 100.09781:257511 101.07216:22161 102.12154:159407 104.1113:7757 106.0386:3737 107.035…	0.0166055	0.0188681	0.0167329	0.0108347	0.0116927	0.00881341	0.0188697	0.00931022	0.00865682	0.136601	0.0492494	0.0551626	0.0174021	0.0104469	0.0122789	0.0803378	0.00127112	0.00147827	0.00571714	0.0488153
284	17.785	1311.29	142.136	Proline_2TMS	0.583	8.643	1306.38	C5H9NO2	Proline and derivatives	ONIBWKKTOPOVIA-UHFFFAOYSA-N	OC(=O)C1CCCN1	340	False	False		FALSE	FALSE	87.1	0	98.7	79.3	78.6	82.5	75	355.24	2021-01-01	41.07361:120107 42.07783:51275 45.05225:62029 49.04656:447 50.0386:17733 51.06046:11463 52.06453:43444 53.07218:23376 54.06657:1940 55.08536:8686 59.07494:16158 62.00109:5168 63.05595:2648 64.07536:5921 66.13216:101388 68.07299:43650 69.07567:97300 70.10306:33203 72.08066:3069 73.08156:60662 78.06928:18411 79.08668:103375 82.11517:11546 83.11681:53585 84.13335:143269 92.31037:7009 93.08444:3549 9…	0.0166008	0.0188763	0.0167282	0.0108332	0.0116643	0.00881232	0.0188644	0.0093049	0.00866432	0.10578	0.0495439	0.129331	0.0174018	0.0104366	0.0122779	0.0948853	0.00127858	0.00146678	0.00571308	0.0409944
285	17.801	1311.88	57.0732	FENCHYL ALCOHOL; EI-B; MS	0.667	-1	1323.57	C10H18O	Bicyclic monoterpenoids	IAIHUHQCLTYTSF-UHFFFAOYNA-N	OC(C(C)(C)1)C(C)(C2)CC(C2)1	340	False	False		FALSE	FALSE	79.8	null	92.3	71.5	71.9	68.3	76.4	5.22	2021-02-01	40.18371:9231 41.07702:114265 42.10361:35321 43.08144:332592 47.02328:7918 49.06118:13260 50.04219:24563 51.05288:22857 52.07237:45422 53.04548:28784 54.10047:1202 55.06859:177071 56.10813:20734 57.07322:634392 62.02112:3131 63.10554:10505 64.0705:5652 65.07947:6316 66.12034:88138 67.25781:61247 68.10229:4892 69.07026:284663 70.08525:125088 71.1254:118206 72.07478:190930 78.0835:11705 79.09065:61…	0.0105748	0.0124332	0.0123798	0.00932127	0.0041773	0.00478484	0.0127946	0.0105611	0.00431226	0.352549	0.865481	0.235921	0.0117959	0.00609447	0.00922268	0.48465	0.0010579	0.00281095	0.00439674	0.334925
286	17.809	1313.23	73.0798	Unknown	0.667	null	null	null	null	null	null	4	False	False		FALSE	FALSE	null	null	null	null	null	null	null	3.95	2021-02-01	44.07084:16313 45.04846:78756 46.06464:10211 47.03523:41929 48.14069:2081 50.06294:11124 56.10678:52409 57.1032:113721 59.07978:0 60.04818:1 61.06022:21810 66.14062:15470 67.00098:18534 68.05913:1 69.05048:1 72.11162:35977 73.07979:761036 74.08615:82543 75.06568:244247 76.07507:231 77.0807:0 80.17452:26577 80.93367:20696 86.15335:0 87.08196:51143 88.0711:0 89.07156:2556 90.03972:331 93.06021:2218…	0.00675802	0.0057892	0.0575997	0.0419338	0.0395177	0.0312592	0.00420935	0.0453527	0.0430353	1.90644	0.602008	1.04662	0.0233823	0.0375702	0.0308658	1.18502	0.0296371	0.00559743	0.0231142	0.663136
287	17.828	1313	43.0866	threonine minor	1	6.054	1291.52	C4H9NO3	L-alpha-amino acids	AYFVYJQAPQTCCC-GBXIJSLDSA-N	C[C@@H](O)[C@H](N)C(O)=O	440	False	False		FALSE	FALSE	72.9	null	76.9	70.2	46.6	90.8	100	3.84	2021-02-02	40.1739:7650 41.08149:195829 42.09154:56304 43.08699:576236 44.0544:40189 45.03511:100998 46.05879:9367 47.02896:38085 48.02417:3093 49.01915:1492 50.05468:15140 51.05645:18935 52.06652:39686 53.05666:9943 54.10826:8179 55.0891:138648 56.12024:154401 57.09285:749779 58.07339:56882 59.07014:48833 60.08867:7556 61.05199:23448 62.05645:2443 63.02046:499 63.99775:546 65.04746:9340 66.0284:9631 66.908…	0.00270205	0.00283149	0.0030891	0.00245421	0.00276338	0.00351512	0.00226447	0.00318532	0.00164712	0.203989	0.582474	0.342254	0.00287421	0.0029109	0.00236564	0.376239	0.00019703	0.000545627	0.000774071	0.191517
288	17.854	1313.98	93.0514	Unknown	0.583	null	null	null	null	null	null	4	False	False		FALSE	FALSE	null	null	null	null	null	null	null	2.14	2021-01-01	42.10874:0 48.03403:1 49.02897:1170 51.0657:0 63.01464:1360 64.07516:0 77.07449:3922 82.05785:2875 90.05849:2146 93.05136:11433 94.09502:425 95.08127:727 104.08783:0 105.10238:1105 106.12271:631 108.11406:1990 123.14857:1030 128.16356:2744 137.03264:3313 138.85918:2252 141.19084:6082 149.08839:1 151.05366:1093 154.29816:479 155.20047:3917 164.92096:1121 166.09552:2177 166.98438:861 169.13994:661 …	0.000131167	9.4773e-05	6.31756e-05	0.000104607	6.35987e-05	8.25662e-05	8.03629e-05	7.95985e-05	7.93554e-05	0.676943	0.14725	0.379096	9.63719e-05	8.35906e-05	7.97723e-05	0.401096	3.4024e-05	2.05233e-05	5.2575e-07	0.265531
289	17.887	1315	116.119	Unknown	0.667	null	null	null	null	null	null	4	False	False		FALSE	FALSE	null	null	null	null	null	null	null	2.86	2021-01-01	41.05906:1 42.08612:1 43.0794:0 47.9895:453 50.06444:5047 51.08304:17489 54.08139:0 55.06109:0 61.63886:1 62.14682:706 64.02284:3674 65.03487:0 68.02848:1280 70.08388:1 71.12116:1 75.0827:0 76.08468:813 77.06497:2431 78.08253:7844 79.08224:19312 80.98263:1 84.06683:0 85.1244:1 86.09204:0 91.00435:0 93.03627:9768 94.1528:1374 95.04495:5784 96.01785:0 97.13039:0 98.06448:0 99.12167:1 101.11889:1 10…	0.000373896	0.00039294	0.00070226	0.00044559	0.000488823	0.000441716	0.000549593	0.00046729	0.000469341	0.0992922	0.0636341	0.130059	0.000489699	0.00045871	0.000495408	0.0976618	0.00018433	2.61509e-05	4.6937e-05	0.0332426
290	17.919	1315.88	136.097	Unknown	0.333	null	null	null	null	null	null	4	False	False		FALSE	FALSE	null	null	null	null	null	null	null	3.92	2021-01-01	40.15577:373 50.07077:3401 52.07768:19702 53.07104:7237 54.02239:2492 55.06345:5004 63.01685:1535 78.09166:11561 80.21796:14726 90.01349:171 92.04716:2056 99.17059:1727 103.09651:15363 105.12096:5089 106.09267:6381 108.05731:1511 110.15776:6929 122.04969:146 136.10461:19590 137.0683:1418 138.27029:639 143.11017:7757 156.07706:3910 160.70787:203 161.23973:931 166.64925:697 168.08151:764 176.1487:2…	0.000229577	0.000182484	0.000218238	0.000274449	0.000214368	0.000168864	0.000186583	0.000145606	0.000145651	0.0919537	0.0347828	0.0913185	0.0002101	0.000219227	0.00015928	0.072685	2.45783e-05	5.29597e-05	2.3645e-05	0.0328258
291	17.978	1318.07	272.107	Unknown	0.667	null	null	null	null	null	null	4	False	False		FALSE	FALSE	null	null	null	null	null	null	null	5.56	2021-01-01	64.09531:963 78.07386:15731 92.06286:2534 106.11668:15805 120.08588:2959 124.13029:1050 127.08334:1 135.15779:5694 136.10135:7080 137.07037:874 137.99522:556 138.92041:187 142.0867:9664 168.07219:612 180.06776:14050 182.08272:4194 184.01826:1539 186.12502:582 187.00223:1395 191.08652:4681 192.1303:2082 196.13322:1426 199.14174:5901 200.18265:10852 201.12472:7923 203.24068:2135 209.06648:626 211.0…	5.72139e-05	3.8225e-05	4.17149e-05	4.19587e-05	5.18561e-05	5.55135e-05	5.61447e-05	6.20272e-05	5.63321e-05	0.0285762	0.0139645	0.0368395	4.5718e-05	4.97761e-05	5.8168e-05	0.0264601	1.01076e-05	7.0127e-06	3.34349e-06	0.0115834
292	17.991	1318.51	73.0864	Unknown	0.75	null	null	null	null	null	null	4	False	False		FALSE	FALSE	null	null	null	null	null	null	null	6.45	2021-01-01	40.18563:10741 42.08359:26457 43.05429:54399 44.04464:28328 45.02395:129247 46.04833:11838 47.01365:76833 48.04981:9885 49.03482:7448 50.0703:17406 51.08234:2956 53.07266:50122 54.07713:11817 55.07662:37460 56.10842:28706 57.0947:8270 58.05809:30514 59.06054:15510 60.07698:20828 61.07225:47286 62.15766:9827 63.09611:2208 63.99319:5875 65.06737:19758 66.10097:13504 70.11391:7353 71.13841:11810 72.…	0.00598433	0.00591328	0.00626292	0.00578045	0.00612782	0.00611689	0.00621186	0.00607761	0.00549276	0.342817	0.402674	1.28069	0.00605351	0.00600839	0.00592741	0.675394	0.000184799	0.000197476	0.000382357	0.525057
293	17.995	1318.71	75.0652	1-METHYL-1-CYCLOHEXANECARBOXYLIC ACID TRIMETHYLSILYL ESTER; EI-B; MS	0.833	-1	1298.68	C11H22O2Si	Trimethylsilyl esters	SAXHDPVVKDOYBT-UHFFFAOYSA-N	C(C1)CCC(C)(C1)C(=O)O[Si](C)(C)C	440	False	False		FALSE	FALSE	75.7	null	80	72.9	68.9	69.1	92.3	32.67	2021-03-01	40.17147:10808 41.06798:163128 42.0582:32468 43.06608:51820 44.04834:16297 45.04013:62450 46.03692:4071 47.02902:106027 48.04858:8468 49.0286:8990 50.0416:11632 51.07027:12793 52.07901:2946 53.0587:44764 54.0973:31128 55.07951:247251 56.07212:15534 57.08265:1 58.06944:40221 60.04203:16850 61.06051:77053 62.03042:6171 62.98141:2957 64.03368:4831 65.08298:18777 66.09201:13944 67.09662:110621 68.115…	0.00693888	0.00715918	0.0071557	0.00682031	0.00675939	0.00681537	0.00668474	0.00658336	0.00682979	0.584661	0.518592	0.979773	0.00708459	0.00679836	0.0066993	0.694342	0.000126199	3.38393e-05	0.000123858	0.249388
294	18.01	1319.23	126.129	Unknown	0.667	null	null	null	null	null	null	4	False	False		FALSE	FALSE	null	null	null	null	null	null	null	9.85	2021-01-01	42.08114:493 49.05671:9847 56.11051:44809 63.01868:828 65.09444:2216 67.07002:18065 69.04938:34583 77.06275:49823 81.10441:16879 82.14082:1919 89.08376:9141 90.05121:4940 91.09916:5717 92.06923:2404 94.06044:6088 96.09751:17978 97.11029:12565 98.13548:23775 107.10828:8409 108.09997:2687 109.08449:6416 117.08561:14042 121.00465:463 126.13789:105729 129.07665:21258 138.13687:1714 145.10489:8051 152…	0.000539469	0.000558215	0.00053275	0.00050547	0.000466796	0.000521337	0.000579246	0.00052119	0.000510192	0.128459	0.0745027	0.154586	0.000543478	0.000497868	0.000536876	0.119183	1.31977e-05	2.8054e-05	3.71029e-05	0.0408397
295	18.029	1319.8	115.1	Unknown	0.417	null	null	null	null	null	null	4	False	False		FALSE	FALSE	null	null	null	null	null	null	null	4.29	2021-01-01	40.16795:1189 41.07086:44916 50.04502:1 52.0617:14279 53.06292:13265 55.08634:27516 62.08516:1889 63.01498:1752 64.11728:484 65.04448:3354 67.04128:14745 68.08219:17009 69.06341:27675 75.07558:7859 77.08807:8783 78.09365:0 79.07623:8732 81.07187:29498 82.13436:7602 83.12435:120 84.1407:59573 90.05708:1492 96.07266:13465 97.16306:12060 104.04321:1 106.06205:1385 107.1236:16466 108.09051:7660 109.1…	0.000350887	0.000391666	0.0004019	0.000376086	0.000398293	0.000404468	0.000436986	0.000379579	0.000381259	0.158439	0.0898272	0.237375	0.000381484	0.000392949	0.000399275	0.161881	2.69876e-05	1.49263e-05	3.26695e-05	0.0738342
296	18.034	1320.03	245.059	Unknown	0.667	null	null	null	null	null	null	4	False	False		FALSE	FALSE	null	null	null	null	null	null	null	5.86	2021-01-01	40.15397:5021 41.08607:34428 43.0792:40080 44.07715:16493 47.036:50528 48.04622:3898 49.54811:94196 50.06624:7201 53.08009:25234 54.06919:19325 55.09742:12401 57.08538:58057 61.06011:22713 62.03991:4449 64.04115:0 66.13549:19394 67.05747:930 69.07036:42115 70.09776:51717 71.12763:58348 75.06077:48661 76.06999:37293 77.08279:1390 78.07684:3630 79.08874:36113 80.13744:9043 82.10238:19144 83.11688:1…	0.000374826	0.000375807	0.000378019	0.000393714	0.00040411	0.000605962	0.000595045	0.00041668	0.000392986	0.102341	0.0474222	0.0195175	0.000376217	0.000467929	0.000468237	0.056427	1.63574e-06	0.000119653	0.000110456	0.0421397
297	18.051	1320.68	73.0793	Succinic acid	0.5	-1	1303.7	C4H6O4		KDYFGRWQOYBRFD-UHFFFAOYSA-N		340	False	False		FALSE	FALSE	87	null	83.6	89.3	91.9	80.1	100	8.62	2021-03-02	40.17118:4271 41.09242:1 42.08324:17977 43.06508:125019 44.02888:62943 45.0488:385899 46.06379:31676 47.03771:1 48.03328:2562 48.56318:4829 49.06485:3309 50.03236:3687 51.06886:11629 52.07529:7670 53.04168:0 54.03747:0 55.07389:0 56.12141:22321 57.10258:67150 58.06706:53197 59.05823:119163 60.0619:30256 61.04774:1 62.05638:715 63.00698:324 64.04234:1996 64.97016:1758 66.09586:24018 67.05917:0 68.…	0.0131248	0.0163831	0.0151332	0.0151392	0.0145636	0.0151562	0.0193609	0.00575246	0.0148727	6.005	2.63794	9.24978	0.0148804	0.014953	0.0133287	5.96424	0.00164383	0.000337332	0.00693437	3.30611
298	18.057	1320.44	73.0859	R-(-)-1-Amino-2-propanol; GC-EI-TOF; MS; 3 TMS; BP	0.583	5.85	1312.8	C3H9NO	1,2-aminoalcohols	HXKKHQJGJAFBHI-UHFFFAOYNA-N	NCC(C)O	340	False	False		FALSE	FALSE	81.2	null	97.2	70.6	59	83.2	80	3.87	2021-03-01	40.15636:10023 41.06359:84412 42.06932:29088 44.06:27756 45.03881:117737 46.04275:6629 47.0321:13953 47.97212:2911 49.05373:3100 51.0878:22356 52.06874:38010 53.09003:33860 54.10313:11724 55.05569:123007 59.05509:82798 61.06358:34620 61.91391:2501 64.06801:3789 65.03661:8368 66.10647:28441 67.06988:40727 68.12437:22631 69.06676:98423 72.10357:48556 73.08594:1020169 74.12092:64457 75.06665:493095 …	0.0131248	0.0163831	0.00626292	0.0151392	0.0145636	0.0151562	0.0193609	0.0149184	0.0148727	6.005	2.63794	9.24978	0.0119236	0.014953	0.016384	5.96424	0.00516593	0.000337332	0.0025782	3.30611
299	18.068	1321.3	147.099	Succinic acid; GC-EI-TOF; MS; 2 TMS; BP	0.917	5.806	1303.7	C4H6O4	Dicarboxylic acids and derivatives	KDYFGRWQOYBRFD-UHFFFAOYSA-N	OC(=O)CCC(O)=O	340	False	False		FALSE	FALSE	86.4	null	85.4	87.1	79.8	91.6	100	7.52	2021-02-01	41.08266:63089 42.07777:25906 43.08048:83368 44.0583:35355 45.05173:185981 46.0746:20885 47.02365:54848 48.06094:4208 49.05559:2876 50.07003:14799 52.07482:62059 53.07616:22520 54.0593:17690 55.07408:77075 56.08828:36245 57.10819:65481 58.0795:53425 59.06157:48152 60.03502:21825 61.04331:26324 62.0063:1892 63.00552:1804 63.97609:4568 65.04096:242 66.10686:12184 67.05503:25873 68.13171:17861 71.12…	0.00927365	0.0117734	0.0102119	0.0103119	0.0102417	0.0111855	0.0128821	0.0106785	0.0106414	0.515915	0.981006	2.86805	0.0104196	0.0105797	0.0114006	1.45499	0.00126274	0.000525794	0.00128308	1.24565
300	18.071	1321.55	144.076	Unknown	0.417	null	null	null	null	null	null	4	False	False		FALSE	FALSE	null	null	null	null	null	null	null	7.38	2021-01-02	50.04594:1254 62.10408:2893 63.02362:2322 76.0755:7349 78.0526:7850 79.07425:19257 92.27682:2001 96.05015:4297 125.19391:2985 127.10347:16468 140.05775:3789 141.08784:599 142.18749:11744 144.07629:48821 146.11929:43426 154.09575:558 165.08885:2272 186.95366:3 188.07814:12096 192.0813:3760 202.10986:5373 204.1142:3153 207.03416:0 208.1751:394 210.23935:1829 215.12907:2638 216.17381:3000 221.07681:…	0.000255224	0.000322421	0.00027812	0.000264954	0.000252513	0.000295876	0.000311371	0.000323946	0.000270641	0.0587088	0.031031	0.0720746	0.000285255	0.000271115	0.000301986	0.0539381	3.41622e-05	2.23284e-05	2.78642e-05	0.0209335
301	18.073	1321.66	174.132	Glycine	0.917	-1	1318	C2H5NO2		DHMQDGOQFOQNFH-UHFFFAOYSA-N		340	False	False		FALSE	FALSE	97.7	null	99.3	96.6	95.7	98.4	95.5	536.59	2021-02-01	43.06657:2611 44.04891:7021 45.0468:228349 46.08232:5401 47.03547:34655 51.06773:17998 52.06332:7566 58.08686:3192 59.0659:405101 60.04148:7140 70.10387:9190 71.09248:23500 72.09931:86648 73.07912:962635 74.09824:20264 85.10886:2883 86.09922:1504765 87.09442:123477 88.07712:44867 99.10425:1622 100.10884:904808 101.11507:120164 102.07932:77701 103.07048:5195 104.10278:2181 105.0461:7805 112.09156:…	0.0262737	0.0353156	0.0307102	0.0295193	0.0292051	0.0293943	0.0379883	0.0304973	0.030066	0.0413995	0.0430526	0.102948	0.0307665	0.0293729	0.0328506	0.0624666	0.00452122	0.000158159	0.00445469	0.0350674
302	18.155	1324.59	207.12	Unknown	0.833	null	null	null	null	null	null	4	False	False		FALSE	FALSE	null	null	null	null	null	null	null	4.63	2021-01-01	43.08624:65000 57.10865:108852 60.05485:8775 69.04999:16354 70.11057:18339 71.12161:98376 85.10326:71236 89.09654:20234 92.07346:1123 94.14471:1390 98.08813:4829 99.12471:33095 100.13712:13830 103.06554:362 115.12183:9139 119.06052:3284 122.17217:659 124.03816:1533 126.1219:3818 131.07855:2268 138.06581:142 139.12614:1246 144.09308:4326 149.07701:1626 156.08058:4264 160.15678:10054 161.09522:5753…	0.000636364	0.000695931	0.000610396	0.000610342	0.000593586	0.00064955	0.000636022	0.000568851	0.000553639	1.53512	0.675012	1.78388	0.000647564	0.000617826	0.000586171	1.33134	4.38534e-05	2.87225e-05	4.38373e-05	0.581844
303	18.179	1325.33	115.128	Unknown	0.75	null	null	null	null	null	null	4	False	False		FALSE	FALSE	null	null	null	null	null	null	null	42.26	2021-01-01	40.16722:730 42.07775:65569 44.07098:28085 46.00413:2307 47.02604:10416 48.05816:2595 49.0283:4251 52.06803:1699 53.059:5924 58.05766:41534 59.07615:68674 60.05995:2101 61.03239:5706 62.10183:1984 64.08978:242 66.08775:5221 68.13871:3120 72.08337:354451 74.09029:108345 75.06873:4565 76.087:4411 78.0969:13057 79.08272:31047 82.13319:5912 83.09885:58965 88.12775:2793 89.10375:149146 90.11311:10220 …	0.00423836	0.00429035	0.00395338	0.00396862	0.00390326	0.00409728	0.00428738	0.00416817	0.00403852	0.139163	0.0889911	0.352963	0.0041607	0.00398972	0.00416469	0.193706	0.000181416	9.8716e-05	0.00012447	0.140184
304	18.238	1327.44	147.091	Succinic acid	0.917	-1	1317	C4H6O4		KDYFGRWQOYBRFD-UHFFFAOYSA-N		340	False	False		FALSE	FALSE	88.9	null	94.2	85.4	74.8	93.8	100	53.93	2021-02-01	40.21891:9581 42.06918:40246 43.04833:123677 44.05653:419020 45.02429:2280239 46.06799:180765 47.02957:987129 48.05886:49133 49.06807:40822 50.05643:4352 51.08487:39487 52.07727:87980 53.05782:23048 54.04921:27184 55.06091:2081710 56.06991:1462260 57.06961:271527 58.0669:489071 59.05462:560534 60.05668:159204 61.05162:583325 62.09446:39084 63.04588:28847 63.99049:23 66.07953:123170 66.977:12611 6…	0.150952	0.166083	0.167048	0.216274	0.207939	0.189648	0.19299	0.170985	0.167142	0.423511	0.199052	0.464066	0.161361	0.20462	0.177039	0.362209	0.00902741	0.0136193	0.0139468	0.142746
305	18.241	1327.99	79.0952	Unknown	0.417	null	null	null	null	null	null	4	False	False		FALSE	FALSE	null	null	null	null	null	null	null	8.4	2021-01-01	47.02886:37722 51.06267:12070 52.07318:16185 53.09553:1225 54.08872:1452 58.06913:26606 59.05101:19236 60.05473:221 61.0479:974 63.03203:250 65.01108:430 68.11948:1322 76.09399:8261 77.06778:20411 78.10011:15600 79.09525:40150 80.09759:10971 83.11044:5108 87.10767:207 89.09149:1 91.08044:3642 93.04967:3922 95.04024:3925 96.07983:2742 100.13136:11054 102.11197:1487 104.10708:328 107.01588:2948 108…	0.000558608	0.000700289	0.000645175	0.000704234	0.000698023	0.000595245	0.00065383	0.000697114	0.000710449	0.484126	0.403501	1.03076	0.000634691	0.000665834	0.000687131	0.639463	7.14201e-05	6.12105e-05	2.96005e-05	0.341264
306	18.261	1328.26	353.128	Unknown	0.833	null	null	null	null	null	null	4	False	False		FALSE	FALSE	null	null	null	null	null	null	null	11.7	2021-01-01	40.19986:3353 44.06474:27112 45.03803:42189 49.04178:10567 50.04711:14167 51.07227:10228 52.06267:12255 56.06639:16649 59.06277:1950 61.04747:15945 66.07916:6817 69.05182:59030 72.09002:14094 73.07656:151445 78.09682:4363 79.08816:60223 81.05981:1863 82.06749:1315 83.10677:15724 86.10255:725 90.06615:8689 91.99143:849 94.16433:775 95.10085:876 97.07593:4793 103.06533:27694 105.03579:9212 108.0863…	0.000135901	0.000130783	0.000150713	0.00012403	0.00012477	0.000141137	0.000127963	0.000133316	0.000143496	0.00653329	0.00280926	0.00788334	0.000139132	0.000129979	0.000134925	0.00574196	1.03504e-05	9.67045e-06	7.89079e-06	0.00262797
307	18.291	1329.53	240.084	Unknown	0.583	null	null	null	null	null	null	4	False	False		FALSE	FALSE	null	null	null	null	null	null	null	9.55	2021-01-01	64.0641:2594 79.07541:33914 80.10592:1 93.07449:5109 96.06595:695 102.09621:5349 121.0514:1 123.12664:2479 124.03122:1412 126.14865:6254 139.70604:2826 141.16789:1258 152.16753:3113 155.18169:5374 165.64105:282 169.18102:5741 178.29335:557 180.0663:2050 186.10777:1379 195.80928:1 196.3278:0 199.15364:2435 200.1591:3673 207.98766:5732 209.11911:4006 214.22404:0 222.08015:715 222.90335:305 225.0030…	0.000224366	0.000235554	0.000252218	0.000240568	0.000225099	0.000261383	0.000251496	0.000266953	0.000251549	0.0469495	0.0282547	0.0818944	0.000237379	0.00024235	0.000256666	0.0523662	1.40155e-05	1.82072e-05	8.90893e-06	0.027227
308	18.318	1329.99	55.0947	Unknown	0.333	null	null	null	null	null	null	4	False	False		FALSE	FALSE	null	null	null	null	null	null	null	2.18	2021-01-01	40.1815:1401 42.11404:20698 43.08912:40831 44.09238:10571 45.03517:0 46.08913:0 47.01798:1 48.0816:807 51.07144:1 52.05076:14850 53.06789:16869 54.10235:11189 55.0947:122919 56.1266:84681 58.08448:66952 59.08188:1 60.05628:0 61.08471:1 62.13756:1 63.00327:1616 66.16578:1232 67.07552:1495 68.11858:1277 69.06718:6858 70.1211:22613 71.14906:1954 72.11875:35903 73.07999:0 74.10616:0 75.06715:0 76.083…	0.00182102	0.00183348	0.00205442	0.00168827	0.00187692	0.00221219	0.00158911	0.00216587	0.00202096	0.194536	0.172224	0.178793	0.00190297	0.00192579	0.00192531	0.181851	0.000131303	0.000265359	0.000300037	0.0114659
309	18.318	1330.42	71.1266	TETRAHYDROLAVANDULOL; EI-B; MS	0.75	-1	1341.32	C10H22O	Fatty alcohols	SFIQHFBITUEIBP-UHFFFAOYNA-N	OCC(CCC(C)C)C(C)C	340	False	False		FALSE	FALSE	86.7	null	93.6	82	74.3	84.5	100	13.64	2021-03-02	40.17604:14578 41.06981:505434 42.10535:155194 43.08098:1440213 44.09643:37438 45.04342:1 46.08584:194 47.01998:1750 48.07806:1 49.03242:1 50.04844:1750 51.07507:17835 52.06886:9358 53.07554:34575 54.11359:15556 55.08653:265131 56.10953:181916 57.12429:1996450 58.08512:67474 59.06651:2923 60.06171:1 61.03348:1 61.92431:264 62.48352:2614 63.03836:1 65.03257:13072 66.03494:1 67.05212:38033 68.13418…	0.00857735	0.00885229	0.00998478	0.00795841	0.00881587	0.010994	0.00706496	0.0101274	0.00940588	0.189559	0.0812191	0.160172	0.00913814	0.00925608	0.0088661	0.14365	0.000745991	0.00156493	0.00160101	0.0560278
310	18.357	1332.02	342.011	Unknown	0.75	null	null	null	null	null	null	4	False	False		FALSE	FALSE	null	null	null	null	null	null	null	7.12	2021-01-01	41.0694:43733 44.06924:4231 45.033:1482 46.03537:0 47.0281:1 48.12295:1811 52.07579:13745 54.09053:0 55.07911:0 56.11547:1 57.09908:59789 58.08924:0 59.06125:2433 60.03657:5232 61.05448:1438 62.07175:1499 63.07235:2161 64.05431:2483 65.03412:3151 66.1479:3942 67.07999:0 68.10332:0 69.05341:1 72.1419:1 73.08573:0 74.07737:9618 75.05419:1 76.0697:3835 77.0658:0 78.09451:232 81.10871:1 83.14356:0 84…	0.000143399	0.000159869	9.57019e-05	7.57122e-05	0.000125029	4.80375e-05	6.32203e-05	7.04934e-05	2.25605e-05	0.0573419	0.0289663	0.0509944	0.00013299	8.29262e-05	5.20914e-05	0.0457675	3.3326e-05	3.89993e-05	2.58318e-05	0.0148924
311	18.368	1332.2	341.002	Unknown	0.667	null	null	null	null	null	null	4	False	False		FALSE	FALSE	null	null	null	null	null	null	null	25.32	2021-01-01	40.20243:5233 42.07552:0 43.07524:1 49.06556:3074 50.04406:1347 51.07599:9558 53.0642:1 57.12624:0 58.0722:1 60.05537:4588 70.12174:1 71.12205:1 76.07854:7535 78.09036:7144 79.08254:6235 80.09543:4160 82.13676:2343 85.12122:1 88.04711:719 92.11969:4792 93.0683:3558 95.10233:4389 102.11219:5189 106.08701:776 109.15042:1 110.05335:1 111.1466:0 116.13821:5642 119.08994:2225 123.20026:1520 127.08859:…	0.000425792	0.000448767	0.000275401	0.00020232	0.000371628	0.000165918	0.000169361	0.00024007	9.55211e-05	0.0795323	0.045375	0.098136	0.00038332	0.000246622	0.000168317	0.0743478	9.41639e-05	0.000109778	7.228e-05	0.0267598
312	18.372	1332.37	431.038	Unknown	0.333	null	null	null	null	null	null	4	False	False		FALSE	FALSE	null	null	null	null	null	null	null	5.97	2021-01-01	40.1907:8110 45.03296:10736 46.05766:1961 47.03823:1 48.09529:289 49.0262:382 59.05465:1 64.99174:0 67.11384:4733 67.98034:1 74.1002:1 75.07484:0 77.07282:2607 79.07765:5818 81.19646:1 90.12948:1001 91.08587:1319 94.02682:340 95.12555:1 96.10967:959 100.08216:0 103.07425:1927 103.97896:451 107.14706:3008 108.051:845 114.06616:1 117.12965:1066 118.13323:0 121.03017:2307 123.06541:1064 124.1687:194…	3.49628e-05	4.42296e-05	3.37188e-05	2.7067e-05	4.06267e-05	1.77312e-05	2.06749e-05	2.49431e-05	6.08855e-06	0.0314353	0.00906095	0.02945	3.76371e-05	2.8475e-05	1.72355e-05	0.0233154	5.74308e-06	1.15125e-05	9.88663e-06	0.0123846
313	18.431	1333.86	110.065	Unknown	0.75	null	null	null	null	null	null	4	False	False		FALSE	FALSE	null	null	null	null	null	null	null	6.52	2021-01-01	49.04283:1683 62.98214:217 64.04028:1955 66.09325:500 78.07829:12613 79.08145:3924 80.9938:3265 106.10326:867 110.07588:51431 137.12471:1663 141.07556:1737 166.08539:837 175.07629:2113 176.08391:276 178.04411:1769 190.02466:842 191.06921:18236 192.00781:2503 195.07181:1479 196.14847:1557 198.41119:1020 203.04912:5442 214.14142:359 215.14462:2773 216.16952:597 225.31349:5 229.04996:263 231.06636:2…	0.000473517	0.000488179	0.000424018	0.000437497	0.000394278	0.000427533	0.000422465	0.000466463	0.000445186	0.0739342	0.0403532	0.0863942	0.000461905	0.000419769	0.000444705	0.0668938	3.36201e-05	2.26311e-05	2.2003e-05	0.0238142
314	18.434	1334.5	73.0909	Unknown	0.333	null	null	null	null	null	null	4	False	False		FALSE	FALSE	null	null	null	null	null	null	null	4.78	2021-01-01	41.06294:15354 48.07236:4433 53.06307:14734 57.09468:5792 58.07128:25239 64.0411:412 69.03811:44877 73.09093:63603 76.10897:892 77.06061:6498 78.07154:400 80.10264:4107 92.10906:2706 99.1078:3457 107.08897:70 110.07291:46587 114.12049:5494 118.10796:3630 124.28538:1583 129.11261:10489 131.07805:8863 135.09865:4278 139.1158:3271 152.03046:1621 153.09891:5945 156.06747:1402 157.10661:1696 159.217:5…	0.000567241	0.000779228	0.000796189	0.000672083	0.000492676	0.00964216	0.0116582	0.000278557	0.000205919	1.08563	0.315846	0.635772	0.000714219	0.00360231	0.00404754	0.679084	0.000127569	0.00523144	0.00659108	0.386717
315	18.458	1335.16	112.076	Unknown	0.417	null	null	null	null	null	null	4	False	False		FALSE	FALSE	null	null	null	null	null	null	null	4.02	2021-01-01	40.15403:1213 41.06466:9166 42.08736:271 44.0529:9382 45.03187:26644 46.13203:3820 47.01888:13201 49.00533:577 51.06535:2281 52.06473:5255 53.06859:13104 54.16589:4277 55.0798:0 56.08856:0 57.11403:1860 58.07395:20448 59.04363:12245 60.04917:7321 61.06359:10846 61.99934:1304 63.64348:0 65.11401:777 66.06755:0 67.01259:4563 68.09623:13952 69.04071:18066 70.12144:4726 71.09525:1 72.08128:1636 73.09…	0.000518894	0.000612606	0.000628482	0.000370104	0.000414634	0.000326215	0.000260911	0.000216106	2.79889e-05	0.0691331	0.0451647	0.084021	0.00058666	0.000370318	0.000168335	0.0661063	5.9222e-05	4.421e-05	0.000123591	0.0196042
316	18.483	1336.24	184.079	Unknown	0.917	null	null	null	null	null	null	4	False	False		FALSE	FALSE	null	null	null	null	null	null	null	3.53	2021-01-01	42.07799:4170 45.02849:20431 48.06103:2450 50.0593:6519 51.0713:3293 52.05781:20449 53.087:3254 54.06306:417 59.05908:11816 60.0859:3795 61.05763:8140 64.0563:3277 65.035:3350 67.06442:2402 67.60102:25459 68.10718:16183 69.04343:10907 73.05856:84057 74.10284:3356 75.06979:19611 76.09955:13342 77.08135:23884 80.11813:4555 81.03723:3459 82.11678:3526 88.07966:1 90.10834:1360 91.12132:6426 92.11268:…	8.71807e-05	0.000104487	9.45886e-05	8.1649e-05	0.000104773	4.60193e-05	8.1042e-05	7.70532e-05	8.72985e-05	0.0926029	0.0190645	0.0613437	9.54187e-05	7.74806e-05	8.17979e-05	0.0576704	8.68291e-06	2.95981e-05	5.1643e-06	0.0369065
317	18.517	1337.47	202.105	Unknown	0.833	null	null	null	null	null	null	4	False	False		FALSE	FALSE	null	null	null	null	null	null	null	5.49	2021-01-01	44.05826:13475 47.04013:14600 48.03063:0 52.0657:2209 53.07769:61 54.08653:3402 58.06197:32472 61.02811:8818 62.07499:502 63.05146:1592 68.0836:16631 69.0507:3263 72.10339:11882 75.06719:159295 76.09156:6563 77.08135:13070 79.09202:43271 80.14691:1727 82.12804:3765 86.09679:4960 87.08629:5796 89.10344:1865 90.05872:9557 91.11813:4427 92.05434:2630 92.99763:5244 94.12622:2002 97.00433:1943 104.012…	0.00019829	0.00018735	0.000208314	0.000184844	0.000179663	0.000203075	0.000183152	0.000192177	0.000166621	0.0823475	0.0331082	0.0601542	0.000197985	0.000189194	0.00018065	0.0585366	1.04853e-05	1.22975e-05	1.29605e-05	0.0246595
[truncated: 1,965 more rows]
[truncated: 1 more columns]

## Sheet: metaboanalist
Sample	PRE-1	PRE-2	PRE-3	D-1	D-2	D-3	POST-1	POST-2	POST-3				Table legend
[truncated: 202 more rows]

[truncated: 11 more sheets: data_normalized, KEGG-Enrichment-analysis, Pathway-Analysis-all-pairwise, ANOVA_post_hoc, pca_loadings, pca_score, plsda_coef, plsda_score, plsda_loadings, plsda_vip, randomforests_sigfeatures]
